# Supplementary material for: H19 lncRNA alters DNA methylation genome wide by regulating S-adenosylhomocysteine hydrolase
Source: Nat Commun. 2015 Dec 21;6:10221. doi: 10.1038/ncomms10221 (PMC4703905; doi:10.1038/ncomms10221)
Supplement: Supplementary Data 1 — Top 2000 genes strongly hyper- or hypo-methylated in the siH19 relative to siCon control cells. Strongly hypermethylated: 33100% more methylated in siH19 than siCon (pvalue < 0.05); Strongly hypomethylated: 33100% less methylated in siH19 than siCon (pvalue < 0.05). siH19 meth_ratio/siCon meth_ratio: these ratios compare the number of methylated C's to the total number of reads containing that specific CpG. Meth diff: the difference was calculated by subtracting the siCon sample from the siH19 sample. [file ncomms10221-s2.xls]

## Sheet: Hyper Top2000
chrom	chromstart	chromend	strand	promoter	exon	intron	CpG island	siH19 meth_ratio	siH19 total number of CpG	siCon meth_ratio	siCon total number of CpG	meth diff	pvalue	classification
chr11	97628583	97628584	+		E130012A19Rik		Y	1	24	0	6	1	1.684e-06	stronglyHypermeth
chr5	62766295	62766296	-	Arap2			Y	1	6	0	16	1	1.34e-05	stronglyHypermeth
chr16	69893583	69893584	+					1	10	0	8	1	2.285e-05	stronglyHypermeth
chr11	88456329	88456330	+			Msi2		1	10	0	8	1	2.285e-05	stronglyHypermeth
chr1	76678758	76678759	+					1	10	0	8	1	2.285e-05	stronglyHypermeth
chr7	104419657	104419658	-			Trim30a		1	8	0	10	1	2.285e-05	stronglyHypermeth
chr4	107726302	107726303	-					1	13	0	6	1	3.686e-05	stronglyHypermeth
chr10	81605490	81605491	+	BC025920				1	10	0	7	1	5.142e-05	stronglyHypermeth
chr6	22999940	22999941	-		Ptprz1			1	12	0	6	1	5.387e-05	stronglyHypermeth
chr15	59652801	59652802	+			Trib1		1	12	0	6	1	5.387e-05	stronglyHypermeth
chr5	57720178	57720179	+		Pcdh7		Y	1	11	0	6	1	8.08e-05	stronglyHypermeth
chr9	121189936	121189937	-			Ulk4		1	11	0	6	1	8.08e-05	stronglyHypermeth
chr7	101136521	101136522	+			Fchsd2		1	11	0	6	1	8.08e-05	stronglyHypermeth
chr4	143644472	143644473	-					1	5	0	13	1	0.0001167	stronglyHypermeth
chr16	32164978	32164979	-	Lrrc33		Lrrc33		1	10	0	6	1	0.0001249	stronglyHypermeth
chr6	128996879	128996880	+			BC064078		1	10	0	6	1	0.0001249	stronglyHypermeth
chr7	137317322	137317323	+					1	8	0	8	1	0.0001554	stronglyHypermeth
chr12	86081692	86081693	+	Ift43				1	5	0	12	1	0.0001616	stronglyHypermeth
chr10	12922110	12922111	+			B230208H11Rik		1	6	0	9	1	0.0001998	stronglyHypermeth
chr19	47776177	47776178	-			Wdr96		1	9	0	6	1	0.0001998	stronglyHypermeth
chr8	113998427	113998428	+					1	11	0	5	1	0.0002289	stronglyHypermeth
chr2	135924764	135924765	+			Plcb4		1	6	0	8	1	0.000333	stronglyHypermeth
chr4	79228322	79228323	+					1	8	0	6	1	0.000333	stronglyHypermeth
chr12	19122506	19122507	+					1	6	0	7	1	0.0005828	stronglyHypermeth
chr4	45544897	45544898	+					1	7	0	7	1	0.0005828	stronglyHypermeth
chr12	68665556	68665557	+					1	8	0	5	1	0.000777	stronglyHypermeth
chr1	134586737	134586738	+			Kdm5b		1	8	0	5	1	0.000777	stronglyHypermeth
chr5	141040024	141040025	-					1	5	0	7	1	0.001263	stronglyHypermeth
chr3	82367600	82367601	+			Map9		1	5	0	7	1	0.001263	stronglyHypermeth
chr1	119763444	119763445	+			Ptpn4		1	7	0	5	1	0.001263	stronglyHypermeth
chr1	21830325	21830326	+			Kcnq5		1	7	0	5	1	0.001263	stronglyHypermeth
chr17	22475103	22475104	+					1	6	0	6	1	0.002165	stronglyHypermeth
chr5	125921592	125921593	-					1	6	0	6	1	0.002165	stronglyHypermeth
chr3	135571956	135571957	-					1	6	0	5	1	0.002165	stronglyHypermeth
chr3	159691309	159691310	+					1	6	0	5	1	0.002165	stronglyHypermeth
chr12	99972380	99972381	+			Kcnk13		1	6	0	6	1	0.002165	stronglyHypermeth
chr9	103761316	103761317	-	Tmem108		Tmem108	Y	1	5	0	6	1	0.002165	stronglyHypermeth
chr9	123099310	123099311	+			Zdhhc3		1	6	0	6	1	0.002165	stronglyHypermeth
chrX	94343655	94343656	-					1	6	0	5	1	0.002165	stronglyHypermeth
chrX	104236491	104236492	+					1	6	0	5	1	0.002165	stronglyHypermeth
chr16	13749574	13749575	-					1	6	0	6	1	0.002165	stronglyHypermeth
chr19	54308134	54308135	+					1	6	0	6	1	0.002165	stronglyHypermeth
chr11	43304208	43304209	+					1	5	0	6	1	0.002165	stronglyHypermeth
chr11	82930492	82930493	+			Unc45b		1	5	0	6	1	0.002165	stronglyHypermeth
chr15	82242309	82242310	-			Cenpm		1	5	0	6	1	0.002165	stronglyHypermeth
chr15	6771894	6771895	+			Rictor		1	6	0	6	1	0.002165	stronglyHypermeth
chr1	25689643	25689644	-			Bai3		1	6	0	5	1	0.002165	stronglyHypermeth
chr12	75651349	75651350	-			Wdr89		1	5	0	5	1	0.007937	stronglyHypermeth
chr9	121070852	121070853	-			Ulk4		1	5	0	5	1	0.007937	stronglyHypermeth
chr7	28855683	28855684	+					1	5	0	5	1	0.007937	stronglyHypermeth
chr7	116166003	116166004	+			Plekha7		1	5	0	5	1	0.007937	stronglyHypermeth
chr10	71891891	71891892	+					1	14	0.04	25	0.96	9.944e-10	stronglyHypermeth
chr4	117657336	117657337	+			Eri3		0.93	14	0	11	0.93	2.692e-06	stronglyHypermeth
chrX	7981026	7981027	-					0.93	14	0	9	0.93	1.224e-05	stronglyHypermeth
chr7	138488042	138488043	+					1	7	0.07	15	0.93	4.691e-05	stronglyHypermeth
chr16	17458705	17458706	-			Crkl		0.93	14	0	7	0.93	6.88e-05	stronglyHypermeth
chr4	123105492	123105493	-	Bmp8b	Bmp8b		Y	0.92	24	0	6	0.92	4.716e-05	stronglyHypermeth
chr11	118628506	118628507	-			Rbfox3		1	8	0.08	12	0.92	7.145e-05	stronglyHypermeth
chr16	13108661	13108662	-					1	5	0.08	13	0.92	0.0007003	stronglyHypermeth
chr14	12643371	12643372	-			Cadps		0.91	11	0	19	0.91	3.661e-07	stronglyHypermeth
chr17	46535421	46535422	-			Cul9		1	10	0.09	22	0.91	1.023e-06	stronglyHypermeth
chr3	108197639	108197640	-		Cyb561d1			1	13	0.09	11	0.91	5.609e-06	stronglyHypermeth
chr2	67171192	67171193	-					0.91	11	0	13	0.91	5.609e-06	stronglyHypermeth
chr3	144102634	144102635	-					0.91	23	0	8	0.91	5.704e-06	stronglyHypermeth
chrX	101090132	101090133	+					0.91	11	0	8	0.91	0.0001191	stronglyHypermeth
chr16	46996022	46996023	+					0.91	11	0	6	0.91	0.0005656	stronglyHypermeth
chr3	117648511	117648512	+			4833424O15Rik		1	5	0.09	11	0.91	0.001374	stronglyHypermeth
chr12	76028169	76028170	-			Syne2		0.9	20	0	8	0.9	1.448e-05	stronglyHypermeth
chr7	134244968	134244969	-					0.9	21	0	5	0.9	0.0003192	stronglyHypermeth
chr5	91453492	91453493	-					1	7	0.1	10	0.9	0.0004114	stronglyHypermeth
chr10	80886321	80886322	-			Tmprss9		0.9	10	0	7	0.9	0.0004114	stronglyHypermeth
chr2	87435453	87435454	-	Olfr1124				0.9	10	0	7	0.9	0.0004114	stronglyHypermeth
chr15	92635391	92635392	-			Pdzrn4		0.9	10	0	8	0.9	0.0004114	stronglyHypermeth
chr1	22201145	22201146	-					0.9	10	0	7	0.9	0.0004114	stronglyHypermeth
chr10	81045379	81045380	+			Sgta		0.9	10	0	6	0.9	0.0008741	stronglyHypermeth
chr1	189818716	189818717	-			Ptpn14		0.9	10	0	6	0.9	0.0008741	stronglyHypermeth
chr6	118173470	118173471	-		Ret			0.9	10	0	5	0.9	0.001998	stronglyHypermeth
chr4	83879216	83879217	+					1	5	0.1	10	0.9	0.001998	stronglyHypermeth
chr7	143377082	143377083	-			Kcnq1		0.9	10	0	5	0.9	0.001998	stronglyHypermeth
chr14	122121597	122121598	+			Tm9sf2		0.89	38	0	10	0.89	1.53e-07	stronglyHypermeth
chr4	119187113	119187114	+		Ermap			0.89	18	0	8	0.89	2.88e-05	stronglyHypermeth
chrX	60167819	60167820	+					1	12	0.11	9	0.89	4.423e-05	stronglyHypermeth
chr7	80511109	80511110	+			Blm		0.89	18	0	6	0.89	0.000208	stronglyHypermeth
chr10	70449043	70449044	+			Fam13c		1	9	0.11	9	0.89	0.0004114	stronglyHypermeth
chr12	75789924	75789925	-					0.89	9	0	8	0.89	0.0004114	stronglyHypermeth
chr9	110532564	110532565	-	Setd2			Y	1	8	0.11	9	0.89	0.0004114	stronglyHypermeth
chr1	125554272	125554273	-					0.89	9	0	9	0.89	0.0004114	stronglyHypermeth
chr1	144219189	144219190	-					1	9	0.11	9	0.89	0.0004114	stronglyHypermeth
chr4	130245230	130245231	+					1	9	0.11	9	0.89	0.0004114	stronglyHypermeth
chr7	77823351	77823352	+					1	5	0.11	18	0.89	0.0006241	stronglyHypermeth
chr3	13731388	13731389	+			Ralyl		1	6	0.11	9	0.89	0.001399	stronglyHypermeth
chr12	60712677	60712678	+					0.89	9	0	6	0.89	0.001399	stronglyHypermeth
chr7_GL456219_random	66204	66205	-					0.89	9	0	6	0.89	0.001399	stronglyHypermeth
chr6	97683173	97683174	+					1	7	0.11	9	0.89	0.001399	stronglyHypermeth
chr10	43902434	43902435	-	Qrsl1,Rtn4ip1	Rtn4ip1			0.89	9	0	5	0.89	0.002997	stronglyHypermeth
chr18	60498797	60498798	-			Smim3		1	5	0.11	9	0.89	0.002997	stronglyHypermeth
chr9	64270116	64270117	-					0.92	12	0.04	25	0.88	1.625e-07	stronglyHypermeth
chr3	30205985	30205986	+					0.88	8	0	19	0.88	9.009e-06	stronglyHypermeth
chr19	6190085	6190086	-			1700123I01Rik		0.88	16	0	8	0.88	6.119e-05	stronglyHypermeth
chrX	78786503	78786504	+					0.88	8	0	12	0.88	0.0001032	stronglyHypermeth
chr2	53770505	53770506	+					1	11	0.12	8	0.88	0.0001588	stronglyHypermeth
chr1	176584452	176584453	+					1	10	0.12	8	0.88	0.0002514	stronglyHypermeth
chr5	62766317	62766318	-	Arap2			Y	1	6	0.12	16	0.88	0.0003753	stronglyHypermeth
chr12	33928887	33928888	+	Ferd3l	Ferd3l			0.88	16	0	6	0.88	0.0003753	stronglyHypermeth
chr3	57997206	57997207	+					1	9	0.12	8	0.88	0.0004114	stronglyHypermeth
chrX	61257965	61257966	+					1	9	0.12	8	0.88	0.0004114	stronglyHypermeth
chr17	87583943	87583944	-					0.88	8	0	8	0.88	0.001399	stronglyHypermeth
chr2	72298565	72298566	-			B230120H23Rik		0.88	8	0	8	0.88	0.001399	stronglyHypermeth
chr18	9117880	9117881	-					0.88	8	0	8	0.88	0.001399	stronglyHypermeth
chr18	44067428	44067429	+					1	7	0.12	8	0.88	0.001399	stronglyHypermeth
chr4	51977570	51977571	-			C630028M04Rik		0.88	8	0	7	0.88	0.001399	stronglyHypermeth
chr7	90461874	90461875	+					0.88	8	0	8	0.88	0.001399	stronglyHypermeth
chr14	98249282	98249283	-					1	6	0.12	8	0.88	0.004662	stronglyHypermeth
chr10	75764792	75764793	+	Cabin1				1	5	0.12	8	0.88	0.004662	stronglyHypermeth
chr9	73720715	73720716	+			Unc13c		1	5	0.12	8	0.88	0.004662	stronglyHypermeth
chr9	99348863	99348864	-			Esyt3		0.88	8	0	5	0.88	0.004662	stronglyHypermeth
chr1	189453183	189453184	-					1	5	0.12	8	0.88	0.004662	stronglyHypermeth
chr2	96960964	96960965	-					0.88	8	0	5	0.88	0.004662	stronglyHypermeth
chr19	15933847	15933848	-					0.88	8	0	5	0.88	0.004662	stronglyHypermeth
chr6	94187025	94187026	-			Magi1		0.88	8	0	6	0.88	0.004662	stronglyHypermeth
chr1	91607996	91607997	+					1	6	0.12	8	0.88	0.004662	stronglyHypermeth
chr7	69384748	69384749	+					1	6	0.12	8	0.88	0.004662	stronglyHypermeth
chrX	104413930	104413931	+	Abcb7			Y	0.96	26	0.09	11	0.87	3.357e-07	stronglyHypermeth
chr8	122567843	122567844	-	Cdt1			Y	1	19	0.14	14	0.86	2.565e-07	stronglyHypermeth
chr6	43923006	43923007	+					1	19	0.14	7	0.86	3.04e-05	stronglyHypermeth
chr10	25296725	25296726	-			Akap7	Y	1	10	0.14	14	0.86	6.73e-05	stronglyHypermeth
chr1	141822817	141822818	+					1	8	0.14	14	0.86	0.0001407	stronglyHypermeth
chr1	59215795	59215796	-		Als2			0.86	14	0	8	0.86	0.0001407	stronglyHypermeth
chr10	111595127	111595128	-	4933440J02Rik				1	13	0.14	7	0.86	0.0001806	stronglyHypermeth
chr9	31270588	31270589	+	Gm7244				0.86	7	0	13	0.86	0.0001806	stronglyHypermeth
chr4	127764464	127764465	-					1	6	0.14	21	0.86	0.0002838	stronglyHypermeth
chr6	122138452	122138453	-		Gm10319			0.86	7	0	11	0.86	0.0003771	stronglyHypermeth
chr4	135485115	135485116	+			Nipal3		0.86	7	0	10	0.86	0.0005656	stronglyHypermeth
chr5	144191227	144191228	+	Bhlha15	Bhlha15		Y	0.86	14	0	6	0.86	0.0007224	stronglyHypermeth
chr10	72776549	72776550	-					1	6	0.14	14	0.86	0.0007224	stronglyHypermeth
chr1	132229233	132229234	-			Lemd1	Y	0.86	14	0	6	0.86	0.0007224	stronglyHypermeth
chr14	19771659	19771660	-			Nid2		1	9	0.14	7	0.86	0.0008741	stronglyHypermeth
chr16	4839463	4839464	-			4930562C15Rik		0.86	7	0	9	0.86	0.0008741	stronglyHypermeth
chr4	130938799	130938800	-					1	9	0.14	7	0.86	0.0008741	stronglyHypermeth
chr17	32367784	32367785	+			Wiz		1	8	0.14	7	0.86	0.001399	stronglyHypermeth
chr7	28811191	28811192	+	Hnrnpl		Hnrnpl		0.86	7	0	8	0.86	0.001399	stronglyHypermeth
chr7	29170119	29170120	-	Ggn				1	5	0.14	14	0.86	0.001806	stronglyHypermeth
chr3	110774902	110774903	+					1	7	0.14	7	0.86	0.004662	stronglyHypermeth
chr3	90176125	90176126	-			Nup210l		0.86	7	0	7	0.86	0.004662	stronglyHypermeth
chr13	113769240	113769241	-					1	6	0.14	7	0.86	0.004662	stronglyHypermeth
chr13	92406827	92406828	+					0.86	7	0	6	0.86	0.004662	stronglyHypermeth
chr10	41446913	41446914	-					1	6	0.14	7	0.86	0.004662	stronglyHypermeth
chr12	78140392	78140393	+					1	7	0.14	7	0.86	0.004662	stronglyHypermeth
chr12	85708815	85708816	+		Batf			0.86	7	0	6	0.86	0.004662	stronglyHypermeth
chrX	63270873	63270874	-					0.86	7	0	6	0.86	0.004662	stronglyHypermeth
chr2	148044463	148044464	-		Foxa2		Y	0.86	7	0	6	0.86	0.004662	stronglyHypermeth
chr19	8883540	8883541	-					0.86	7	0	7	0.86	0.004662	stronglyHypermeth
chr11	80995700	80995701	+			Asic2		0.86	7	0	6	0.86	0.004662	stronglyHypermeth
chr4	41361580	41361581	-			Ubap1		0.86	7	0	7	0.86	0.004662	stronglyHypermeth
chr15	89459465	89459466	-			Mapk8ip2		0.86	7	0	6	0.86	0.004662	stronglyHypermeth
chr7	44707639	44707640	-					1	7	0.14	7	0.86	0.004662	stronglyHypermeth
chr5	113940086	113940087	+					1	5	0.14	7	0.86	0.01515	stronglyHypermeth
chr14	73043271	73043272	+			Cysltr2		1	5	0.14	7	0.86	0.01515	stronglyHypermeth
chr14	63922704	63922705	-					0.86	7	0	5	0.86	0.01515	stronglyHypermeth
chr13	13021607	13021608	+					1	5	0.14	7	0.86	0.01515	stronglyHypermeth
chr10	63172574	63172575	+			Mypn		0.86	7	0	5	0.86	0.01515	stronglyHypermeth
chr10	113396404	113396405	-					0.86	7	0	5	0.86	0.01515	stronglyHypermeth
chr12	33036204	33036205	-			Cdhr3		0.86	7	0	5	0.86	0.01515	stronglyHypermeth
chr9	27087358	27087359	-			Ncapd3		0.86	7	0	5	0.86	0.01515	stronglyHypermeth
chrX	157583763	157583764	+			Mbtps2		1	5	0.14	7	0.86	0.01515	stronglyHypermeth
chr8	44427266	44427267	-					1	5	0.14	7	0.86	0.01515	stronglyHypermeth
chr6	115588989	115588990	-			2510049J12Rik		0.86	7	0	5	0.86	0.01515	stronglyHypermeth
chr4	124642614	124642615	+					1	5	0.14	7	0.86	0.01515	stronglyHypermeth
chr4	127200393	127200394	-			Dlgap3		0.86	7	0	5	0.86	0.01515	stronglyHypermeth
chr7	29020103	29020104	+		Ryr1		Y	0.86	7	0	5	0.86	0.01515	stronglyHypermeth
chr6	88898367	88898368	-	Mcm2		Mcm2		1	15	0.15	20	0.85	2.931e-07	stronglyHypermeth
chr5	112848447	112848448	-			Myo18b		0.92	13	0.07	14	0.85	9.821e-06	stronglyHypermeth
chr10	115722154	115722155	-					1	7	0.15	20	0.85	0.0001351	stronglyHypermeth
chr2	117833991	117833992	-			4930412B13Rik		0.85	13	0	8	0.85	0.0002211	stronglyHypermeth
chr17	27985985	27985986	-			Anks1		0.85	26	0	6	0.85	0.0002317	stronglyHypermeth
chr6	42265108	42265109	+	Casp2	Casp2		Y	1	7	0.15	13	0.85	0.0004644	stronglyHypermeth
chr17	9514392	9514393	+					1	6	0.15	13	0.85	0.001032	stronglyHypermeth
chr9	76046862	76046863	+			Hmgcll1		1	6	0.15	13	0.85	0.001032	stronglyHypermeth
chr16	11677611	11677612	-			Snx29		0.85	13	0	5	0.85	0.002451	stronglyHypermeth
chr2	94437096	94437097	+			Api5		0.84	19	0	19	0.84	8.714e-08	stronglyHypermeth
chr4	140290561	140290562	+					1	19	0.16	19	0.84	8.714e-08	stronglyHypermeth
chr11	118073850	118073851	+			Dnahc17		0.84	62	0	10	0.84	3.446e-07	stronglyHypermeth
chr8	117677187	117677188	-					0.94	17	0.1	10	0.84	2.027e-05	stronglyHypermeth
chr15	76059285	76059286	-			Scrib		0.94	17	0.1	10	0.84	2.027e-05	stronglyHypermeth
chr16	38199758	38199759	-			Gsk3b		0.93	14	0.09	11	0.84	3.477e-05	stronglyHypermeth
chr2	63607536	63607537	+					0.84	19	0	8	0.84	7.432e-05	stronglyHypermeth
chr7	24869621	24869622	-	Lypd4,Dmrtc2	Lypd4			1	6	0.16	19	0.84	0.0004743	stronglyHypermeth
chr1	191184474	191184475	+					0.91	11	0.08	24	0.83	3.667e-06	stronglyHypermeth
chr4	37970802	37970803	+					0.83	24	0	10	0.83	7.634e-06	stronglyHypermeth
chr9	20115380	20115381	-					1	10	0.17	18	0.83	2.179e-05	stronglyHypermeth
chr8	33236132	33236133	-		Wrn			0.83	24	0	8	0.83	4.706e-05	stronglyHypermeth
chr2	170221271	170221272	-					0.83	24	0	8	0.83	4.706e-05	stronglyHypermeth
chr19	33772919	33772920	-					0.89	9	0.06	16	0.83	7.097e-05	stronglyHypermeth
chr14	42210861	42210862	+					0.9	10	0.07	14	0.83	7.189e-05	stronglyHypermeth
chr5	19455717	19455718	-			Magi2		0.83	6	0	21	0.83	7.432e-05	stronglyHypermeth
chr5	103313429	103313430	+					0.83	12	0	10	0.83	0.0001036	stronglyHypermeth
chr10	23328597	23328598	+			Eya4		0.83	12	0	10	0.83	0.0001036	stronglyHypermeth
chr2	172836916	172836917	+					0.91	11	0.08	12	0.83	0.0001072	stronglyHypermeth
chr3	51697783	51697784	+		Maml3			0.83	46	0	6	0.83	0.0001475	stronglyHypermeth
chr13	3955640	3955641	+					0.83	6	0	17	0.83	0.0001783	stronglyHypermeth
chr7	134712410	134712411	-			Dock1		0.83	24	0	6	0.83	0.0003537	stronglyHypermeth
chr11	17160277	17160278	-	Ppp3r1		Ppp3r1		0.83	6	0	14	0.83	0.000387	stronglyHypermeth
chr4	138827553	138827554	-			Pla2g5		1	12	0.17	6	0.83	0.0007003	stronglyHypermeth
chr12	99494828	99494829	+					0.83	12	0	7	0.83	0.0007145	stronglyHypermeth
chr2	161728514	161728515	-			Ptprt		0.83	12	0	8	0.83	0.0007145	stronglyHypermeth
chr19	32498585	32498586	+			Minpp1		0.83	12	0	8	0.83	0.0007145	stronglyHypermeth
chr4	19218412	19218413	-					0.83	12	0	8	0.83	0.0007145	stronglyHypermeth
chr7	81172445	81172446	-					0.83	12	0	7	0.83	0.0007145	stronglyHypermeth
chr15	103410833	103410834	+			Gtsf1		1	11	0.17	6	0.83	0.0009696	stronglyHypermeth
chr13	48384899	48384900	-					0.83	6	0	10	0.83	0.001374	stronglyHypermeth
chr16	14872965	14872966	+					0.83	6	0	10	0.83	0.001374	stronglyHypermeth
chr4	46190902	46190903	+			Xpa		1	10	0.17	6	0.83	0.001374	stronglyHypermeth
chr12	106682254	106682255	-					0.83	12	0	6	0.83	0.001508	stronglyHypermeth
chr9	23608671	23608672	-					0.83	12	0	6	0.83	0.001508	stronglyHypermeth
chr2	155743073	155743074	-					0.83	12	0	6	0.83	0.001508	stronglyHypermeth
chr10	59825157	59825158	-			Micu1		1	9	0.17	6	0.83	0.001998	stronglyHypermeth
chr18	41807638	41807639	+					1	9	0.17	6	0.83	0.001998	stronglyHypermeth
chr2	181481432	181481433	+					1	9	0.17	6	0.83	0.001998	stronglyHypermeth
chr6	145387162	145387163	-	1700073E17Rik				0.83	6	0	9	0.83	0.001998	stronglyHypermeth
chr4	126447610	126447611	+			Ago1		1	9	0.17	6	0.83	0.001998	stronglyHypermeth
chr17	74025067	74025068	-			Srd5a2		1	8	0.17	6	0.83	0.002997	stronglyHypermeth
chr2	66330009	66330010	+			Scn1a		1	8	0.17	6	0.83	0.002997	stronglyHypermeth
chr1	151571407	151571408	-	Fam129a	Fam129a		Y	0.83	6	0	8	0.83	0.002997	stronglyHypermeth
chr7	128340475	128340476	+					0.83	6	0	8	0.83	0.002997	stronglyHypermeth
chr3	4765773	4765774	+					0.83	12	0	5	0.83	0.003394	stronglyHypermeth
chr1	121657096	121657097	+					0.83	12	0	5	0.83	0.003394	stronglyHypermeth
chr15	90505587	90505588	+			Cpne8		0.83	12	0	5	0.83	0.003394	stronglyHypermeth
chr17	32564161	32564162	+					1	7	0.17	6	0.83	0.004662	stronglyHypermeth
chr5	25463485	25463486	+			Mll3		1	7	0.17	6	0.83	0.004662	stronglyHypermeth
chr3	80941338	80941339	-					0.83	6	0	7	0.83	0.004662	stronglyHypermeth
chr9	117754158	117754159	+					1	7	0.17	6	0.83	0.004662	stronglyHypermeth
chrX	76153163	76153164	+					0.83	6	0	7	0.83	0.004662	stronglyHypermeth
chr16	58239357	58239358	-					1	7	0.17	6	0.83	0.004662	stronglyHypermeth
chr18	53177118	53177119	-	Snx2		Snx2		1	7	0.17	6	0.83	0.004662	stronglyHypermeth
chr1	171103368	171103369	-					1	7	0.17	6	0.83	0.004662	stronglyHypermeth
chr19	43798260	43798261	-			Abcc2		1	7	0.17	6	0.83	0.004662	stronglyHypermeth
chr11	74893691	74893692	-			Sgsm2		1	7	0.17	6	0.83	0.004662	stronglyHypermeth
chr15	51607577	51607578	-					1	7	0.17	6	0.83	0.004662	stronglyHypermeth
chr17	33795797	33795798	-					1	6	0.17	6	0.83	0.01515	stronglyHypermeth
chr5	66851467	66851468	-			Limch1		0.83	6	0	5	0.83	0.01515	stronglyHypermeth
chr5	121213097	121213098	+					0.83	6	0	5	0.83	0.01515	stronglyHypermeth
chr5	51745264	51745265	+					0.83	6	0	6	0.83	0.01515	stronglyHypermeth
chr3	50990770	50990771	-					1	5	0.17	6	0.83	0.01515	stronglyHypermeth
chr3	88674536	88674537	+					0.83	6	0	5	0.83	0.01515	stronglyHypermeth
chr3	13132133	13132134	+					1	6	0.17	6	0.83	0.01515	stronglyHypermeth
chr13	3427415	3427416	-					0.83	6	0	5	0.83	0.01515	stronglyHypermeth
chr12	9690345	9690346	+					1	5	0.17	6	0.83	0.01515	stronglyHypermeth
chr9	66237673	66237674	+			Dapk2		0.83	6	0	5	0.83	0.01515	stronglyHypermeth
chr9	11140796	11140797	+					1	6	0.17	6	0.83	0.01515	stronglyHypermeth
chr9	22809333	22809334	+			Bbs9		0.83	6	0	6	0.83	0.01515	stronglyHypermeth
chrX	13005165	13005166	-					0.83	6	0	5	0.83	0.01515	stronglyHypermeth
chrX	25403781	25403782	-					0.83	6	0	5	0.83	0.01515	stronglyHypermeth
chrX	162740565	162740566	+			Bc1		1	6	0.17	6	0.83	0.01515	stronglyHypermeth
chr8	73700580	73700581	-					0.83	6	0	6	0.83	0.01515	stronglyHypermeth
chr2	61807382	61807383	-		Tbr1			0.83	6	0	5	0.83	0.01515	stronglyHypermeth
chr16	62880345	62880346	+			Pros1		1	5	0.17	6	0.83	0.01515	stronglyHypermeth
chr2	168451783	168451784	+					1	6	0.17	6	0.83	0.01515	stronglyHypermeth
chr19	22766759	22766760	-		Trpm3			1	5	0.17	6	0.83	0.01515	stronglyHypermeth
chr19	21636591	21636592	+			1110059E24Rik		0.83	6	0	6	0.83	0.01515	stronglyHypermeth
chr11	105298217	105298218	+			Mrc2		0.83	6	0	5	0.83	0.01515	stronglyHypermeth
chr11	36342588	36342589	+			Tenm2		1	6	0.17	6	0.83	0.01515	stronglyHypermeth
chr4	125602230	125602231	+			Grik3		1	5	0.17	6	0.83	0.01515	stronglyHypermeth
chr4	144016918	144016919	-					1	5	0.17	6	0.83	0.01515	stronglyHypermeth
chr15	89459514	89459515	-			Mapk8ip2		0.83	6	0	5	0.83	0.01515	stronglyHypermeth
chr7	79497735	79497736	-					1	5	0.17	6	0.83	0.01515	stronglyHypermeth
chr7	32696266	32696267	+					0.83	6	0	6	0.83	0.01515	stronglyHypermeth
chr16	41497563	41497564	+					0.82	11	0	18	0.82	5.492e-06	stronglyHypermeth
chr10	80166057	80166058	+			Bc1		0.88	17	0.07	15	0.82	6.844e-06	stronglyHypermeth
chr8	89005159	89005160	+					0.88	8	0.05	20	0.82	5.18e-05	stronglyHypermeth
chr12	57196997	57196998	+	Slc25a21	Slc25a21		Y	0.82	22	0	8	0.82	8.457e-05	stronglyHypermeth
chr13	90245393	90245394	+					0.89	9	0.07	14	0.82	0.0001554	stronglyHypermeth
chr15	57025623	57025624	+					0.9	10	0.08	12	0.82	0.0002892	stronglyHypermeth
chr1	190928510	190928511	-	Angel2	Angel2	Angel2	Y	0.91	11	0.09	11	0.82	0.0003459	stronglyHypermeth
chr11	106320355	106320356	+		Scn4a			0.91	11	0.09	11	0.82	0.0003459	stronglyHypermeth
chr17	56425507	56425508	-		Ptprs	Ptprs	Y	0.82	22	0	6	0.82	0.0005574	stronglyHypermeth
chr16	45333380	45333381	-					0.82	22	0	6	0.82	0.0005574	stronglyHypermeth
chr1	7237217	7237218	+					0.82	22	0	6	0.82	0.0005574	stronglyHypermeth
chr8	120995159	120995160	+					1	6	0.18	11	0.82	0.002262	stronglyHypermeth
chr16	13447419	13447420	+					1	7	0.18	11	0.82	0.002262	stronglyHypermeth
chr11	61378006	61378007	-	Slc47a1	Slc47a1		Y	0.82	11	0	6	0.82	0.002262	stronglyHypermeth
chr7	91612170	91612171	+			Dlg2		0.82	11	0	6	0.82	0.002262	stronglyHypermeth
chr10	39302299	39302300	+					0.82	11	0	5	0.82	0.004808	stronglyHypermeth
chr2	73908074	73908075	+					0.82	11	0	5	0.82	0.004808	stronglyHypermeth
chr2	90886049	90886050	+	C1qtnf4		C1qtnf4	Y	0.82	11	0	5	0.82	0.004808	stronglyHypermeth
chr16	15594835	15594836	-	Ube2v2				0.82	11	0	5	0.82	0.004808	stronglyHypermeth
chr15	68886091	68886092	+					0.82	11	0	5	0.82	0.004808	stronglyHypermeth
chr15	75872935	75872936	+					0.82	11	0	5	0.82	0.004808	stronglyHypermeth
chr14	33718897	33718898	-					1	20	0.19	32	0.81	3.655e-09	stronglyHypermeth
chr11	78995346	78995347	+					0.93	27	0.11	18	0.81	3.158e-08	stronglyHypermeth
chr5	100518841	100518842	-	Cops4		Cops4	Y	0.94	16	0.13	31	0.81	7.284e-08	stronglyHypermeth
chr11	118422510	118422511	-					0.93	15	0.12	33	0.81	8.472e-08	stronglyHypermeth
chr5	6152309	6152310	-					0.92	12	0.11	18	0.81	1.548e-05	stronglyHypermeth
chr4	140945087	140945088	-			Padi2		0.92	26	0.11	9	0.81	1.607e-05	stronglyHypermeth
chr10	80702403	80702404	-	Mob3a,Izumo4				0.81	21	0	9	0.81	4.998e-05	stronglyHypermeth
chr1	187609760	187609761	+	Esrrg		Esrrg		0.86	7	0.04	23	0.81	7.958e-05	stronglyHypermeth
chr1	128901030	128901031	-					0.95	21	0.14	7	0.81	0.000125	stronglyHypermeth
chr6	107572015	107572016	+					0.86	7	0.05	21	0.81	0.000125	stronglyHypermeth
chr5	149015847	149015848	+				Y	1	7	0.19	27	0.81	0.0001472	stronglyHypermeth
chr10	60792905	60792906	+			Unc5b		0.88	8	0.06	16	0.81	0.0001754	stronglyHypermeth
chr12	97037320	97037321	+					0.88	8	0.06	16	0.81	0.0001754	stronglyHypermeth
chr1	91398923	91398924	-	Ilkap			Y	0.88	8	0.06	16	0.81	0.0001754	stronglyHypermeth
chr3	88686902	88686903	-			2810403A07Rik		0.89	9	0.08	13	0.81	0.0002372	stronglyHypermeth
chr13	81623352	81623353	+			Gpr98		0.91	11	0.1	10	0.81	0.0003459	stronglyHypermeth
chr12	94104649	94104650	+					0.89	9	0.08	12	0.81	0.0003708	stronglyHypermeth
chr16	91484418	91484419	-	Ifnar1				0.81	26	0	6	0.81	0.0005098	stronglyHypermeth
chr6	88064712	88064713	-					1	23	0.2	20	0.8	1.827e-08	stronglyHypermeth
chr9	64007573	64007574	-		Smad6			0.8	54	0	12	0.8	2.747e-07	stronglyHypermeth
chr19	6958862	6958863	+		Plcb3			1	30	0.2	10	0.8	5.851e-07	stronglyHypermeth
chr2	14085889	14085890	-			Stam		1	17	0.2	10	0.8	2.027e-05	stronglyHypermeth
chr2	161197321	161197322	-					0.88	16	0.08	13	0.8	2.187e-05	stronglyHypermeth
chr11	101772262	101772263	-			Etv4		0.93	14	0.13	15	0.8	2.187e-05	stronglyHypermeth
chr11	24079907	24079908	-	Bcl11a		Bcl11a	Y	0.8	10	0	16	0.8	2.88e-05	stronglyHypermeth
chr6	128914569	128914570	-					0.91	11	0.11	18	0.8	3.278e-05	stronglyHypermeth
chr4	107106995	107106996	+		Cdcp2			1	15	0.2	10	0.8	4.161e-05	stronglyHypermeth
chr18	33255743	33255744	+					1	14	0.2	10	0.8	6.119e-05	stronglyHypermeth
chr12	67986527	67986528	+					1	12	0.2	10	0.8	0.0001407	stronglyHypermeth
chr11	108895562	108895563	-					0.8	10	0	12	0.8	0.0001407	stronglyHypermeth
chr1	191502099	191502100	-					0.8	20	0	8	0.8	0.0001593	stronglyHypermeth
chr1	184777296	184777297	-					1	22	0.2	5	0.8	0.0002849	stronglyHypermeth
chr4	9239089	9239090	-					0.94	17	0.14	7	0.8	0.0003467	stronglyHypermeth
chr1	165801872	165801873	-			Cd247		0.8	25	0	6	0.8	0.0006275	stronglyHypermeth
chr7	95389919	95389920	+					1	17	0.2	5	0.8	0.0006835	stronglyHypermeth
chr8	110236052	110236053	-					0.8	15	0	7	0.8	0.0007036	stronglyHypermeth
chr17	55158239	55158240	+					0.8	10	0	9	0.8	0.0007145	stronglyHypermeth
chr9	14234443	14234444	+					0.8	10	0	10	0.8	0.0007145	stronglyHypermeth
chr9	51254237	51254238	+					1	9	0.2	10	0.8	0.0007145	stronglyHypermeth
chr2	165733001	165733002	-			Eya2		1	10	0.2	10	0.8	0.0007145	stronglyHypermeth
chr15	66883586	66883587	+					0.8	5	0	16	0.8	0.0008354	stronglyHypermeth
chr14	67276600	67276601	+			Ebf2		0.91	11	0.11	9	0.8	0.0009228	stronglyHypermeth
chr14	63950821	63950822	-					0.89	9	0.09	11	0.8	0.0009228	stronglyHypermeth
chr9	114603821	114603822	+			Cnot10		0.91	11	0.11	9	0.8	0.0009228	stronglyHypermeth
chr3	33479504	33479505	-					1	8	0.2	10	0.8	0.001051	stronglyHypermeth
chr13	49607547	49607548	-	Ogn		Cenpp		0.8	10	0	8	0.8	0.001051	stronglyHypermeth
chr9	43164806	43164807	-			Pou2f3		0.8	10	0	8	0.8	0.001051	stronglyHypermeth
chrX	157212258	157212259	+			Phex		0.8	10	0	8	0.8	0.001051	stronglyHypermeth
chr3	52216888	52216889	-					0.8	15	0	6	0.8	0.001548	stronglyHypermeth
chr5	137880527	137880528	-					0.8	5	0	13	0.8	0.001634	stronglyHypermeth
chr16	31652817	31652818	+					1	13	0.2	5	0.8	0.001634	stronglyHypermeth
chr11	98830879	98830880	+			Casc3		1	13	0.2	5	0.8	0.001634	stronglyHypermeth
chr5	110101140	110101141	-	Plcxd1		Plcxd1		0.8	5	0	12	0.8	0.002101	stronglyHypermeth
chr12	40498309	40498310	-			Dock4		1	12	0.2	5	0.8	0.002101	stronglyHypermeth
chr3	3370822	3370823	-					1	7	0.2	10	0.8	0.002262	stronglyHypermeth
chr18	62988177	62988178	+			Napg		1	7	0.2	10	0.8	0.002262	stronglyHypermeth
chr2	161167986	161167987	+					1	7	0.2	10	0.8	0.002262	stronglyHypermeth
chr1	55987094	55987095	-					0.8	10	0	7	0.8	0.002262	stronglyHypermeth
chr14	122466291	122466292	-	Zic5				1	11	0.2	5	0.8	0.002747	stronglyHypermeth
chr12	27823562	27823563	+					1	11	0.2	5	0.8	0.002747	stronglyHypermeth
chr1	157406207	157406208	+			Rasal2		1	11	0.2	5	0.8	0.002747	stronglyHypermeth
chr11	62575418	62575419	+	Trpv2		Trpv2		0.8	5	0	11	0.8	0.002747	stronglyHypermeth
chr6	123699068	123699069	+					0.8	5	0	11	0.8	0.002747	stronglyHypermeth
chr4	108937826	108937827	+			Rab3b		1	11	0.2	5	0.8	0.002747	stronglyHypermeth
chr1	52939754	52939755	+			1700019D03Rik		0.8	15	0	5	0.8	0.003612	stronglyHypermeth
chr10	86981150	86981151	+		Stab2			0.8	5	0	10	0.8	0.003663	stronglyHypermeth
chr11	116807249	116807250	-			Mxra7		1	10	0.2	5	0.8	0.003663	stronglyHypermeth
chr11	118198104	118198105	+			Cyth1		1	10	0.2	5	0.8	0.003663	stronglyHypermeth
chr15	78727859	78727860	-					0.8	5	0	10	0.8	0.003663	stronglyHypermeth
chr1	65015880	65015881	-			Akr1cl		1	10	0.2	5	0.8	0.003663	stronglyHypermeth
chr3	8541427	8541428	-			Stmn2		1	9	0.2	5	0.8	0.004995	stronglyHypermeth
chr8	25834558	25834559	+			Ash2l		1	9	0.2	5	0.8	0.004995	stronglyHypermeth
chr8	57498757	57498758	-					1	9	0.2	5	0.8	0.004995	stronglyHypermeth
chr11	109301580	109301581	-					1	9	0.2	5	0.8	0.004995	stronglyHypermeth
chr6	58983195	58983196	-			Fam13a		1	9	0.2	5	0.8	0.004995	stronglyHypermeth
chr17	49528874	49528875	+			Daam2		1	5	0.2	10	0.8	0.006993	stronglyHypermeth
chr5	134064459	134064460	+					1	5	0.2	10	0.8	0.006993	stronglyHypermeth
chr5	60374396	60374397	+					0.8	10	0	5	0.8	0.006993	stronglyHypermeth
chr5	138374254	138374255	-					1	8	0.2	5	0.8	0.006993	stronglyHypermeth
chr14	36575922	36575923	+					0.8	5	0	8	0.8	0.006993	stronglyHypermeth
chr14	106833198	106833199	+					0.8	5	0	8	0.8	0.006993	stronglyHypermeth
chr10	61696282	61696283	+	Tysnd1	Tysnd1	Tysnd1	Y	0.8	10	0	6	0.8	0.006993	stronglyHypermeth
chr10	61696290	61696291	+	Tysnd1	Tysnd1	Tysnd1	Y	0.8	10	0	6	0.8	0.006993	stronglyHypermeth
chr10	61696292	61696293	+	Tysnd1	Tysnd1	Tysnd1	Y	0.8	10	0	6	0.8	0.006993	stronglyHypermeth
chr10	128615491	128615492	+					0.8	10	0	5	0.8	0.006993	stronglyHypermeth
chr9	96051939	96051940	+			Xrn1		0.8	10	0	5	0.8	0.006993	stronglyHypermeth
chr8	124598780	124598781	-		Capn9			0.8	10	0	6	0.8	0.006993	stronglyHypermeth
chr8	117467660	117467661	+					1	5	0.2	10	0.8	0.006993	stronglyHypermeth
chr8	83876394	83876395	+					0.8	5	0	8	0.8	0.006993	stronglyHypermeth
chr2	64277412	64277413	+					0.8	5	0	8	0.8	0.006993	stronglyHypermeth
chr16	20499700	20499701	+	Eif2b5		Eif2b5		0.8	10	0	6	0.8	0.006993	stronglyHypermeth
chr18	53233801	53233802	-					1	8	0.2	5	0.8	0.006993	stronglyHypermeth
chr18	70781772	70781773	-					1	8	0.2	5	0.8	0.006993	stronglyHypermeth
chr2	164927724	164927725	+					1	6	0.2	10	0.8	0.006993	stronglyHypermeth
chr11	62240887	62240888	-					1	5	0.2	10	0.8	0.006993	stronglyHypermeth
chr11	79977218	79977219	+					0.8	10	0	5	0.8	0.006993	stronglyHypermeth
chr11	98622041	98622042	+					0.8	5	0	8	0.8	0.006993	stronglyHypermeth
chr11	107473997	107473998	+					0.8	5	0	8	0.8	0.006993	stronglyHypermeth
chr6	13798216	13798217	+					0.8	5	0	8	0.8	0.006993	stronglyHypermeth
chr4	117206038	117206039	+					0.8	10	0	5	0.8	0.006993	stronglyHypermeth
chr4	136099299	136099300	+					1	8	0.2	5	0.8	0.006993	stronglyHypermeth
chr1	31416610	31416611	-					1	5	0.2	10	0.8	0.006993	stronglyHypermeth
chr7	29438565	29438566	-			Sipa1l3		1	6	0.2	10	0.8	0.006993	stronglyHypermeth
chr7	108821962	108821963	+					0.8	5	0	8	0.8	0.006993	stronglyHypermeth
chr14	109571408	109571409	-					1	7	0.2	5	0.8	0.0101	stronglyHypermeth
chr10	87126897	87126898	+			1700113H08Rik		1	7	0.2	5	0.8	0.0101	stronglyHypermeth
chr12	49819498	49819499	+					1	7	0.2	5	0.8	0.0101	stronglyHypermeth
chr9	47586767	47586768	+			Cadm1		1	7	0.2	5	0.8	0.0101	stronglyHypermeth
chr9	104106481	104106482	+			Acad11,Ccrl1		1	7	0.2	5	0.8	0.0101	stronglyHypermeth
chr9	112489917	112489918	+					1	7	0.2	5	0.8	0.0101	stronglyHypermeth
chrX	160349859	160349860	-					1	7	0.2	5	0.8	0.0101	stronglyHypermeth
chr16	10784230	10784231	-		Socs1		Y	0.8	5	0	7	0.8	0.0101	stronglyHypermeth
chr1	152818895	152818896	+			Ncf2		0.8	5	0	7	0.8	0.0101	stronglyHypermeth
chr15	86194999	86195000	-					1	7	0.2	5	0.8	0.0101	stronglyHypermeth
chr7	29020097	29020098	+		Ryr1		Y	1	7	0.2	5	0.8	0.0101	stronglyHypermeth
chr7	45235674	45235675	-			Cd37		1	7	0.2	5	0.8	0.0101	stronglyHypermeth
chr17	33707251	33707252	-			March2		1	6	0.2	5	0.8	0.01515	stronglyHypermeth
chr5	117331081	117331082	-			Vsig10		1	6	0.2	5	0.8	0.01515	stronglyHypermeth
chr3	70745945	70745946	+					0.8	5	0	6	0.8	0.01515	stronglyHypermeth
chr13	48663020	48663021	+	Barx1				0.8	5	0	6	0.8	0.01515	stronglyHypermeth
chr13	50120308	50120309	+					0.8	5	0	6	0.8	0.01515	stronglyHypermeth
chr12	3819786	3819787	+			Dnmt3a		1	6	0.2	5	0.8	0.01515	stronglyHypermeth
chr12	21022376	21022377	+					0.8	5	0	6	0.8	0.01515	stronglyHypermeth
chr12	84970953	84970954	-	Fcf1,1110018G07Rik	Fcf1		Y	0.8	5	0	6	0.8	0.01515	stronglyHypermeth
chr12	84970956	84970957	-	Fcf1,1110018G07Rik	Fcf1		Y	0.8	5	0	6	0.8	0.01515	stronglyHypermeth
chr12	84970971	84970972	-	Fcf1,1110018G07Rik		Fcf1	Y	0.8	5	0	6	0.8	0.01515	stronglyHypermeth
chrX	60636940	60636941	-					0.8	5	0	6	0.8	0.01515	stronglyHypermeth
chrX	142614407	142614408	-					0.8	5	0	6	0.8	0.01515	stronglyHypermeth
chr8	4440586	4440587	-					0.8	5	0	6	0.8	0.01515	stronglyHypermeth
chr8	44411205	44411206	-					1	6	0.2	5	0.8	0.01515	stronglyHypermeth
chr18	23181443	23181444	-					1	6	0.2	5	0.8	0.01515	stronglyHypermeth
chr18	34439199	34439200	-			Pkd2l2		1	6	0.2	5	0.8	0.01515	stronglyHypermeth
chr18	62324215	62324216	+	Htr4	Htr4			1	6	0.2	5	0.8	0.01515	stronglyHypermeth
chr2	153015714	153015715	+	Pdrg1				0.8	5	0	6	0.8	0.01515	stronglyHypermeth
chr2	168730759	168730760	-			Atp9a		0.8	5	0	6	0.8	0.01515	stronglyHypermeth
chr2	173066656	173066657	-					0.8	5	0	6	0.8	0.01515	stronglyHypermeth
chr11	50266039	50266040	-		Maml1			0.8	5	0	6	0.8	0.01515	stronglyHypermeth
chr11	70257317	70257318	-					1	6	0.2	5	0.8	0.01515	stronglyHypermeth
chr7	44698839	44698840	+					0.8	5	0	6	0.8	0.01515	stronglyHypermeth
chr7	118124467	118124468	+			Arl6ip1		1	6	0.2	5	0.8	0.01515	stronglyHypermeth
chr17	29391789	29391790	-					0.8	5	0	5	0.8	0.04762	stronglyHypermeth
chr17	35941475	35941476	+					1	5	0.2	5	0.8	0.04762	stronglyHypermeth
chr3	10766709	10766710	-					0.8	5	0	5	0.8	0.04762	stronglyHypermeth
chr3	31063367	31063368	-					1	5	0.2	5	0.8	0.04762	stronglyHypermeth
chr3	116857039	116857040	+					0.8	5	0	5	0.8	0.04762	stronglyHypermeth
chr14	102565086	102565087	+					0.8	5	0	5	0.8	0.04762	stronglyHypermeth
chr10	79975020	79975021	-			Grin3b,Bc1		0.8	5	0	5	0.8	0.04762	stronglyHypermeth
chr10	120628966	120628967	+					0.8	5	0	5	0.8	0.04762	stronglyHypermeth
chr10	123205376	123205377	-					1	5	0.2	5	0.8	0.04762	stronglyHypermeth
chr12	92843238	92843239	+					1	5	0.2	5	0.8	0.04762	stronglyHypermeth
chr12	105477619	105477620	+			D430019H16Rik		0.8	5	0	5	0.8	0.04762	stronglyHypermeth
chr12	111717232	111717233	-			Apopt1		1	5	0.2	5	0.8	0.04762	stronglyHypermeth
chr9	110853927	110853928	-			Prss46		1	5	0.2	5	0.8	0.04762	stronglyHypermeth
chr9	121302454	121302455	+					1	5	0.2	5	0.8	0.04762	stronglyHypermeth
chrX	82395137	82395138	-					0.8	5	0	5	0.8	0.04762	stronglyHypermeth
chrX	122724728	122724729	+					1	5	0.2	5	0.8	0.04762	stronglyHypermeth
chrX	142400448	142400449	+					0.8	5	0	5	0.8	0.04762	stronglyHypermeth
chr8	46527785	46527786	-			Acsl1		1	5	0.2	5	0.8	0.04762	stronglyHypermeth
chr8	76412214	76412215	-					0.8	5	0	5	0.8	0.04762	stronglyHypermeth
chr8	96949047	96949048	+					0.8	5	0	5	0.8	0.04762	stronglyHypermeth
chr8	106603653	106603654	-	Cdh1		Cdh1	Y	0.8	5	0	5	0.8	0.04762	stronglyHypermeth
chr2	44611547	44611548	+			Gtdc1		0.8	5	0	5	0.8	0.04762	stronglyHypermeth
chr18	3700284	3700285	-					0.8	5	0	5	0.8	0.04762	stronglyHypermeth
chr1	163250302	163250303	-			Prrx1		0.8	5	0	5	0.8	0.04762	stronglyHypermeth
chr2	114103460	114103461	+			Aqr		0.8	5	0	5	0.8	0.04762	stronglyHypermeth
chr11	64034865	64034866	+			Cox10		0.8	5	0	5	0.8	0.04762	stronglyHypermeth
chr11	83157161	83157162	+					0.8	5	0	5	0.8	0.04762	stronglyHypermeth
chr6	65150959	65150960	+					0.8	5	0	5	0.8	0.04762	stronglyHypermeth
chr4	14679694	14679695	-			Lrrc69		1	5	0.2	5	0.8	0.04762	stronglyHypermeth
chr4	15073845	15073846	-			Necab1		0.8	5	0	5	0.8	0.04762	stronglyHypermeth
chr4	54700279	54700280	-					0.8	5	0	5	0.8	0.04762	stronglyHypermeth
chr4	116513065	116513066	+			Ipp		0.8	5	0	5	0.8	0.04762	stronglyHypermeth
chr4	139703864	139703865	-					1	5	0.2	5	0.8	0.04762	stronglyHypermeth
chr1	89563923	89563924	+			Agap1		0.8	5	0	5	0.8	0.04762	stronglyHypermeth
chr7	63704993	63704994	+			Otud7a		0.8	5	0	5	0.8	0.04762	stronglyHypermeth
chr7	73509390	73509391	-			Chd2		1	5	0.2	5	0.8	0.04762	stronglyHypermeth
chr7	102250237	102250238	+	Rhog				1	5	0.2	5	0.8	0.04762	stronglyHypermeth
chr7	126226661	126226662	+					1	5	0.2	5	0.8	0.04762	stronglyHypermeth
chr3	62507083	62507084	+	Dhx36			Y	0.85	26	0.06	34	0.79	2.351e-10	stronglyHypermeth
chr3	15223333	15223334	+					0.85	26	0.06	18	0.79	1.677e-07	stronglyHypermeth
chr4	62778193	62778194	+					1	17	0.21	19	0.79	7.206e-07	stronglyHypermeth
chr17	85543672	85543673	+					0.88	17	0.1	21	0.79	1.213e-06	stronglyHypermeth
chr13	95443142	95443143	+			Crhbp		0.83	12	0.04	25	0.79	1.944e-06	stronglyHypermeth
chr9	114678526	114678527	-					0.79	28	0	12	0.79	3.323e-06	stronglyHypermeth
chr4	29104136	29104137	-					0.79	28	0	12	0.79	3.323e-06	stronglyHypermeth
chr3	133544961	133544962	-	Tet2			Y	0.87	23	0.08	13	0.79	4.18e-06	stronglyHypermeth
chr14	70462308	70462309	-			Phyhip		0.93	14	0.14	21	0.79	4.638e-06	stronglyHypermeth
chr3	96219494	96219495	-	Hist2h2ab				0.85	13	0.05	19	0.79	6.621e-06	stronglyHypermeth
chr4	138271079	138271080	-			Kif17		0.86	14	0.06	16	0.79	1.695e-05	stronglyHypermeth
chr2	131909941	131909942	+	Prnp	Prnp		Y	0.86	14	0.07	14	0.79	6.88e-05	stronglyHypermeth
chr10	119692583	119692584	+			Grip1		0.79	28	0	8	0.79	9.924e-05	stronglyHypermeth
chr11	107014637	107014638	+					1	11	0.21	14	0.79	0.0001164	stronglyHypermeth
chr3	145489830	145489831	-			Col24a1		1	7	0.21	24	0.79	0.0003012	stronglyHypermeth
chr19	59459196	59459197	-	Emx2os,Emx2	Emx2		Y	0.79	33	0	6	0.79	0.000526	stronglyHypermeth
chr7	3264487	3264488	+					0.86	7	0.07	15	0.79	0.0006215	stronglyHypermeth
chr14	63122999	63123000	+	Ctsb		Ctsb		0.88	8	0.08	12	0.79	0.00077	stronglyHypermeth
chr11	78179587	78179588	-	Tlcd1	Tlcd1			0.88	8	0.08	12	0.79	0.00077	stronglyHypermeth
chr11	97628592	97628593	+		E130012A19Rik		Y	0.79	24	0	6	0.79	0.0007781	stronglyHypermeth
chr2	94595234	94595235	+					1	8	0.21	14	0.79	0.001032	stronglyHypermeth
chr7	44086510	44086511	-					0.79	14	0	7	0.79	0.001032	stronglyHypermeth
chr5	147580712	147580713	+			Flt1		0.9	10	0.11	9	0.79	0.001093	stronglyHypermeth
chr17	56425393	56425394	-		Ptprs	Ptprs	Y	0.79	19	0	6	0.79	0.001186	stronglyHypermeth
chr13	56928179	56928180	-					1	5	0.21	14	0.79	0.004816	stronglyHypermeth
chr9	3743716	3743717	-			Gucy1a2		0.79	14	0	5	0.79	0.004816	stronglyHypermeth
chr1	52500072	52500073	-	Nab1		Nab1	Y	0.95	19	0.17	24	0.78	2.306e-07	stronglyHypermeth
chr12	37004848	37004849	+					0.88	16	0.09	22	0.78	1.262e-06	stronglyHypermeth
chr11	98982750	98982751	-	Gjd3	Gjd3		Y	0.85	20	0.07	14	0.78	9.526e-06	stronglyHypermeth
chr15	87544151	87544152	+	Fam19a5			Y	0.78	36	0	10	0.78	1.073e-05	stronglyHypermeth
chr7	29140548	29140549	+		Rasgrp4			0.78	36	0	10	0.78	1.073e-05	stronglyHypermeth
chr8	12868943	12868944	-					0.9	10	0.12	32	0.78	1.429e-05	stronglyHypermeth
chr4	57782497	57782498	+					0.83	12	0.06	18	0.78	2.197e-05	stronglyHypermeth
chr9	47280835	47280836	+					1	10	0.22	23	0.78	3.244e-05	stronglyHypermeth
chr4	125564366	125564367	+			Grik3		0.78	9	0	18	0.78	4.054e-05	stronglyHypermeth
chr15	58076475	58076476	+	Zhx1	Zhx1		Y	0.93	15	0.15	13	0.78	5.384e-05	stronglyHypermeth
chr5	25196200	25196201	-			Galntl5		0.88	8	0.1	20	0.78	0.000223	stronglyHypermeth
chr14	21803191	21803192	+					0.78	9	0	11	0.78	0.0004644	stronglyHypermeth
chr13	58739317	58739318	-					0.78	9	0	11	0.78	0.0004644	stronglyHypermeth
chr9	85612663	85612664	-					1	10	0.22	9	0.78	0.0007145	stronglyHypermeth
chr5	121906186	121906187	+			Cux2		0.88	8	0.09	11	0.78	0.001178	stronglyHypermeth
chr12	81588148	81588149	+			Med6		0.91	11	0.12	8	0.78	0.001178	stronglyHypermeth
chr18	46573995	46573996	-	Ticam2		Ticam2		0.86	7	0.08	13	0.78	0.001187	stronglyHypermeth
chr7	107854175	107854176	+					0.92	13	0.14	7	0.78	0.001187	stronglyHypermeth
chr5	141241956	141241957	-	Sdk1	Sdk1			0.78	18	0	6	0.78	0.00156	stronglyHypermeth
chr11	35121138	35121139	+	Slit3			Y	0.78	18	0	6	0.78	0.00156	stronglyHypermeth
chr6	134317590	134317591	+					0.78	18	0	6	0.78	0.00156	stronglyHypermeth
chr3	116511196	116511197	+					1	9	0.22	9	0.78	0.002262	stronglyHypermeth
chr19	57480709	57480710	-			Trub1		1	8	0.22	9	0.78	0.002262	stronglyHypermeth
chr4	100442276	100442277	-		Ror1			1	8	0.22	9	0.78	0.002262	stronglyHypermeth
chr18	65549996	65549997	+					0.9	10	0.12	8	0.78	0.002879	stronglyHypermeth
chr1	111661377	111661378	+					0.88	8	0.1	10	0.78	0.002879	stronglyHypermeth
chr17	17325917	17325918	-					0.78	9	0	7	0.78	0.003234	stronglyHypermeth
chr10	79454458	79454459	-					1	7	0.22	9	0.78	0.003234	stronglyHypermeth
chr12	81270855	81270856	-			Slc8a3		1	7	0.22	9	0.78	0.003234	stronglyHypermeth
chr2	63979848	63979849	-		Fign			1	7	0.22	9	0.78	0.003234	stronglyHypermeth
chr4	99656155	99656156	-	Foxd3			Y	1	7	0.22	9	0.78	0.003234	stronglyHypermeth
chr7	28821676	28821677	-			Hnrnpl		0.89	9	0.11	9	0.78	0.003373	stronglyHypermeth
chr6	145104486	145104487	+					1	5	0.22	18	0.78	0.003745	stronglyHypermeth
chr15	87544143	87544144	+	Fam19a5			Y	0.78	18	0	5	0.78	0.003745	stronglyHypermeth
chr3	104282292	104282293	-					1	6	0.22	9	0.78	0.006993	stronglyHypermeth
chr11	21996959	21996960	-		Otx1		Y	1	6	0.22	9	0.78	0.006993	stronglyHypermeth
chr7	43271023	43271024	+					1	6	0.22	9	0.78	0.006993	stronglyHypermeth
chr7	97400170	97400171	+	Ndufc2	Ndufc2		Y	1	6	0.22	9	0.78	0.006993	stronglyHypermeth
chr13	90320129	90320130	+					1	5	0.22	9	0.78	0.02098	stronglyHypermeth
chr13	27830386	27830387	+					0.78	9	0	5	0.78	0.02098	stronglyHypermeth
chr12	8033998	8033999	-					0.78	9	0	5	0.78	0.02098	stronglyHypermeth
chr8	102019548	102019549	-					1	5	0.22	9	0.78	0.02098	stronglyHypermeth
chr8	122505508	122505509	+			Piezo1		0.78	9	0	5	0.78	0.02098	stronglyHypermeth
chr11	90312833	90312834	-					0.78	9	0	5	0.78	0.02098	stronglyHypermeth
chr11	116426260	116426261	+					0.78	9	0	5	0.78	0.02098	stronglyHypermeth
chr6	19825948	19825949	+					0.78	9	0	5	0.78	0.02098	stronglyHypermeth
chr4	139306319	139306320	-			Pqlc2		0.78	9	0	5	0.78	0.02098	stronglyHypermeth
chr17	39848471	39848472	-		Rn45s		Y	0.97	1547	0.2	2649	0.77	5.127e-10	stronglyHypermeth
chr2	11501350	11501351	-	Pfkfb3		Pfkfb3	Y	0.87	30	0.09	32	0.77	5.529e-10	stronglyHypermeth
chrX	5816036	5816037	-					0.94	17	0.17	35	0.77	1.032e-07	stronglyHypermeth
chr2	128864128	128864129	+	Fbln7	Fbln7		Y	0.81	21	0.04	23	0.77	1.677e-07	stronglyHypermeth
chr13	112207981	112207982	-					0.89	28	0.12	16	0.77	5.816e-07	stronglyHypermeth
chr5	124834034	124834035	+		Dnahc10			0.77	44	0	12	0.77	1.158e-06	stronglyHypermeth
chr1	133483106	133483107	+					1	12	0.23	39	0.77	1.851e-06	stronglyHypermeth
chr14	75124908	75124909	-			Lrrc63,Mir466f-3		0.87	15	0.1	21	0.77	4.017e-06	stronglyHypermeth
chr8	89038208	89038209	-			Sall1		0.88	17	0.11	18	0.77	5.231e-06	stronglyHypermeth
chr8	89261650	89261651	-					0.87	15	0.1	20	0.77	1.101e-05	stronglyHypermeth
chr3	138712404	138712405	+		4930425O10Rik			0.91	11	0.14	29	0.77	1.142e-05	stronglyHypermeth
chr13	57306963	57306964	+					0.92	13	0.16	19	0.77	2.942e-05	stronglyHypermeth
chrX	21865138	21865139	+					0.77	26	0	9	0.77	7.088e-05	stronglyHypermeth
chr10	42762635	42762636	-			Sec63		0.93	15	0.17	12	0.77	7.685e-05	stronglyHypermeth
chr5	122158734	122158735	+	Ppp1cc		Ppp1cc	Y	1	13	0.23	13	0.77	0.0001077	stronglyHypermeth
chr3	3562794	3562795	-			Hnf4g		1	13	0.23	13	0.77	0.0001077	stronglyHypermeth
chr17	56475445	56475446	-			Ptprs		0.86	14	0.09	11	0.77	0.0002127	stronglyHypermeth
chr10	40191718	40191719	-					0.9	10	0.13	15	0.77	0.0002389	stronglyHypermeth
chr8	64992979	64992980	-					1	9	0.23	13	0.77	0.0004624	stronglyHypermeth
chr6	70749571	70749572	+					1	7	0.23	22	0.77	0.0005074	stronglyHypermeth
chr10	24609917	24609918	-					0.77	13	0	8	0.77	0.001032	stronglyHypermeth
chr7	120766073	120766074	+			Vwa3a		1	8	0.23	13	0.77	0.001032	stronglyHypermeth
chr3	65836918	65836919	-					0.83	6	0.06	16	0.77	0.0013	stronglyHypermeth
chr10	97752364	97752365	+			Gm10754		0.83	6	0.07	15	0.77	0.001677	stronglyHypermeth
chr16	43198499	43198500	+					1	5	0.23	35	0.77	0.001956	stronglyHypermeth
chrX	57705482	57705483	-					0.91	11	0.14	7	0.77	0.002451	stronglyHypermeth
chr14	43838110	43838111	-					1	7	0.23	13	0.77	0.003096	stronglyHypermeth
chr18	75347624	75347625	-					1	6	0.23	13	0.77	0.003096	stronglyHypermeth
chr5	123620853	123620854	+			Clip1		0.77	13	0	5	0.77	0.006536	stronglyHypermeth
chr15	90445820	90445821	+					0.77	13	0	5	0.77	0.006536	stronglyHypermeth
chr1	80360804	80360805	+					1	5	0.23	13	0.77	0.006536	stronglyHypermeth
chr2	75440091	75440092	-			9430019J16Rik		0.86	28	0.1	61	0.76	9.812e-11	stronglyHypermeth
chr14	47598094	47598095	+					0.94	35	0.18	28	0.76	2.422e-10	stronglyHypermeth
chr1	93825433	93825434	+	D2hgdh		D2hgdh		0.76	34	0	21	0.76	5.177e-09	stronglyHypermeth
chr8	46366840	46366841	+					0.84	19	0.08	24	0.76	6.676e-07	stronglyHypermeth
chr7	4263734	4263735	-					1	16	0.24	25	0.76	7.333e-07	stronglyHypermeth
chr6	13947496	13947497	-					0.85	13	0.08	24	0.76	6.131e-06	stronglyHypermeth
chrX	116659022	116659023	+					0.86	14	0.1	20	0.76	1.262e-05	stronglyHypermeth
chr2	167492384	167492385	-	Spata2,Rnf114		Spata2	Y	0.87	15	0.11	18	0.76	1.654e-05	stronglyHypermeth
chr11	104815207	104815208	+					1	14	0.24	17	0.76	1.911e-05	stronglyHypermeth
chr15	21481544	21481545	-			Cdh12		1	14	0.24	17	0.76	1.911e-05	stronglyHypermeth
chr7	123983400	123983401	+	Hs3st4	Hs3st4		Y	0.85	26	0.09	11	0.76	2.735e-05	stronglyHypermeth
chr12	13788780	13788781	+					1	10	0.24	21	0.76	6.771e-05	stronglyHypermeth
chr3	17786635	17786636	+				Y	0.82	11	0.06	17	0.76	7.209e-05	stronglyHypermeth
chr14	38830012	38830013	+			Nrg3		0.82	11	0.06	17	0.76	7.209e-05	stronglyHypermeth
chrX	82334341	82334342	-					0.76	21	0	9	0.76	0.0001399	stronglyHypermeth
chr7	25935648	25935649	-					1	10	0.24	17	0.76	0.0001526	stronglyHypermeth
chr2	80079241	80079242	+			Pde1a		0.83	12	0.08	13	0.76	0.0002127	stronglyHypermeth
chr7	28741817	28741818	+	Sars2,Mrps12				0.92	12	0.15	13	0.76	0.0002127	stronglyHypermeth
chr15	37636490	37636491	+			Ncald		0.89	9	0.12	16	0.76	0.0003353	stronglyHypermeth
chr11	77784364	77784365	-			Myo18a		1	8	0.24	17	0.76	0.0004577	stronglyHypermeth
chr8	96110802	96110803	-					0.87	15	0.11	9	0.76	0.0004895	stronglyHypermeth
chr3	147362136	147362137	+					0.88	8	0.12	17	0.76	0.0005409	stronglyHypermeth
chr10	76119850	76119851	-					0.88	17	0.12	8	0.76	0.0005409	stronglyHypermeth
chr13	6548519	6548520	+	Pitrm1		Pitrm1		0.91	11	0.15	13	0.76	0.0006442	stronglyHypermeth
chr6	85408960	85408961	-					0.91	11	0.15	13	0.76	0.0006442	stronglyHypermeth
chr5	148233949	148233950	-			Mtus2		1	6	0.24	37	0.76	0.000821	stronglyHypermeth
chr15	99952367	99952368	+					1	7	0.24	17	0.76	0.0009535	stronglyHypermeth
chr9	111043414	111043415	+					0.8	5	0.04	23	0.76	0.00118	stronglyHypermeth
chr17	12044185	12044186	+			Park2		0.76	17	0	6	0.76	0.00208	stronglyHypermeth
chr13	93022864	93022865	-					0.76	17	0	6	0.76	0.00208	stronglyHypermeth
chr4	95967619	95967620	-	Hook1,9530080O11Rik	9530080O11Rik	Hook1	Y	0.93	14	0.17	6	0.76	0.002193	stronglyHypermeth
chr9	54773830	54773831	-					0.83	6	0.08	13	0.76	0.002912	stronglyHypermeth
chr15	15465173	15465174	+					0.83	6	0.08	13	0.76	0.002912	stronglyHypermeth
chr9	66924057	66924058	-					0.88	8	0.11	9	0.76	0.003373	stronglyHypermeth
chr8	67555222	67555223	-					0.89	9	0.12	8	0.76	0.003373	stronglyHypermeth
chr18	15981195	15981196	+					0.88	8	0.11	9	0.76	0.003373	stronglyHypermeth
chr4	64755954	64755955	-					0.88	8	0.11	9	0.76	0.003373	stronglyHypermeth
chr10	55034316	55034317	+					0.9	10	0.14	7	0.76	0.003651	stronglyHypermeth
chr10	42020803	42020804	-					0.86	7	0.1	10	0.76	0.003651	stronglyHypermeth
chr11	21118197	21118198	-			Peli1		0.9	10	0.14	7	0.76	0.003651	stronglyHypermeth
chr11	46009781	46009782	-			Sox30		0.86	7	0.1	10	0.76	0.003651	stronglyHypermeth
chr10	80647055	80647056	+			Btbd2		0.88	33	0.12	32	0.75	4.722e-10	stronglyHypermeth
chr19	17727114	17727115	-			Pcsk5		0.92	25	0.17	36	0.75	2.76e-09	stronglyHypermeth
chr9	29155579	29155580	-			Ntm		0.92	26	0.18	34	0.75	7.515e-09	stronglyHypermeth
chr10	37138778	37138779	+	Marcks	Marcks			0.91	22	0.16	31	0.75	4.501e-08	stronglyHypermeth
chr15	80671882	80671883	+	Fam83f	Fam83f		Y	1	46	0.25	8	0.75	1.084e-06	stronglyHypermeth
chr4	106590481	106590482	+					0.9	21	0.15	20	0.75	1.104e-06	stronglyHypermeth
chr1	104623733	104623734	-					1	20	0.25	16	0.75	1.454e-06	stronglyHypermeth
chr3	53705593	53705594	+					0.8	20	0.05	19	0.75	2.21e-06	stronglyHypermeth
chr7	107590986	107590987	-		Olfml1			0.75	12	0	18	0.75	1.538e-05	stronglyHypermeth
chrX	79527420	79527421	-					0.75	16	0	16	0.75	1.612e-05	stronglyHypermeth
chr3	36000089	36000090	-	A330050B17Rik,Mccc1	A330050B17Rik	Mccc1		0.75	12	0	17	0.75	2.197e-05	stronglyHypermeth
chr12	110675241	110675242	-			1700001K19Rik		0.8	10	0.05	22	0.75	3.565e-05	stronglyHypermeth
chr2	153585362	153585363	+					0.81	16	0.07	15	0.75	3.852e-05	stronglyHypermeth
chr2	150954616	150954617	-			Ninl		1	22	0.25	8	0.75	4.716e-05	stronglyHypermeth
chr6	52316807	52316808	+		Evx1		Y	0.88	16	0.12	16	0.75	4.877e-05	stronglyHypermeth
chr9	115368304	115368305	+					1	14	0.25	12	0.75	7.041e-05	stronglyHypermeth
chr7	137411172	137411173	-	9430038I01Rik				1	14	0.25	12	0.75	7.041e-05	stronglyHypermeth
chr2	26385496	26385497	+			Sdccag3		1	20	0.25	8	0.75	7.432e-05	stronglyHypermeth
chr4	148153581	148153582	-		Fbxo44			1	20	0.25	8	0.75	7.432e-05	stronglyHypermeth
chr15	55850494	55850495	-			Sntb1		0.83	18	0.08	12	0.75	8.943e-05	stronglyHypermeth
chr1	154316825	154316826	+					1	17	0.25	8	0.75	0.0001581	stronglyHypermeth
chr16	35425803	35425804	-			Pdia5		0.86	22	0.11	9	0.75	0.0001664	stronglyHypermeth
chr2	169377417	169377418	-					0.75	32	0	8	0.75	0.0001674	stronglyHypermeth
chr14	60378148	60378149	-	Amer2			Y	1	9	0.25	20	0.75	0.0001999	stronglyHypermeth
chr10	76107096	76107097	-			Slc5a4b		0.75	16	0	10	0.75	0.0002009	stronglyHypermeth
chr17	11599174	11599175	-			Park2		1	16	0.25	8	0.75	0.000208	stronglyHypermeth
chr10	19186373	19186374	+			Gm20139		1	16	0.25	8	0.75	0.000208	stronglyHypermeth
chrX	42045053	42045054	+					0.75	8	0	16	0.75	0.000208	stronglyHypermeth
chr15	86192398	86192399	+					1	16	0.25	8	0.75	0.000208	stronglyHypermeth
chr11	118422562	118422563	+					0.93	14	0.18	11	0.75	0.0002389	stronglyHypermeth
chr2	170221280	170221281	-					0.75	24	0	8	0.75	0.0002855	stronglyHypermeth
chr12	84053513	84053514	-		Acot3		Y	1	14	0.25	8	0.75	0.0003753	stronglyHypermeth
chr4	123931341	123931342	-			Rragc		0.75	8	0	14	0.75	0.0003753	stronglyHypermeth
chr11	75084061	75084062	+			Smg6		0.75	16	0	9	0.75	0.0004577	stronglyHypermeth
chr2	45662912	45662913	+					1	13	0.25	8	0.75	0.000516	stronglyHypermeth
chr1	114604298	114604299	+					0.75	8	0	13	0.75	0.000516	stronglyHypermeth
chr12	110128114	110128115	+					0.92	12	0.17	12	0.75	0.0006442	stronglyHypermeth
chr5	137468305	137468306	+			Zan		0.75	24	0	7	0.75	0.0006526	stronglyHypermeth
chr18	84720449	84720450	+	Fam69c		Fam69c	Y	0.83	6	0.08	25	0.75	0.000694	stronglyHypermeth
chr9	108611117	108611118	-			Arih2		1	12	0.25	8	0.75	0.0007224	stronglyHypermeth
chr6	10970259	10970260	+					0.89	9	0.14	14	0.75	0.0007281	stronglyHypermeth
chr4	108304542	108304543	-					0.75	20	0	7	0.75	0.0008919	stronglyHypermeth
chr7	102687257	102687258	-	Trim68	Trim68			0.86	7	0.11	18	0.75	0.001007	stronglyHypermeth
chr5	19226888	19226889	+	4921504A21Rik,Magi2			Y	0.75	16	0	8	0.75	0.001346	stronglyHypermeth
chr6	19825929	19825930	+					0.75	16	0	8	0.75	0.001346	stronglyHypermeth
chr5	25099767	25099768	+	Prkag2		Prkag2	Y	0.75	8	0	10	0.75	0.001508	stronglyHypermeth
chr14	64727142	64727143	-		Kif13b			1	10	0.25	8	0.75	0.001508	stronglyHypermeth
chr12	51860417	51860418	-					0.75	8	0	10	0.75	0.001508	stronglyHypermeth
chr9	80262492	80262493	-			Myo6		1	10	0.25	8	0.75	0.001508	stronglyHypermeth
chr18	38994056	38994057	-	Arhgap26		Arhgap26		1	10	0.25	8	0.75	0.001508	stronglyHypermeth
chr11	63923789	63923790	+					1	10	0.25	8	0.75	0.001508	stronglyHypermeth
chr4	63744717	63744718	+	Tnfsf15		Tnfsf15		0.75	8	0	10	0.75	0.001508	stronglyHypermeth
chr13	111934961	111934962	+					0.95	20	0.2	5	0.75	0.001901	stronglyHypermeth
chr5	91551279	91551280	-			Parm1		0.8	5	0.05	19	0.75	0.002259	stronglyHypermeth
chr9	45004953	45004954	+			Cd3e		1	9	0.25	8	0.75	0.002262	stronglyHypermeth
chrX	131763311	131763312	+					0.75	8	0	9	0.75	0.002262	stronglyHypermeth
chr2	74682005	74682006	-	Hoxd11		Hoxd11	Y	1	9	0.25	8	0.75	0.002262	stronglyHypermeth
chr4	115200776	115200777	-					0.75	8	0	9	0.75	0.002262	stronglyHypermeth
chr10	53492809	53492810	+					0.75	16	0	6	0.75	0.002815	stronglyHypermeth
chr19	36706094	36706095	+					0.75	16	0	6	0.75	0.002815	stronglyHypermeth
chr4	134343137	134343138	+	Slc30a2	Slc30a2		Y	0.75	16	0	6	0.75	0.002815	stronglyHypermeth
chr1	163602527	163602528	+					1	7	0.25	12	0.75	0.003096	stronglyHypermeth
chr4	102105738	102105739	+					1	7	0.25	12	0.75	0.003096	stronglyHypermeth
chr1	19104571	19104572	+		Tfap2d		Y	1	7	0.25	12	0.75	0.003096	stronglyHypermeth
chr13	113378089	113378090	+					1	5	0.25	24	0.75	0.00389	stronglyHypermeth
chr12	88725653	88725654	-					0.92	12	0.17	6	0.75	0.003932	stronglyHypermeth
chr16	47871135	47871136	-					0.92	12	0.17	6	0.75	0.003932	stronglyHypermeth
chr19	26882166	26882167	+					0.83	6	0.08	12	0.75	0.003932	stronglyHypermeth
chr14	66769057	66769058	-			Adra1a		1	5	0.25	20	0.75	0.004743	stronglyHypermeth
chr9	21317335	21317336	+					1	5	0.25	20	0.75	0.004743	stronglyHypermeth
chr17	83689140	83689141	-					0.75	8	0	7	0.75	0.006993	stronglyHypermeth
chr5	106163945	106163946	+					1	7	0.25	8	0.75	0.006993	stronglyHypermeth
chr3	89333127	89333128	+					1	8	0.25	8	0.75	0.006993	stronglyHypermeth
chr13	34886278	34886279	+			Prpf4b		1	8	0.25	8	0.75	0.006993	stronglyHypermeth
chr12	19461896	19461897	-					0.75	8	0	7	0.75	0.006993	stronglyHypermeth
chr9	17842194	17842195	+					0.75	8	0	8	0.75	0.006993	stronglyHypermeth
chrX	100976070	100976071	-			Tex11		1	8	0.25	8	0.75	0.006993	stronglyHypermeth
chrX	114828670	114828671	-					1	8	0.25	8	0.75	0.006993	stronglyHypermeth
chrX	156484312	156484313	+					0.75	8	0	8	0.75	0.006993	stronglyHypermeth
chr16	35141582	35141583	-					1	8	0.25	8	0.75	0.006993	stronglyHypermeth
chr2	180659705	180659706	+		Dido1			1	8	0.25	8	0.75	0.006993	stronglyHypermeth
chr11	88658701	88658702	-			Msi2		0.75	8	0	7	0.75	0.006993	stronglyHypermeth
chr6	43625839	43625840	+			Tpk1		0.75	8	0	8	0.75	0.006993	stronglyHypermeth
chr4	49629513	49629514	+					0.75	8	0	7	0.75	0.006993	stronglyHypermeth
chr15	15282514	15282515	-					0.75	8	0	8	0.75	0.006993	stronglyHypermeth
chr1	52982830	52982831	-					0.75	8	0	7	0.75	0.006993	stronglyHypermeth
chr7	68916347	68916348	-					0.75	8	0	8	0.75	0.006993	stronglyHypermeth
chr7	133795245	133795246	-			Fank1		0.75	8	0	8	0.75	0.006993	stronglyHypermeth
chr5	23731759	23731760	+					0.89	9	0.14	7	0.75	0.008741	stronglyHypermeth
chr3	98637202	98637203	-			Hsd3b5		0.86	7	0.11	9	0.75	0.008741	stronglyHypermeth
chr14	70855932	70855933	-			2410012E07Rik		0.89	9	0.14	7	0.75	0.008741	stronglyHypermeth
chrX	129524089	129524090	+					0.86	7	0.11	9	0.75	0.008741	stronglyHypermeth
chr6	51193088	51193089	+					0.89	9	0.14	7	0.75	0.008741	stronglyHypermeth
chr3	126140515	126140516	+					1	5	0.25	12	0.75	0.00905	stronglyHypermeth
chr14	63273951	63273952	+					0.75	12	0	5	0.75	0.00905	stronglyHypermeth
chr12	52129021	52129022	-			Nubpl		0.75	12	0	5	0.75	0.00905	stronglyHypermeth
chr12	55537828	55537829	-					0.75	12	0	5	0.75	0.00905	stronglyHypermeth
chr9	104356790	104356791	+					0.75	12	0	5	0.75	0.00905	stronglyHypermeth
chrX	101553584	101553585	+			Taf1		1	5	0.25	12	0.75	0.00905	stronglyHypermeth
chr8	103866552	103866553	-					1	6	0.25	12	0.75	0.00905	stronglyHypermeth
chr1	135436776	135436777	-		Nav1			0.75	12	0	5	0.75	0.00905	stronglyHypermeth
chr19	23964158	23964159	-					0.75	12	0	6	0.75	0.00905	stronglyHypermeth
chr11	105398973	105398974	-			March10		1	6	0.25	12	0.75	0.00905	stronglyHypermeth
chr1	96438803	96438804	+					1	6	0.25	12	0.75	0.00905	stronglyHypermeth
chr3	80037917	80037918	+					0.75	8	0	6	0.75	0.009657	stronglyHypermeth
chr14	117619470	117619471	-			Gpc6		1	6	0.25	8	0.75	0.009657	stronglyHypermeth
chr14	25901850	25901851	+			Plac9a,Plac9b		0.75	8	0	6	0.75	0.009657	stronglyHypermeth
chr13	41220333	41220334	+	Elovl2		Elovl2	Y	1	6	0.25	8	0.75	0.009657	stronglyHypermeth
chr13	60602262	60602263	+	Dapk1		Dapk1	Y	1	6	0.25	8	0.75	0.009657	stronglyHypermeth
chr10	60035477	60035478	-			Ascc1		0.75	8	0	6	0.75	0.009657	stronglyHypermeth
chr9	54486109	54486110	-			Dmxl2		0.75	8	0	6	0.75	0.009657	stronglyHypermeth
chr8	124677868	124677869	+			Ttc13		0.75	8	0	6	0.75	0.009657	stronglyHypermeth
chr2	52509943	52509944	-			Cacnb4		0.75	8	0	6	0.75	0.009657	stronglyHypermeth
chr1	133582352	133582353	-					0.75	8	0	6	0.75	0.009657	stronglyHypermeth
chr2	119084348	119084349	+			Casc5		0.75	8	0	6	0.75	0.009657	stronglyHypermeth
chr2	148460759	148460760	-					0.75	8	0	6	0.75	0.009657	stronglyHypermeth
chr6	107677176	107677177	-					1	6	0.25	8	0.75	0.009657	stronglyHypermeth
chr4	153717235	153717236	+					1	6	0.25	8	0.75	0.009657	stronglyHypermeth
chr15	61457282	61457283	-					1	6	0.25	8	0.75	0.009657	stronglyHypermeth
chr15	103249799	103249800	-			Nfe2		0.75	8	0	6	0.75	0.009657	stronglyHypermeth
chr7	25273091	25273092	+					1	6	0.25	8	0.75	0.009657	stronglyHypermeth
chr7	45698235	45698236	+					0.75	8	0	6	0.75	0.009657	stronglyHypermeth
chr5	66974564	66974565	-		Limch1			0.88	8	0.12	8	0.75	0.0101	stronglyHypermeth
chr12	73577882	73577883	-					0.88	8	0.12	8	0.75	0.0101	stronglyHypermeth
chr6	122107213	122107214	+					0.88	8	0.12	8	0.75	0.0101	stronglyHypermeth
chr6	149353987	149353988	+					0.88	8	0.12	8	0.75	0.0101	stronglyHypermeth
chr15	77896709	77896710	-					0.88	8	0.12	8	0.75	0.0101	stronglyHypermeth
chr7	100479918	100479919	-			Ucp3		0.88	8	0.12	8	0.75	0.0101	stronglyHypermeth
chr17	24406115	24406116	-			Abca3		1	5	0.25	8	0.75	0.02098	stronglyHypermeth
chr17	57041497	57041498	+	Slc25a41		Slc25a41		0.75	8	0	5	0.75	0.02098	stronglyHypermeth
chr17	80054199	80054200	-			Hnrpll		0.75	8	0	5	0.75	0.02098	stronglyHypermeth
chr5	77456671	77456672	-					1	5	0.25	8	0.75	0.02098	stronglyHypermeth
chr3	65997768	65997769	-					1	5	0.25	8	0.75	0.02098	stronglyHypermeth
chr3	144937548	144937549	+					1	5	0.25	8	0.75	0.02098	stronglyHypermeth
chr13	49246277	49246278	-			Susd3		1	5	0.25	8	0.75	0.02098	stronglyHypermeth
chr13	95433850	95433851	-			Crhbp		1	5	0.25	8	0.75	0.02098	stronglyHypermeth
chr9	101810556	101810557	-					1	5	0.25	8	0.75	0.02098	stronglyHypermeth
chrX	155624073	155624074	-	Ptchd1				1	5	0.25	8	0.75	0.02098	stronglyHypermeth
chr8	105244212	105244213	+			D230025D16Rik		0.75	8	0	5	0.75	0.02098	stronglyHypermeth
chr2	76914938	76914939	+			Ttn		1	5	0.25	8	0.75	0.02098	stronglyHypermeth
chr16	59236821	59236822	-					0.75	8	0	5	0.75	0.02098	stronglyHypermeth
chr1	179494488	179494489	-			Smyd3		1	5	0.25	8	0.75	0.02098	stronglyHypermeth
chr1	149477930	149477931	-					0.75	8	0	5	0.75	0.02098	stronglyHypermeth
chr1	151336597	151336598	-					0.75	8	0	5	0.75	0.02098	stronglyHypermeth
chr1	163326578	163326579	+					0.75	8	0	5	0.75	0.02098	stronglyHypermeth
chr2	156697146	156697147	-			Dlgap4		0.75	8	0	5	0.75	0.02098	stronglyHypermeth
chr19	4716040	4716041	+			Sptbn2		1	5	0.25	8	0.75	0.02098	stronglyHypermeth
chr11	95777221	95777222	-					1	5	0.25	8	0.75	0.02098	stronglyHypermeth
chr11	69361871	69361872	-			Chd3		0.75	8	0	5	0.75	0.02098	stronglyHypermeth
chr6	12799687	12799688	-					1	5	0.25	8	0.75	0.02098	stronglyHypermeth
chr4	149681794	149681795	-			Pik3cd		1	5	0.25	8	0.75	0.02098	stronglyHypermeth
chr4	117180962	117180963	+			Kif2c		0.75	8	0	5	0.75	0.02098	stronglyHypermeth
chr7	7300870	7300871	-				Y	1	5	0.25	8	0.75	0.02098	stronglyHypermeth
chr7	104502795	104502796	+			Trim30d		1	5	0.25	8	0.75	0.02098	stronglyHypermeth
chr2	181365996	181365997	+	Zgpat,Arfrp1	Zgpat		Y	0.78	27	0.04	24	0.74	7.028e-08	stronglyHypermeth
chr9	14771058	14771059	+	1700012B09Rik				0.95	19	0.21	33	0.74	2.014e-07	stronglyHypermeth
chr9	14784785	14784786	-	Mre11a		Mre11a	Y	0.88	25	0.14	21	0.74	6.122e-07	stronglyHypermeth
chr14	84446833	84446834	+		Pcdh17		Y	0.86	14	0.12	26	0.74	5.996e-06	stronglyHypermeth
chr16	42031845	42031846	+			Lsamp		0.86	14	0.12	26	0.74	5.996e-06	stronglyHypermeth
chr5	24685831	24685832	-	Nub1	Nub1		Y	0.94	18	0.2	15	0.74	1.447e-05	stronglyHypermeth
chr6	7259608	7259609	-					0.91	22	0.17	12	0.74	2.829e-05	stronglyHypermeth
chr15	87544149	87544150	+	Fam19a5			Y	0.74	35	0	10	0.74	2.896e-05	stronglyHypermeth
chr9	119322804	119322805	-	Oxsr1			Y	1	13	0.26	19	0.74	2.942e-05	stronglyHypermeth
chr2	87977256	87977257	+					0.78	9	0.04	26	0.74	4.015e-05	stronglyHypermeth
chr17	78736748	78736749	+	Strn			Y	0.81	16	0.08	13	0.74	0.0001157	stronglyHypermeth
chr2	10569390	10569391	+			Sfmbt2		0.8	10	0.06	17	0.74	0.0001654	stronglyHypermeth
chr11	116534603	116534604	+	Sphk1		Sphk1		0.91	11	0.17	18	0.74	0.0002608	stronglyHypermeth
chr10	88476801	88476802	-			Chpt1		0.74	27	0	8	0.74	0.0002734	stronglyHypermeth
chr15	78591696	78591697	-					0.89	9	0.15	20	0.74	0.000302	stronglyHypermeth
chr19	6483660	6483661	+			Nrxn2		0.92	13	0.18	11	0.74	0.000516	stronglyHypermeth
chr16	56006820	56006821	+		Zbtb11			1	9	0.26	19	0.74	0.0005797	stronglyHypermeth
chr7	25209431	25209432	+			Dedd2		1	7	0.26	19	0.74	0.001204	stronglyHypermeth
chr5	114465334	114465335	+					0.88	17	0.14	7	0.74	0.001318	stronglyHypermeth
chr2	148038632	148038633	-				Y	0.74	23	0	6	0.74	0.001945	stronglyHypermeth
chr10	127096273	127096274	+		Os9			0.74	19	0	6	0.74	0.002609	stronglyHypermeth
chr4	132324632	132324633	+			Trnau1ap		0.74	19	0	6	0.74	0.002609	stronglyHypermeth
chr8	3298225	3298226	+					0.94	17	0.2	5	0.74	0.003266	stronglyHypermeth
chr6	29527519	29527520	-	Irf5		Irf5		0.74	31	0	5	0.74	0.003414	stronglyHypermeth
chr11	120796538	120796539	+	Dus1l			Y	0.94	16	0.2	5	0.74	0.003981	stronglyHypermeth
chr17	47534717	47534718	-			Ccnd3		0.83	6	0.09	11	0.74	0.005414	stronglyHypermeth
chr3	62879041	62879042	-					0.83	6	0.09	11	0.74	0.005414	stronglyHypermeth
chr14	119303316	119303317	-			Hs6st3		0.83	6	0.09	11	0.74	0.005414	stronglyHypermeth
chr14	69826825	69826826	-					0.91	11	0.17	6	0.74	0.005414	stronglyHypermeth
chrX	100578773	100578774	-					0.83	6	0.09	11	0.74	0.005414	stronglyHypermeth
chrX	52146379	52146380	-			Gpc4		0.91	11	0.17	6	0.74	0.005414	stronglyHypermeth
chr4	57268576	57268577	+			Ptpn3		0.91	11	0.17	6	0.74	0.005414	stronglyHypermeth
chr6	34317935	34317936	-	Akr1b3,Gm6644				0.78	27	0.05	39	0.73	6.384e-10	stronglyHypermeth
chr11	43382350	43382351	+					1	24	0.27	22	0.73	7.525e-08	stronglyHypermeth
chr6	88795503	88795504	-			Mgll		0.87	46	0.14	14	0.73	9.424e-07	stronglyHypermeth
chr11	7812953	7812954	-					0.79	14	0.06	33	0.73	1.388e-06	stronglyHypermeth
chr2	34056825	34056826	-					0.73	44	0	12	0.73	4.843e-06	stronglyHypermeth
chr3	9616699	9616700	+					0.84	19	0.11	18	0.73	1.006e-05	stronglyHypermeth
chr5	139912300	139912301	-			Elfn1		0.96	23	0.23	13	0.73	1.108e-05	stronglyHypermeth
chr11	48857752	48857753	-					0.73	15	0	16	0.73	1.612e-05	stronglyHypermeth
chr4	81149561	81149562	-					0.73	37	0	10	0.73	3.568e-05	stronglyHypermeth
chr10	51528004	51528005	+					0.92	12	0.18	22	0.73	4.813e-05	stronglyHypermeth
chr13	39296991	39296992	-					0.9	20	0.17	12	0.73	5.66e-05	stronglyHypermeth
chr12	104201990	104201991	+					0.91	22	0.18	11	0.73	6.69e-05	stronglyHypermeth
chr4	124200098	124200099	-					1	13	0.27	15	0.73	6.72e-05	stronglyHypermeth
chr5	141835023	141835024	+			Sdk1		0.94	17	0.21	14	0.73	8.834e-05	stronglyHypermeth
chr2	29041472	29041473	-			1700101E01Rik		1	15	0.27	11	0.73	0.0001056	stronglyHypermeth
chrX	169865799	169865800	+			Mid1		0.83	24	0.1	10	0.73	0.0001167	stronglyHypermeth
chr15	89229493	89229494	-			Ppp6r2		0.78	9	0.05	21	0.73	0.0001307	stronglyHypermeth
chr1	167760576	167760577	+			Lmx1a		0.87	15	0.13	15	0.73	0.0001451	stronglyHypermeth
chr11	72573428	72573429	+					1	14	0.27	11	0.73	0.0001526	stronglyHypermeth
chr17	18497883	18497884	+					0.95	19	0.22	9	0.73	0.000223	stronglyHypermeth
chr17	79020250	79020251	-	Prkd3		Prkd3		0.95	19	0.22	9	0.73	0.000223	stronglyHypermeth
chr5	115141006	115141007	+					0.78	9	0.05	19	0.73	0.000223	stronglyHypermeth
chr5	27285339	27285340	+			Dpp6		0.9	10	0.17	18	0.73	0.0002733	stronglyHypermeth
chr11	86484836	86484837	-	Rnft1		Rnft1,Mir467c	Y	1	12	0.27	11	0.73	0.0003365	stronglyHypermeth
chr7	137174304	137174305	-					0.8	10	0.07	14	0.73	0.0004895	stronglyHypermeth
chr7	30537385	30537386	-					0.82	11	0.08	12	0.73	0.0006442	stronglyHypermeth
chr18	37576033	37576034	-			Pcdha4-g		1	8	0.27	15	0.73	0.001346	stronglyHypermeth
chr7	65503335	65503336	-					1	8	0.27	15	0.73	0.001346	stronglyHypermeth
chr12	33126944	33126945	-			F730043M19Rik		1	9	0.27	11	0.73	0.001381	stronglyHypermeth
chr8	118872135	118872136	-			Cdh13		0.73	11	0	9	0.73	0.001381	stronglyHypermeth
chr18	77309380	77309381	-			Loxhd1		0.86	14	0.12	8	0.73	0.001492	stronglyHypermeth
chr2	131171630	131171631	-		Spef1	Mir3098	Y	0.88	8	0.14	14	0.73	0.001492	stronglyHypermeth
chr2	167188429	167188430	-	Kcnb1	Kcnb1		Y	0.73	30	0	6	0.73	0.001542	stronglyHypermeth
chr11	70023837	70023838	+			Dlg4		0.73	30	0	6	0.73	0.001542	stronglyHypermeth
chr4	102030736	102030737	+					0.88	16	0.14	7	0.73	0.001746	stronglyHypermeth
chr12	20233708	20233709	-					0.73	26	0	6	0.73	0.001894	stronglyHypermeth
chr17	43802175	43802176	+	Rcan2		Rcan2		0.9	10	0.17	12	0.73	0.001905	stronglyHypermeth
chr3	127789793	127789794	-	Tifa				0.91	11	0.18	11	0.73	0.001905	stronglyHypermeth
chr15	99868770	99868771	-			Lima1		0.83	12	0.1	10	0.73	0.001905	stronglyHypermeth
chr2	169009947	169009948	-					1	8	0.27	11	0.73	0.003361	stronglyHypermeth
chr8	115056026	115056027	+			Wwox		0.73	15	0	6	0.73	0.00387	stronglyHypermeth
chr7	42175782	42175783	-			Vmn2r60		0.73	15	0	6	0.73	0.00387	stronglyHypermeth
chr7	51060279	51060280	+					1	7	0.27	11	0.73	0.004022	stronglyHypermeth
chr16	65896324	65896325	+					0.93	15	0.2	5	0.73	0.004902	stronglyHypermeth
chr6	21152850	21152851	-					0.73	22	0	5	0.73	0.005723	stronglyHypermeth
chr17	72504484	72504485	+			Alk		0.8	5	0.07	14	0.73	0.006106	stronglyHypermeth
chr17	84504281	84504282	-					0.93	14	0.2	5	0.73	0.006106	stronglyHypermeth
chr1	151525192	151525193	+					0.93	14	0.2	5	0.73	0.006106	stronglyHypermeth
chr5	57960054	57960055	-			Pcdh7		0.9	10	0.17	6	0.73	0.007617	stronglyHypermeth
chr3	142927106	142927107	+					0.9	10	0.17	6	0.73	0.007617	stronglyHypermeth
chr13	55675786	55675787	+			Ddx46		0.9	10	0.17	6	0.73	0.007617	stronglyHypermeth
chr12	68825848	68825849	-					0.83	6	0.1	10	0.73	0.007617	stronglyHypermeth
chr9	57477291	57477292	-					0.9	10	0.17	6	0.73	0.007617	stronglyHypermeth
chrY	33821338	33821339	-					0.9	10	0.17	6	0.73	0.007617	stronglyHypermeth
chr7	106496894	106496895	+					0.9	10	0.17	6	0.73	0.007617	stronglyHypermeth
chr3	95834397	95834398	-			Prpf3		1	5	0.27	15	0.73	0.008127	stronglyHypermeth
chr14	60014332	60014333	-			Atp8a2		0.73	15	0	5	0.73	0.008127	stronglyHypermeth
chr10	39775918	39775919	+			Rev3l		0.73	15	0	5	0.73	0.008127	stronglyHypermeth
chr10	39775922	39775923	+			Rev3l		0.73	15	0	5	0.73	0.008127	stronglyHypermeth
chr10	39775930	39775931	+			Rev3l		0.73	15	0	5	0.73	0.008127	stronglyHypermeth
chr18	15943988	15943989	+					1	5	0.27	15	0.73	0.008127	stronglyHypermeth
chr1	178372434	178372435	-					1	5	0.27	15	0.73	0.008127	stronglyHypermeth
chr15	10638417	10638418	+			Rai14		0.73	15	0	5	0.73	0.008127	stronglyHypermeth
chr11	4979002	4979003	-			Ap1b1		0.73	11	0	6	0.73	0.00905	stronglyHypermeth
chr6	13556000	13556001	-					0.73	11	0	6	0.73	0.00905	stronglyHypermeth
chr1	20774806	20774807	-					1	6	0.27	11	0.73	0.00905	stronglyHypermeth
chr3	22730847	22730848	+					0.88	8	0.14	7	0.73	0.0101	stronglyHypermeth
chr3	108940563	108940564	+	Henmt1	Henmt1	Henmt1		0.88	8	0.14	7	0.73	0.0101	stronglyHypermeth
chr3	20937251	20937252	-					0.86	7	0.12	8	0.73	0.0101	stronglyHypermeth
chr3	85971066	85971067	-				Y	0.86	7	0.12	8	0.73	0.0101	stronglyHypermeth
chr14	69917403	69917404	-			Pebp4		0.88	8	0.14	7	0.73	0.0101	stronglyHypermeth
chr14	99110956	99110957	-			Pibf1		0.88	8	0.14	7	0.73	0.0101	stronglyHypermeth
chr10	120238751	120238752	+					0.88	8	0.14	7	0.73	0.0101	stronglyHypermeth
chr12	110753941	110753942	-			Wdr20a		0.88	8	0.14	7	0.73	0.0101	stronglyHypermeth
chr2	25938688	25938689	+		Camsap1			0.88	8	0.14	7	0.73	0.0101	stronglyHypermeth
chr11	85719632	85719633	-	8430403D17Rik		8430403D17Rik,Bcas3		0.86	7	0.12	8	0.73	0.0101	stronglyHypermeth
chrX	66331442	66331443	+					1	5	0.27	11	0.73	0.02564	stronglyHypermeth
chr8	105614082	105614083	+			Fam65a	Y	0.73	11	0	5	0.73	0.02564	stronglyHypermeth
chr2	17981119	17981120	+					0.73	11	0	5	0.73	0.02564	stronglyHypermeth
chr11	101016955	101016956	+			Atp6v0a1		0.73	11	0	5	0.73	0.02564	stronglyHypermeth
chr14	12406865	12406866	-			Cadps		0.79	28	0.07	43	0.72	4.756e-10	stronglyHypermeth
chr6	120039414	120039415	-	Wnk1				0.83	23	0.1	29	0.72	1.281e-07	stronglyHypermeth
chr19	36695926	36695927	+					0.75	12	0.03	39	0.72	6.766e-07	stronglyHypermeth
chr8	103878166	103878167	-					0.88	25	0.16	19	0.72	1.744e-06	stronglyHypermeth
chr8	13061268	13061269	+	Proz		Proz		0.8	15	0.08	25	0.72	5.996e-06	stronglyHypermeth
chr6	84267044	84267045	-					0.86	22	0.14	14	0.72	2.575e-05	stronglyHypermeth
chr4	141060637	141060638	+	Crocc			Y	0.85	13	0.12	24	0.72	2.644e-05	stronglyHypermeth
chr3	95624185	95624186	-	Ensa				0.97	32	0.25	8	0.72	4.849e-05	stronglyHypermeth
chr15	84252611	84252612	+			Parvb		0.92	24	0.2	10	0.72	9.655e-05	stronglyHypermeth
chr11	101301960	101301961	-	Becn1		Becn1	Y	0.89	18	0.17	12	0.72	0.0001193	stronglyHypermeth
chr8	5943464	5943465	-					0.91	11	0.19	16	0.72	0.000341	stronglyHypermeth
chr8	55991409	55991410	-			Glra3		0.91	11	0.19	16	0.72	0.000341	stronglyHypermeth
chr13	79264344	79264345	-					0.84	19	0.12	8	0.72	0.0009392	stronglyHypermeth
chr12	108792180	108792181	-				Y	0.84	19	0.12	8	0.72	0.0009392	stronglyHypermeth
chr14	77928384	77928385	-			Epsti1		0.83	6	0.12	34	0.72	0.00104	stronglyHypermeth
chr9	62755573	62755574	-		Itga11			1	8	0.28	18	0.72	0.001648	stronglyHypermeth
chr4	37724172	37724173	-					0.82	11	0.1	10	0.72	0.001905	stronglyHypermeth
chr7	27651336	27651337	-					0.83	12	0.11	9	0.72	0.001905	stronglyHypermeth
chr12	69756569	69756570	+		Cdkl1			0.85	13	0.12	8	0.72	0.002167	stronglyHypermeth
chr12	46253600	46253601	-					0.8	5	0.08	26	0.72	0.002242	stronglyHypermeth
chrX	137123712	137123713	-					0.8	5	0.08	26	0.72	0.002242	stronglyHypermeth
chr11	80246379	80246380	-			Rhot1		0.87	15	0.14	7	0.72	0.002345	stronglyHypermeth
chr6	149147900	149147901	-			Mettl20		0.87	15	0.14	7	0.72	0.002345	stronglyHypermeth
chr16	33830180	33830181	-	Itgb5		Itgb5	Y	0.89	18	0.17	6	0.72	0.002704	stronglyHypermeth
chr17	50292948	50292949	+	Dazl		Dazl	Y	0.72	18	0	6	0.72	0.003432	stronglyHypermeth
chr14	46903090	46903091	-			Samd4		0.72	18	0	6	0.72	0.003432	stronglyHypermeth
chr11	43767947	43767948	+					1	6	0.28	18	0.72	0.003432	stronglyHypermeth
chr8	89030888	89030889	-		Sall1			1	5	0.28	29	0.72	0.004625	stronglyHypermeth
chr10	68411504	68411505	-					0.72	25	0	5	0.72	0.005558	stronglyHypermeth
chr4	38510575	38510576	-					1	5	0.28	25	0.72	0.005558	stronglyHypermeth
chr17	9965324	9965325	+					0.8	5	0.08	13	0.72	0.007703	stronglyHypermeth
chr17	50582589	50582590	+			Plcl2		0.8	5	0.08	13	0.72	0.007703	stronglyHypermeth
chr10	17393414	17393415	-					0.8	5	0.08	13	0.72	0.007703	stronglyHypermeth
chr11	84890629	84890630	-			Myo19		0.92	13	0.2	5	0.72	0.007703	stronglyHypermeth
chr4	8462341	8462342	+					0.8	5	0.08	13	0.72	0.007703	stronglyHypermeth
chr17	52370310	52370311	+					0.8	5	0.08	12	0.72	0.009858	stronglyHypermeth
chr3	144062733	144062734	-					0.8	5	0.08	12	0.72	0.009858	stronglyHypermeth
chr3	6555792	6555793	+					0.92	12	0.2	5	0.72	0.009858	stronglyHypermeth
chrX	78168410	78168411	-					0.8	5	0.08	12	0.72	0.009858	stronglyHypermeth
chr2	178113954	178113955	+					0.8	5	0.08	12	0.72	0.009858	stronglyHypermeth
chr4	155937075	155937076	+					0.92	12	0.2	5	0.72	0.009858	stronglyHypermeth
chr7	29820028	29820029	+			Zfp790		0.92	12	0.2	5	0.72	0.009858	stronglyHypermeth
chr5	50179826	50179827	-					0.83	6	0.11	9	0.72	0.01099	stronglyHypermeth
chr5	122681207	122681208	+		P2rx7	P2rx7		0.89	9	0.17	6	0.72	0.01099	stronglyHypermeth
chr9	112489717	112489718	+					0.89	9	0.17	6	0.72	0.01099	stronglyHypermeth
chrX	101478691	101478692	-					0.89	9	0.17	6	0.72	0.01099	stronglyHypermeth
chr16	87193548	87193549	+					0.89	9	0.17	6	0.72	0.01099	stronglyHypermeth
chr18	80236958	80236959	-			Hsbp1l1		0.89	9	0.17	6	0.72	0.01099	stronglyHypermeth
chr2	157698407	157698408	+					0.89	9	0.17	6	0.72	0.01099	stronglyHypermeth
chr1	97704261	97704262	-					0.89	9	0.17	6	0.72	0.01099	stronglyHypermeth
chr7	31115981	31115982	+	Hpn				0.83	6	0.11	9	0.72	0.01099	stronglyHypermeth
chr7	10325664	10325665	+					0.89	9	0.17	6	0.72	0.01099	stronglyHypermeth
chr7	130835235	130835236	+					0.89	9	0.17	6	0.72	0.01099	stronglyHypermeth
chr1	177768327	177768328	+			Adss		0.81	27	0.1	20	0.71	1.074e-06	stronglyHypermeth
chr12	20845339	20845340	-					0.83	23	0.12	17	0.71	1.383e-05	stronglyHypermeth
chr16	10979163	10979164	+			Litaf		0.71	14	0	18	0.71	1.552e-05	stronglyHypermeth
chr13	73264468	73264469	-			Irx4	Y	0.91	22	0.2	15	0.71	1.759e-05	stronglyHypermeth
chr5	28747022	28747023	+					0.93	15	0.23	22	0.71	2.906e-05	stronglyHypermeth
chr4	47354103	47354104	-	Tgfbr1		Tgfbr1		0.82	17	0.11	18	0.71	2.969e-05	stronglyHypermeth
chr8	10889477	10889478	-					0.91	11	0.19	36	0.71	3.421e-05	stronglyHypermeth
chr9	79651234	79651235	+			Col12a1		1	15	0.29	14	0.71	4.998e-05	stronglyHypermeth
chr1	126830760	126830761	-	Nckap5				0.92	12	0.21	24	0.71	7.125e-05	stronglyHypermeth
chr6	87437505	87437506	-					0.71	28	0	10	0.71	9.256e-05	stronglyHypermeth
chr15	98898627	98898628	+	Dhh				0.8	10	0.09	23	0.71	0.0001255	stronglyHypermeth
chrX	98149874	98149875	-	Ar	Ar			0.91	22	0.2	10	0.71	0.0001646	stronglyHypermeth
chr15	31373576	31373577	-					0.91	22	0.2	10	0.71	0.0001646	stronglyHypermeth
chr9	46870080	46870081	-					0.92	13	0.21	19	0.71	0.0001709	stronglyHypermeth
chr7	49911896	49911897	+	Slc6a5	Slc6a5		Y	1	22	0.29	7	0.71	0.0001768	stronglyHypermeth
chr3	26967130	26967131	+			Spata16		1	12	0.29	14	0.71	0.0002009	stronglyHypermeth
chr2	64306002	64306003	+					1	12	0.29	14	0.71	0.0002009	stronglyHypermeth
chr10	88496799	88496800	-			Chpt1		0.88	16	0.17	12	0.71	0.0003265	stronglyHypermeth
chr15	36081473	36081474	-			Rgs22		0.83	12	0.12	16	0.71	0.0003265	stronglyHypermeth
chr8	4231222	4231223	+			Lrrc8e		0.82	22	0.11	9	0.71	0.0004774	stronglyHypermeth
chr9	93358110	93358111	+					1	17	0.29	7	0.71	0.0004941	stronglyHypermeth
chr1	88810714	88810715	-					0.71	7	0	17	0.71	0.0004941	stronglyHypermeth
chr13	31270415	31270416	-					0.88	8	0.16	25	0.71	0.0005348	stronglyHypermeth
chr11	69965888	69965889	-	Cldn7	Cldn7		Y	0.71	14	0	10	0.71	0.0005823	stronglyHypermeth
chr3	60992945	60992946	+					1	8	0.29	21	0.71	0.0006997	stronglyHypermeth
chr2	148191173	148191174	+					0.71	21	0	8	0.71	0.0006997	stronglyHypermeth
chr11	32597823	32597824	+			Stk10		1	9	0.29	17	0.71	0.0007111	stronglyHypermeth
chr9	65162895	65162896	-			Igdcc3	Y	0.81	16	0.1	10	0.71	0.0007807	stronglyHypermeth
chr8	111506367	111506368	+			Wdr59		1	15	0.29	7	0.71	0.0007974	stronglyHypermeth
chr2	168013647	168013648	+					1	15	0.29	7	0.71	0.0007974	stronglyHypermeth
chr2	117799472	117799473	+					0.86	28	0.14	7	0.71	0.0007986	stronglyHypermeth
chr2	54835551	54835552	+			Galnt13		0.93	14	0.22	9	0.71	0.001046	stronglyHypermeth
chr1	26843728	26843729	+					0.71	7	0	13	0.71	0.001354	stronglyHypermeth
chr2	162798335	162798336	+					0.86	7	0.14	21	0.71	0.001378	stronglyHypermeth
chr14	14120153	14120154	+	Psmd6	Psmd6			1	9	0.29	14	0.71	0.001603	stronglyHypermeth
chr1	20044846	20044847	+					0.71	14	0	9	0.71	0.001603	stronglyHypermeth
chr13	71074746	71074747	-					0.71	17	0	8	0.71	0.001648	stronglyHypermeth
chr10	66335817	66335818	-					1	8	0.29	14	0.71	0.001689	stronglyHypermeth
chr12	78964869	78964870	-		Tmem229b			0.71	14	0	8	0.71	0.001689	stronglyHypermeth
chr12	84053511	84053512	-		Acot3		Y	0.71	14	0	8	0.71	0.001689	stronglyHypermeth
chr9	104148435	104148436	-					0.71	14	0	8	0.71	0.001689	stronglyHypermeth
chr1	193207375	193207376	+					0.71	14	0	8	0.71	0.001689	stronglyHypermeth
chr6	30182569	30182570	+					0.71	14	0	8	0.71	0.001689	stronglyHypermeth
chr6	88874986	88874987	+	Podxl2			Y	0.71	14	0	8	0.71	0.001689	stronglyHypermeth
chr2	165182612	165182613	-			Cdh22		1	12	0.29	7	0.71	0.001806	stronglyHypermeth
chr9	113396667	113396668	-					0.91	11	0.2	10	0.71	0.001905	stronglyHypermeth
chr19	59459200	59459201	-	Emx2os,Emx2	Emx2		Y	0.71	34	0	6	0.71	0.002086	stronglyHypermeth
chr2	36105005	36105006	-	Lhx6		Lhx6	Y	0.71	7	0	11	0.71	0.002451	stronglyHypermeth
chr5	21801974	21801975	-			Psmc2		0.71	24	0	6	0.71	0.00289	stronglyHypermeth
chr5	106463641	106463642	+					0.86	7	0.14	14	0.71	0.003199	stronglyHypermeth
chr6	104226782	104226783	-					0.71	7	0	10	0.71	0.003394	stronglyHypermeth
chr7	101341079	101341080	-			Stard10		1	10	0.29	7	0.71	0.003394	stronglyHypermeth
chr2	5659756	5659757	+			Camk1d		0.71	14	0	7	0.71	0.00387	stronglyHypermeth
chr10	42488560	42488561	+					0.83	6	0.12	16	0.71	0.004316	stronglyHypermeth
chr9	51278771	51278772	+	Gm684			Y	0.88	16	0.17	6	0.71	0.004316	stronglyHypermeth
chr16	96115925	96115926	+					0.83	6	0.12	16	0.71	0.004316	stronglyHypermeth
chr11	3946281	3946282	-					0.83	6	0.12	16	0.71	0.004316	stronglyHypermeth
chr8	78826513	78826514	-					0.83	12	0.12	8	0.71	0.004525	stronglyHypermeth
chr2	131165003	131165004	+			Mir3098		0.71	17	0	6	0.71	0.004577	stronglyHypermeth
chr11	55127797	55127798	-			Slc36a3		0.71	17	0	7	0.71	0.004577	stronglyHypermeth
chr19	37399512	37399513	-			Kif11		1	9	0.29	7	0.71	0.004808	stronglyHypermeth
chr19	37399529	37399530	-			Kif11		1	9	0.29	7	0.71	0.004808	stronglyHypermeth
chr14	118234797	118234798	+		Sox21		Y	0.82	11	0.11	9	0.71	0.005477	stronglyHypermeth
chr17	59152720	59152721	-					1	5	0.29	24	0.71	0.006669	stronglyHypermeth
chr14	121302219	121302220	-		Stk24			1	8	0.29	7	0.71	0.006993	stronglyHypermeth
chr2	34827216	34827217	+	Fbxw2				0.71	7	0	8	0.71	0.006993	stronglyHypermeth
chr1	112885533	112885534	-					0.71	7	0	8	0.71	0.006993	stronglyHypermeth
chr15	8445488	8445489	-				Y	1	8	0.29	7	0.71	0.006993	stronglyHypermeth
chr13	86664560	86664561	-					1	5	0.29	21	0.71	0.007023	stronglyHypermeth
chr18	73804296	73804297	-			Me2		0.71	21	0	5	0.71	0.007023	stronglyHypermeth
chr10	106391244	106391245	+					0.71	17	0	5	0.71	0.009569	stronglyHypermeth
chr12	72222438	72222439	+			Rtn1		0.71	17	0	5	0.71	0.009569	stronglyHypermeth
chr2	172549902	172549903	-	Tfap2c		Tfap2c	Y	0.71	17	0	5	0.71	0.009569	stronglyHypermeth
chr13	56538560	56538561	-					0.71	14	0	6	0.71	0.01084	stronglyHypermeth
chr9	61901043	61901044	+					0.71	14	0	6	0.71	0.01084	stronglyHypermeth
chr9	71689158	71689159	-			Cgnl1		1	6	0.29	14	0.71	0.01084	stronglyHypermeth
chr2	63979867	63979868	+		Fign			0.71	14	0	6	0.71	0.01084	stronglyHypermeth
chr16	5273182	5273183	-					0.71	14	0	6	0.71	0.01084	stronglyHypermeth
chr16	97534363	97534364	-					0.71	14	0	6	0.71	0.01084	stronglyHypermeth
chr18	47350584	47350585	-			Sema6a		1	6	0.29	14	0.71	0.01084	stronglyHypermeth
chr6	124768939	124768940	+	Eno2		Eno2		1	5	0.29	14	0.71	0.01084	stronglyHypermeth
chr4	45249913	45249914	-			Frmpd1		0.71	14	0	6	0.71	0.01084	stronglyHypermeth
chr4	103299644	103299645	-			4930456L15Rik		0.71	14	0	6	0.71	0.01084	stronglyHypermeth
chr1	29437556	29437557	+					1	5	0.29	14	0.71	0.01084	stronglyHypermeth
chr17	32173949	32173950	-					0.91	11	0.2	5	0.71	0.01282	stronglyHypermeth
chr9	115548655	115548656	-					0.8	5	0.09	11	0.71	0.01282	stronglyHypermeth
chrX	13743471	13743472	+			Cask		0.91	11	0.2	5	0.71	0.01282	stronglyHypermeth
chr2	73908070	73908071	+					0.91	11	0.2	5	0.71	0.01282	stronglyHypermeth
chr11	89302549	89302550	+	Nog	Nog		Y	0.91	11	0.2	5	0.71	0.01282	stronglyHypermeth
chr7	45781783	45781784	+					0.91	11	0.2	5	0.71	0.01282	stronglyHypermeth
chr17	31879733	31879734	+					1	6	0.29	7	0.71	0.02098	stronglyHypermeth
chr17	88303475	88303476	-					1	6	0.29	7	0.71	0.02098	stronglyHypermeth
chr5	104693943	104693944	+					1	6	0.29	7	0.71	0.02098	stronglyHypermeth
chr5	136190417	136190418	+			Prkrip1		0.71	7	0	6	0.71	0.02098	stronglyHypermeth
chr3	128696912	128696913	-					1	7	0.29	7	0.71	0.02098	stronglyHypermeth
chr3	140919424	140919425	-					0.71	7	0	7	0.71	0.02098	stronglyHypermeth
chr3	148540675	148540676	-					0.71	7	0	7	0.71	0.02098	stronglyHypermeth
chr14	120581702	120581703	-					1	7	0.29	7	0.71	0.02098	stronglyHypermeth
chr13	114850168	114850169	-			Itga2		1	7	0.29	7	0.71	0.02098	stronglyHypermeth
chr10	72430184	72430185	+					1	7	0.29	7	0.71	0.02098	stronglyHypermeth
chr10	81346786	81346787	-			Hmg20b	Y	1	7	0.29	7	0.71	0.02098	stronglyHypermeth
chr12	84560932	84560933	-					1	7	0.29	7	0.71	0.02098	stronglyHypermeth
chr12	38532178	38532179	-			Dgkb		0.71	7	0	6	0.71	0.02098	stronglyHypermeth
chr9	59770495	59770496	-			Myo9a		1	6	0.29	7	0.71	0.02098	stronglyHypermeth
chrX	20080311	20080312	+			Chst7		1	7	0.29	7	0.71	0.02098	stronglyHypermeth
chrX	156064237	156064238	+					0.71	7	0	6	0.71	0.02098	stronglyHypermeth
chr2	64228389	64228390	-					0.71	7	0	6	0.71	0.02098	stronglyHypermeth
chr16	4721679	4721680	-					1	6	0.29	7	0.71	0.02098	stronglyHypermeth
chr16	76787564	76787565	+					0.71	7	0	6	0.71	0.02098	stronglyHypermeth
chr18	12919383	12919384	+			Osbpl1a		1	7	0.29	7	0.71	0.02098	stronglyHypermeth
chr2	163313286	163313287	+			Tox2		0.71	7	0	6	0.71	0.02098	stronglyHypermeth
chr6	74750938	74750939	+					1	7	0.29	7	0.71	0.02098	stronglyHypermeth
chr6	15540264	15540265	-					1	6	0.29	7	0.71	0.02098	stronglyHypermeth
chr6	39118762	39118763	-	4930599N23Rik,Parp12	4930599N23Rik		Y	1	6	0.29	7	0.71	0.02098	stronglyHypermeth
chr6	116480957	116480958	+					1	6	0.29	7	0.71	0.02098	stronglyHypermeth
chr6	115774781	115774782	+	Cand2		Cand2		0.71	7	0	6	0.71	0.02098	stronglyHypermeth
chr4	11365129	11365130	+			Esrp1		1	7	0.29	7	0.71	0.02098	stronglyHypermeth
chr4	93904451	93904452	-					1	7	0.29	7	0.71	0.02098	stronglyHypermeth
chr4	80265294	80265295	+					0.71	7	0	6	0.71	0.02098	stronglyHypermeth
chr4	136755847	136755848	-			Ephb2	Y	0.71	7	0	6	0.71	0.02098	stronglyHypermeth
chr1	16787341	16787342	-					1	6	0.29	7	0.71	0.02098	stronglyHypermeth
chr7	98896564	98896565	-			Uvrag		1	7	0.29	7	0.71	0.02098	stronglyHypermeth
chr7	29935001	29935002	+		Zfp74			1	6	0.29	7	0.71	0.02098	stronglyHypermeth
chr7	113298735	113298736	+			Arntl		0.71	7	0	6	0.71	0.02098	stronglyHypermeth
chr5	90614106	90614107	-			Rassf6		0.83	6	0.12	8	0.71	0.02564	stronglyHypermeth
chr5	110357526	110357527	+					0.88	8	0.17	6	0.71	0.02564	stronglyHypermeth
chr3	63530131	63530132	+					0.83	6	0.12	8	0.71	0.02564	stronglyHypermeth
chr14	20120962	20120963	+					0.88	8	0.17	6	0.71	0.02564	stronglyHypermeth
chr14	61559657	61559658	-					0.88	8	0.17	6	0.71	0.02564	stronglyHypermeth
chr12	96140871	96140872	-					0.83	6	0.12	8	0.71	0.02564	stronglyHypermeth
chr12	111380320	111380321	+					0.88	8	0.17	6	0.71	0.02564	stronglyHypermeth
chr16	41199559	41199560	-					0.83	6	0.12	8	0.71	0.02564	stronglyHypermeth
chr18	83115956	83115957	+					0.83	6	0.12	8	0.71	0.02564	stronglyHypermeth
chr1	192693181	192693182	-			Hhat		0.83	6	0.12	8	0.71	0.02564	stronglyHypermeth
chr6	30389417	30389418	+			Zc3hc1		0.88	8	0.17	6	0.71	0.02564	stronglyHypermeth
chr4	12402990	12402991	-					0.83	6	0.12	8	0.71	0.02564	stronglyHypermeth
chr7	16476994	16476995	-	Npas1				0.88	8	0.17	6	0.71	0.02564	stronglyHypermeth
chr13	102268026	102268027	+					1	5	0.29	7	0.71	0.02778	stronglyHypermeth
chr13	109767919	109767920	+			Pde4d		0.71	7	0	5	0.71	0.02778	stronglyHypermeth
chr10	96468839	96468840	+					0.71	7	0	5	0.71	0.02778	stronglyHypermeth
chr12	9690495	9690496	+					1	5	0.29	7	0.71	0.02778	stronglyHypermeth
chr12	40159797	40159798	+					1	5	0.29	7	0.71	0.02778	stronglyHypermeth
chr12	98929494	98929495	-			Ttc8		1	5	0.29	7	0.71	0.02778	stronglyHypermeth
chr9	4123622	4123623	+					0.71	7	0	5	0.71	0.02778	stronglyHypermeth
chr9	97863870	97863871	+			Clstn2		0.71	7	0	5	0.71	0.02778	stronglyHypermeth
chrX	97450389	97450390	-					1	5	0.29	7	0.71	0.02778	stronglyHypermeth
chr8	100636425	100636426	-					1	5	0.29	7	0.71	0.02778	stronglyHypermeth
chr2	10554073	10554074	+			Sfmbt2		0.71	7	0	5	0.71	0.02778	stronglyHypermeth
chr2	69236797	69236798	-					0.71	7	0	5	0.71	0.02778	stronglyHypermeth
chr18	89136779	89136780	+					0.71	7	0	5	0.71	0.02778	stronglyHypermeth
chr1	117167264	117167265	+					1	5	0.29	7	0.71	0.02778	stronglyHypermeth
chr1	134519350	134519351	+					1	5	0.29	7	0.71	0.02778	stronglyHypermeth
chr1	146004868	146004869	-					1	5	0.29	7	0.71	0.02778	stronglyHypermeth
chr1	160867451	160867452	-					1	5	0.29	7	0.71	0.02778	stronglyHypermeth
chr1	178363863	178363864	-					1	5	0.29	7	0.71	0.02778	stronglyHypermeth
chr2	153797583	153797584	-					0.71	7	0	5	0.71	0.02778	stronglyHypermeth
chr19	3339172	3339173	+			Cpt1a		1	5	0.29	7	0.71	0.02778	stronglyHypermeth
chr11	98699946	98699947	+					1	5	0.29	7	0.71	0.02778	stronglyHypermeth
chr1	19284162	19284163	-					0.71	7	0	5	0.71	0.02778	stronglyHypermeth
chr13	109767839	109767840	+			Pde4d		0.86	7	0.14	7	0.71	0.02914	stronglyHypermeth
chr12	40793038	40793039	-			Dock4		0.86	7	0.14	7	0.71	0.02914	stronglyHypermeth
chr12	52249342	52249343	+			Nubpl		0.86	7	0.14	7	0.71	0.02914	stronglyHypermeth
chr15	53012793	53012794	-					0.91	43	0.21	29	0.7	1.279e-09	stronglyHypermeth
chr16	17276433	17276434	-	Tmem191c	Tmem191c		Y	0.91	34	0.21	28	0.7	1.603e-08	stronglyHypermeth
chr5	24445344	24445345	+	Fastk			Y	0.82	28	0.12	33	0.7	2.695e-08	stronglyHypermeth
chr16	55358014	55358015	+					0.83	30	0.14	29	0.7	7.022e-08	stronglyHypermeth
chr6	138007714	138007715	+			Slc15a5		0.91	23	0.22	37	0.7	1.128e-07	stronglyHypermeth
chr15	85818038	85818039	-		Pkdrej			0.9	29	0.2	25	0.7	2.199e-07	stronglyHypermeth
chr4	143351244	143351245	-			Lrrc38		0.92	24	0.21	28	0.7	2.652e-07	stronglyHypermeth
chr15	38041506	38041507	+		Ubr5			0.84	25	0.14	14	0.7	3.139e-05	stronglyHypermeth
chr3	132529245	132529246	+					0.83	12	0.14	29	0.7	4.574e-05	stronglyHypermeth
chr5	30916143	30916144	-			Emilin1		0.75	12	0.05	21	0.7	5.063e-05	stronglyHypermeth
chr9	59997062	59997063	-		Thsd4			0.95	21	0.25	12	0.7	5.063e-05	stronglyHypermeth
chr2	137227106	137227107	+					1	12	0.3	30	0.7	5.316e-05	stronglyHypermeth
chr11	101250188	101250189	+					0.81	16	0.11	18	0.7	7.416e-05	stronglyHypermeth
chr12	117331460	117331461	+			Gm5441		0.88	16	0.18	17	0.7	8.604e-05	stronglyHypermeth
chr11	67455885	67455886	+				Y	0.83	12	0.14	22	0.7	0.0001125	stronglyHypermeth
chr6	148944325	148944326	+			Fam60a		0.85	13	0.15	20	0.7	0.000159	stronglyHypermeth
chr10	126687474	126687475	-					1	15	0.3	10	0.7	0.0002496	stronglyHypermeth
chr17	17415760	17415761	-			Lix1		0.9	20	0.2	10	0.7	0.0002913	stronglyHypermeth
chr3	146685492	146685493	-				Y	0.7	20	0	10	0.7	0.0002999	stronglyHypermeth
chr14	44248808	44248809	+					0.7	20	0	10	0.7	0.0002999	stronglyHypermeth
chr6	97326531	97326532	+			Frmd4b		0.7	20	0	10	0.7	0.0002999	stronglyHypermeth
chr3	153654087	153654088	+			St6galnac3		0.93	14	0.23	13	0.7	0.000341	stronglyHypermeth
chr2	38356133	38356134	-			Lhx2		0.7	10	0	14	0.7	0.0003467	stronglyHypermeth
chrY	58161768	58161769	+					0.88	17	0.18	11	0.7	0.0003571	stronglyHypermeth
chr6	91515350	91515351	+	Xpc,Lsm3		Xpc		0.88	17	0.18	11	0.7	0.0003571	stronglyHypermeth
chr5	142230597	142230598	+					0.86	14	0.15	13	0.7	0.0004227	stronglyHypermeth
chr15	103340467	103340468	-	Zfp385a				0.9	10	0.2	15	0.7	0.0009826	stronglyHypermeth
chr9	95817896	95817897	+			Pls1		0.7	10	0	11	0.7	0.001032	stronglyHypermeth
chr13	76716431	76716432	-			Mctp1		1	7	0.3	20	0.7	0.001932	stronglyHypermeth
chr18	6136776	6136777	+	Arhgap12				0.7	20	0	8	0.7	0.001932	stronglyHypermeth
chr14	78269027	78269028	-					0.89	9	0.19	16	0.7	0.002138	stronglyHypermeth
chr16	19347964	19347965	+					0.7	27	0	6	0.7	0.002711	stronglyHypermeth
chr11	120608666	120608667	+	Npb	Npb		Y	0.7	27	0	6	0.7	0.002711	stronglyHypermeth
chr17	66481840	66481841	+					0.7	10	0	9	0.7	0.003096	stronglyHypermeth
chr9	40254310	40254311	+					1	9	0.3	10	0.7	0.003096	stronglyHypermeth
chr5	37786162	37786163	-					0.7	20	0	6	0.7	0.004013	stronglyHypermeth
chr13	116705820	116705821	-				Y	0.7	20	0	6	0.7	0.004013	stronglyHypermeth
chr9	75601707	75601708	+			Tmod2		0.7	20	0	6	0.7	0.004013	stronglyHypermeth
chrX	58288555	58288556	-					0.7	20	0	6	0.7	0.004013	stronglyHypermeth
chr16	92243277	92243278	+					0.7	20	0	6	0.7	0.004013	stronglyHypermeth
chr16	93442813	93442814	+			1700029J03Rik		0.7	20	0	6	0.7	0.004013	stronglyHypermeth
chr5	4757285	4757286	+	Fzd1	Fzd1		Y	0.7	10	0	8	0.7	0.004022	stronglyHypermeth
chr9	9333702	9333703	-					0.7	10	0	8	0.7	0.004022	stronglyHypermeth
chr11	34014109	34014110	-					0.7	10	0	8	0.7	0.004022	stronglyHypermeth
chr3	106923078	106923079	-					0.85	13	0.14	7	0.7	0.004438	stronglyHypermeth
chr3	36689561	36689562	+	Trpc3		Trpc3	Y	0.8	5	0.1	20	0.7	0.005477	stronglyHypermeth
chr13	104841725	104841726	-					0.8	5	0.1	20	0.7	0.005477	stronglyHypermeth
chr9	79818875	79818876	+		Filip1			0.9	10	0.2	10	0.7	0.005477	stronglyHypermeth
chr7	34868557	34868558	+					0.9	10	0.2	10	0.7	0.005477	stronglyHypermeth
chr3	21759972	21759973	+					0.87	15	0.17	6	0.7	0.005547	stronglyHypermeth
chr14	122121609	122121610	+			Tm9sf2		0.7	20	0	5	0.7	0.008696	stronglyHypermeth
chr4	35166890	35166891	+					0.7	20	0	5	0.7	0.008696	stronglyHypermeth
chr10	81045383	81045384	+			Sgta		0.7	10	0	6	0.7	0.01136	stronglyHypermeth
chr12	38276775	38276776	+			Dgkb		0.7	10	0	6	0.7	0.01136	stronglyHypermeth
chr11	69977036	69977037	+			Elp5		1	6	0.3	10	0.7	0.01136	stronglyHypermeth
chr15	101026830	101026831	+			Scn8a		0.7	10	0	6	0.7	0.01136	stronglyHypermeth
chr7	40131736	40131737	+					0.7	10	0	6	0.7	0.01136	stronglyHypermeth
chr7	40131738	40131739	+					0.7	10	0	6	0.7	0.01136	stronglyHypermeth
chr5	45703167	45703168	+			Lcorl		0.9	10	0.2	5	0.7	0.01698	stronglyHypermeth
chr12	49385765	49385766	+		Foxg1		Y	0.9	10	0.2	5	0.7	0.01698	stronglyHypermeth
chr9	63523737	63523738	-			Iqch		0.9	10	0.2	5	0.7	0.01698	stronglyHypermeth
chrX	70188602	70188603	+					0.8	5	0.1	10	0.7	0.01698	stronglyHypermeth
chrX	105971816	105971817	+			Magt1		0.8	5	0.1	10	0.7	0.01698	stronglyHypermeth
chr8	8316730	8316731	-					0.8	5	0.1	10	0.7	0.01698	stronglyHypermeth
chr16	16367166	16367167	-					0.9	10	0.2	5	0.7	0.01698	stronglyHypermeth
chr2	161392714	161392715	-					0.8	5	0.1	10	0.7	0.01698	stronglyHypermeth
chr6	86838984	86838985	+					0.8	5	0.1	10	0.7	0.01698	stronglyHypermeth
chr6	128717982	128717983	-			Klrb1		0.8	5	0.1	10	0.7	0.01698	stronglyHypermeth
chr7	33451942	33451943	+					0.8	5	0.1	10	0.7	0.01698	stronglyHypermeth
chr17	83861164	83861165	+					0.7	10	0	5	0.7	0.02564	stronglyHypermeth
chr5	114758983	114758984	+			Git2		0.7	10	0	5	0.7	0.02564	stronglyHypermeth
chr3	76007309	76007310	-					1	5	0.3	10	0.7	0.02564	stronglyHypermeth
chrX	151169309	151169310	-				Y	0.7	10	0	5	0.7	0.02564	stronglyHypermeth
chr2	81461828	81461829	-					1	5	0.3	10	0.7	0.02564	stronglyHypermeth
chr1	179717566	179717567	-					1	5	0.3	10	0.7	0.02564	stronglyHypermeth
chr11	120024114	120024115	+			Aatk		0.7	10	0	5	0.7	0.02564	stronglyHypermeth
chr15	67887264	67887265	-					0.7	10	0	5	0.7	0.02564	stronglyHypermeth
chr18	21093335	21093336	+		Mep1b			0.96	27	0.27	26	0.69	9.33e-08	stronglyHypermeth
chr7	3694821	3694822	+	Tsen34	Tsen34		Y	0.69	16	0	33	0.69	1.499e-07	stronglyHypermeth
chr4	85672483	85672484	-					0.92	25	0.23	30	0.69	3.182e-07	stronglyHypermeth
chr5	131081489	131081490	-			Wbscr17		1	20	0.31	26	0.69	5.648e-07	stronglyHypermeth
chr8	27260288	27260289	-	Eif4ebp1			Y	0.77	26	0.08	25	0.69	5.659e-07	stronglyHypermeth
chr17	26844197	26844198	-				Y	0.69	26	0	19	0.69	1.097e-06	stronglyHypermeth
chr8	49141701	49141702	-					0.94	34	0.25	16	0.69	1.109e-06	stronglyHypermeth
chr16	38729066	38729067	+					0.85	20	0.16	32	0.69	1.113e-06	stronglyHypermeth
chr2	167080008	167080009	-					0.78	18	0.09	22	0.69	1.272e-05	stronglyHypermeth
chr17	47501951	47501952	-	Taf8		Taf8		0.79	19	0.1	20	0.69	1.664e-05	stronglyHypermeth
chr7	63056851	63056852	+					0.93	14	0.24	25	0.69	3.931e-05	stronglyHypermeth
chr13	28901558	28901559	-					0.69	58	0	10	0.69	4.514e-05	stronglyHypermeth
chr9	68314137	68314138	-					0.9	21	0.21	14	0.69	5.308e-05	stronglyHypermeth
chr14	122465215	122465216	+	Zic5	Zic5		Y	0.75	16	0.06	17	0.69	5.911e-05	stronglyHypermeth
chr17	34036577	34036578	-			Rxrb		0.69	32	0	12	0.69	6.132e-05	stronglyHypermeth
chr4	129883109	129883110	-					0.69	32	0	12	0.69	6.132e-05	stronglyHypermeth
chr17	38687423	38687424	-					0.89	18	0.2	15	0.69	9.108e-05	stronglyHypermeth
chr9	45953662	45953663	-			Sidt2		0.92	12	0.23	26	0.69	9.828e-05	stronglyHypermeth
chr4	17744678	17744679	-					0.69	32	0	10	0.69	0.0001256	stronglyHypermeth
chr3	99255490	99255491	-			Tbx15		0.91	11	0.22	23	0.69	0.0002042	stronglyHypermeth
chr4	148403971	148403972	+					0.87	15	0.18	17	0.69	0.0002444	stronglyHypermeth
chr7	65156287	65156288	+	Fam189a1	Fam189a1		Y	0.69	49	0	8	0.69	0.0002967	stronglyHypermeth
chr8	121789790	121789791	-		Jph3			0.69	45	0	8	0.69	0.0003608	stronglyHypermeth
chr16	22355332	22355333	-					0.8	10	0.11	19	0.69	0.0003937	stronglyHypermeth
chr6	47775785	47775786	-					0.89	19	0.2	10	0.69	0.0003937	stronglyHypermeth
chr4	144018537	144018538	-					0.69	13	0	12	0.69	0.0004577	stronglyHypermeth
chr9	109931242	109931243	-	Map4				0.89	18	0.2	10	0.69	0.0005384	stronglyHypermeth
chr1	144219156	144219157	-					0.89	18	0.2	10	0.69	0.0005384	stronglyHypermeth
chr1	144219163	144219164	-					0.89	18	0.2	10	0.69	0.0005384	stronglyHypermeth
chr19	28037150	28037151	+					0.8	10	0.11	18	0.69	0.0005384	stronglyHypermeth
chr6	147287701	147287702	-					0.69	26	0	8	0.69	0.0007088	stronglyHypermeth
chr18	38025356	38025357	-					0.69	16	0	10	0.69	0.0007227	stronglyHypermeth
chr17	80163125	80163126	+			Galm		0.94	18	0.25	8	0.69	0.0007784	stronglyHypermeth
chr5	33019524	33019525	+	Ywhah		Ywhah		0.88	16	0.18	11	0.69	0.0008548	stronglyHypermeth
chr14	6668911	6668912	+					0.92	13	0.23	13	0.69	0.0009826	stronglyHypermeth
chr2	90847171	90847172	-	Mtch2	Mtch2		Y	0.77	13	0.08	12	0.69	0.0009826	stronglyHypermeth
chr1	75252482	75252483	-		Ptprn			1	9	0.31	16	0.69	0.001007	stronglyHypermeth
chr10	123653783	123653784	+			Fam19a2		0.83	12	0.14	14	0.69	0.001101	stronglyHypermeth
chr4	99153032	99153033	+					0.69	32	0	7	0.69	0.001264	stronglyHypermeth
chr10	39748164	39748165	+			Rev3l		1	10	0.31	13	0.69	0.001603	stronglyHypermeth
chr3	80802920	80802921	+	Gria2				1	9	0.31	13	0.69	0.001675	stronglyHypermeth
chr2	68698380	68698381	+			4932414N04Rik		0.69	13	0	9	0.69	0.001675	stronglyHypermeth
chr6	146375629	146375630	+			Itpr2		0.69	13	0	9	0.69	0.001675	stronglyHypermeth
chr18	21424191	21424192	+					0.69	52	0	6	0.69	0.001843	stronglyHypermeth
chr9	107907056	107907057	+	Mst1r	Mst1r			1	8	0.31	16	0.69	0.001974	stronglyHypermeth
chr5	36712963	36712964	-					0.78	9	0.08	12	0.69	0.002167	stronglyHypermeth
chr9	44160393	44160394	-			Cbl		0.92	12	0.22	9	0.69	0.002167	stronglyHypermeth
chr8	71700865	71700866	+	B3gnt3		B3gnt3		0.92	12	0.22	9	0.69	0.002167	stronglyHypermeth
chr7	108950540	108950541	-				Y	0.8	15	0.11	9	0.69	0.002229	stronglyHypermeth
chr5	124114483	124114484	-		Ogfod2			0.81	16	0.12	8	0.69	0.002345	stronglyHypermeth
chr9	29697554	29697555	-			Ntm		0.88	8	0.19	16	0.69	0.002345	stronglyHypermeth
chr15	95393242	95393243	-			Nell2		0.83	6	0.14	28	0.69	0.002405	stronglyHypermeth
chr16	10170108	10170109	-	Rpl39l				0.69	32	0	6	0.69	0.002901	stronglyHypermeth
chr14	100291524	100291525	+					0.69	26	0	6	0.69	0.003314	stronglyHypermeth
chr18	37716478	37716479	+		Pcdhga7	Pcdha4-g,Pcdhgb2,Pcdhgb1,Pcdhga2,Pcdhga3,Pcdhga1,Pcdhga6,Pcdhga4,Pcdhga5		0.69	26	0	6	0.69	0.003314	stronglyHypermeth
chr6	93943458	93943459	+			Magi1		0.69	26	0	6	0.69	0.003314	stronglyHypermeth
chr13	98503045	98503046	-				Y	0.78	9	0.09	11	0.69	0.004525	stronglyHypermeth
chr12	71096049	71096050	-			Arid4a		0.91	11	0.22	9	0.69	0.004525	stronglyHypermeth
chr12	17959976	17959977	-					0.78	9	0.09	11	0.69	0.004525	stronglyHypermeth
chr8	58225269	58225270	-			Galntl6		1	7	0.31	16	0.69	0.004577	stronglyHypermeth
chr7	136855128	136855129	+					0.69	16	0	7	0.69	0.004577	stronglyHypermeth
chr10	80131531	80131532	+		Dos	Bc1	Y	1	8	0.31	13	0.69	0.0046	stronglyHypermeth
chr10	70973524	70973525	-			Bicc1		0.69	13	0	8	0.69	0.0046	stronglyHypermeth
chr16	69163580	69163581	+					0.69	13	0	8	0.69	0.0046	stronglyHypermeth
chr6	35438181	35438182	+					0.69	13	0	8	0.69	0.0046	stronglyHypermeth
chr17	85934112	85934113	-					0.69	13	0	7	0.69	0.004721	stronglyHypermeth
chr8	113672713	113672714	+					1	7	0.31	13	0.69	0.004721	stronglyHypermeth
chr8	114932636	114932637	+			Wwox		1	7	0.31	13	0.69	0.004721	stronglyHypermeth
chr5	4554167	4554168	+					0.82	11	0.12	8	0.69	0.005477	stronglyHypermeth
chr5	62427946	62427947	+					0.89	9	0.2	10	0.69	0.005477	stronglyHypermeth
chr10	61776651	61776652	+			H2afy2		0.8	10	0.11	9	0.69	0.005477	stronglyHypermeth
chr2	7288789	7288790	-			Celf2		0.8	10	0.11	9	0.69	0.005477	stronglyHypermeth
chr18	90119287	90119288	+					0.88	8	0.18	11	0.69	0.005477	stronglyHypermeth
chr2	159082535	159082536	+					0.88	8	0.18	11	0.69	0.005477	stronglyHypermeth
chr11	52004419	52004420	+	Cdkl3	Cdkl3	Cdkl3	Y	0.8	10	0.11	9	0.69	0.005477	stronglyHypermeth
chr4	51831718	51831719	-					0.88	8	0.18	11	0.69	0.005477	stronglyHypermeth
chr7	110629211	110629212	+		Adm			0.89	9	0.2	10	0.69	0.005477	stronglyHypermeth
chr13	22550114	22550115	+					0.86	7	0.17	12	0.69	0.006271	stronglyHypermeth
chr13	35567310	35567311	+					0.83	12	0.14	7	0.69	0.006271	stronglyHypermeth
chr1	165590877	165590878	-					0.86	7	0.17	12	0.69	0.006271	stronglyHypermeth
chr11	38366900	38366901	-					0.83	12	0.14	7	0.69	0.006271	stronglyHypermeth
chr15	55494323	55494324	+			Col14a1		0.83	12	0.14	7	0.69	0.006271	stronglyHypermeth
chr4	151424040	151424041	-			Camta1		0.89	19	0.2	5	0.69	0.006494	stronglyHypermeth
chr5	7622265	7622266	-					0.86	14	0.17	6	0.69	0.007224	stronglyHypermeth
chr12	14394492	14394493	-					1	6	0.31	13	0.69	0.01084	stronglyHypermeth
chr16	16998949	16998950	+			Mapk1		0.69	13	0	6	0.69	0.01084	stronglyHypermeth
chr17	47169760	47169761	-			Trerf1		1	6	0.31	16	0.69	0.01238	stronglyHypermeth
chr3	63854201	63854202	+					0.69	16	0	6	0.69	0.01238	stronglyHypermeth
chr3	153725030	153725031	+	St6galnac3		St6galnac3	Y	1	6	0.31	16	0.69	0.01238	stronglyHypermeth
chr8	85948686	85948687	+			Phkb		0.69	16	0	5	0.69	0.01238	stronglyHypermeth
chr6	72580962	72580963	+			Elmod3		1	5	0.31	16	0.69	0.01238	stronglyHypermeth
chr4	108381004	108381005	-			Fam159a		0.69	16	0	5	0.69	0.01238	stronglyHypermeth
chr5	45392398	45392399	+					0.8	5	0.11	9	0.69	0.02298	stronglyHypermeth
chr5	124968020	124968021	-					0.8	5	0.11	9	0.69	0.02298	stronglyHypermeth
chr5	144859309	144859310	+		Trrap			0.89	9	0.2	5	0.69	0.02298	stronglyHypermeth
chr3	142008287	142008288	-					0.8	5	0.11	9	0.69	0.02298	stronglyHypermeth
chr3	142008301	142008302	-					0.8	5	0.11	9	0.69	0.02298	stronglyHypermeth
chr14	21596205	21596206	-			Kat6b		0.89	9	0.2	5	0.69	0.02298	stronglyHypermeth
chr13	118874544	118874545	+					0.89	9	0.2	5	0.69	0.02298	stronglyHypermeth
chr13	118874556	118874557	+					0.89	9	0.2	5	0.69	0.02298	stronglyHypermeth
chr12	51332496	51332497	-					0.8	5	0.11	9	0.69	0.02298	stronglyHypermeth
chr12	105970282	105970283	+					0.89	9	0.2	5	0.69	0.02298	stronglyHypermeth
chr9	117681520	117681521	-					0.89	9	0.2	5	0.69	0.02298	stronglyHypermeth
chr11	96109002	96109003	+			Calcoco2		0.8	5	0.11	9	0.69	0.02298	stronglyHypermeth
chr11	118185480	118185481	+		Cyth1			0.8	5	0.11	9	0.69	0.02298	stronglyHypermeth
chr11	94657542	94657543	+			Mrpl27		0.89	9	0.2	5	0.69	0.02298	stronglyHypermeth
chr11	102802095	102802096	+			Gjc1		0.89	9	0.2	5	0.69	0.02298	stronglyHypermeth
chr6	145614070	145614071	+					0.8	5	0.11	9	0.69	0.02298	stronglyHypermeth
chr6	58983187	58983188	-			Fam13a		0.89	9	0.2	5	0.69	0.02298	stronglyHypermeth
chr1	71058841	71058842	-			Bard1		0.89	9	0.2	5	0.69	0.02298	stronglyHypermeth
chr17	29200601	29200602	-			Cpne5		0.86	7	0.17	6	0.69	0.02914	stronglyHypermeth
chr5	22713015	22713016	+					0.83	6	0.14	7	0.69	0.02914	stronglyHypermeth
chr3	108853933	108853934	-		Fndc7			0.83	6	0.14	7	0.69	0.02914	stronglyHypermeth
chr3	139262142	139262143	-			Stpg2		0.83	6	0.14	7	0.69	0.02914	stronglyHypermeth
chr14	24060145	24060146	-					0.83	6	0.14	7	0.69	0.02914	stronglyHypermeth
chr14	80089769	80089770	-					0.86	7	0.17	6	0.69	0.02914	stronglyHypermeth
chr14	87532651	87532652	+			Tdrd3		0.86	7	0.17	6	0.69	0.02914	stronglyHypermeth
chr13	39769497	39769498	-					0.86	7	0.17	6	0.69	0.02914	stronglyHypermeth
chr13	107322951	107322952	-					0.86	7	0.17	6	0.69	0.02914	stronglyHypermeth
chr10	50894797	50894798	+	Sim1			Y	0.83	6	0.14	7	0.69	0.02914	stronglyHypermeth
chr10	62373049	62373050	+			Hk1		0.86	7	0.17	6	0.69	0.02914	stronglyHypermeth
chr10	108298454	108298455	-					0.83	6	0.14	7	0.69	0.02914	stronglyHypermeth
chr12	107234275	107234276	+					0.86	7	0.17	6	0.69	0.02914	stronglyHypermeth
chr9	57504600	57504601	+	Rpp25	Rpp25		Y	0.86	7	0.17	6	0.69	0.02914	stronglyHypermeth
chrX	42464234	42464235	-					0.86	7	0.17	6	0.69	0.02914	stronglyHypermeth
chrX	101153049	101153050	+			Snx12		0.86	7	0.17	6	0.69	0.02914	stronglyHypermeth
chrX	165815228	165815229	+					0.83	6	0.14	7	0.69	0.02914	stronglyHypermeth
chr16	30071444	30071445	-					0.83	6	0.14	7	0.69	0.02914	stronglyHypermeth
chr16	50252200	50252201	+			Bbx		0.86	7	0.17	6	0.69	0.02914	stronglyHypermeth
chr18	10315404	10315405	+					0.86	7	0.17	6	0.69	0.02914	stronglyHypermeth
chr18	11190442	11190443	+					0.83	6	0.14	7	0.69	0.02914	stronglyHypermeth
chr18	15071652	15071653	-			Kctd1		0.83	6	0.14	7	0.69	0.02914	stronglyHypermeth
chr18	35084146	35084147	+					0.86	7	0.17	6	0.69	0.02914	stronglyHypermeth
chr18	69147916	69147917	+					0.83	6	0.14	7	0.69	0.02914	stronglyHypermeth
chr1	117689114	117689115	-					0.86	7	0.17	6	0.69	0.02914	stronglyHypermeth
chr1	178890898	178890899	+			Kif26b		0.86	7	0.17	6	0.69	0.02914	stronglyHypermeth
chr2	116156334	116156335	+					0.83	6	0.14	7	0.69	0.02914	stronglyHypermeth
chr2	142843517	142843518	-			Kif16b		0.83	6	0.14	7	0.69	0.02914	stronglyHypermeth
chr2	160325053	160325054	+			Gm826		0.83	6	0.14	7	0.69	0.02914	stronglyHypermeth
chr2	170174262	170174263	-					0.83	6	0.14	7	0.69	0.02914	stronglyHypermeth
chr19	5853931	5853932	-			Frmd8		0.86	7	0.17	6	0.69	0.02914	stronglyHypermeth
chr11	96204322	96204323	-					0.86	7	0.17	6	0.69	0.02914	stronglyHypermeth
chr11	107499412	107499413	+					0.86	7	0.17	6	0.69	0.02914	stronglyHypermeth
chr11	107499416	107499417	+					0.86	7	0.17	6	0.69	0.02914	stronglyHypermeth
chr11	107499429	107499430	+					0.86	7	0.17	6	0.69	0.02914	stronglyHypermeth
chr11	107499465	107499466	+					0.86	7	0.17	6	0.69	0.02914	stronglyHypermeth
chr6	56225293	56225294	+			Pde1c		0.83	6	0.14	7	0.69	0.02914	stronglyHypermeth
chr6	109642143	109642144	-					0.83	6	0.14	7	0.69	0.02914	stronglyHypermeth
chr4	48634780	48634781	+			Tmeff1		0.86	7	0.17	6	0.69	0.02914	stronglyHypermeth
chr4	90037967	90037968	-					0.83	6	0.14	7	0.69	0.02914	stronglyHypermeth
chr4	91189818	91189819	+					0.83	6	0.14	7	0.69	0.02914	stronglyHypermeth
chr15	38497793	38497794	+			Azin1		0.83	6	0.14	7	0.69	0.02914	stronglyHypermeth
chr15	42805214	42805215	-					0.86	7	0.17	6	0.69	0.02914	stronglyHypermeth
chr1	87481297	87481298	-			Ngef		0.83	6	0.14	7	0.69	0.02914	stronglyHypermeth
chr7	27895989	27895990	+					0.86	7	0.17	6	0.69	0.02914	stronglyHypermeth
chr7	31940317	31940318	+					0.86	7	0.17	6	0.69	0.02914	stronglyHypermeth
chr17	45973168	45973169	-					0.69	13	0	5	0.69	0.02941	stronglyHypermeth
chr9	46036152	46036153	+			Sik3		0.69	13	0	5	0.69	0.02941	stronglyHypermeth
chrY	19098029	19098030	-					0.69	13	0	5	0.69	0.02941	stronglyHypermeth
chr11	97980657	97980658	+			Plxdc1		0.69	13	0	5	0.69	0.02941	stronglyHypermeth
chr6	148940419	148940420	-			Fam60a		0.69	13	0	5	0.69	0.02941	stronglyHypermeth
chr4	85413552	85413553	-					0.69	13	0	5	0.69	0.02941	stronglyHypermeth
chr1	38052267	38052268	-		Eif5b			1	5	0.31	13	0.69	0.02941	stronglyHypermeth
chr13	47193989	47193990	-	Rnf144b		Rnf144b		0.83	41	0.15	47	0.68	9.341e-11	stronglyHypermeth
chr8	97811035	97811036	-					0.84	31	0.15	52	0.68	7.958e-10	stronglyHypermeth
chr14	47568254	47568255	+	Atg14	Atg14		Y	0.68	25	0	27	0.68	4.928e-08	stronglyHypermeth
chr4	139822879	139822880	+			Pax7		1	22	0.32	19	0.68	1.54e-06	stronglyHypermeth
chr8	95401373	95401374	+					0.81	16	0.14	44	0.68	1.998e-06	stronglyHypermeth
chr8	26273586	26273587	+					0.83	24	0.15	26	0.68	2.481e-06	stronglyHypermeth
chr12	51865622	51865623	+					0.81	21	0.12	24	0.68	4.224e-06	stronglyHypermeth
chr5	81021571	81021572	-	Lphn3			Y	0.95	22	0.27	22	0.68	4.86e-06	stronglyHypermeth
chr19	22679392	22679393	-			Trpm3		0.82	22	0.14	21	0.68	1.155e-05	stronglyHypermeth
chr2	11218914	11218915	+			Prkcq		0.86	14	0.18	33	0.68	2.28e-05	stronglyHypermeth
chr5	115446418	115446419	-			Msi1		0.75	12	0.07	30	0.68	2.282e-05	stronglyHypermeth
chr8	98008091	98008092	+					0.92	13	0.24	33	0.68	3.295e-05	stronglyHypermeth
chr5	142925103	142925104	-					0.88	24	0.2	15	0.68	3.78e-05	stronglyHypermeth
chr12	72308460	72308461	+		Rtn1			0.94	16	0.26	23	0.68	4.394e-05	stronglyHypermeth
chr1	132130155	132130156	-			Cdk18		0.93	27	0.25	12	0.68	4.714e-05	stronglyHypermeth
chr5	144295127	144295128	+			Baiap2l1		0.78	9	0.09	43	0.68	7.54e-05	stronglyHypermeth
chr1	178722106	178722107	+			Kif26b		0.92	12	0.24	29	0.68	9.502e-05	stronglyHypermeth
chr17	40904204	40904205	+					0.83	12	0.15	26	0.68	0.0001053	stronglyHypermeth
chr5	72418665	72418666	+			Corin		0.83	12	0.15	26	0.68	0.0001053	stronglyHypermeth
chr14	121235115	121235116	-		Farp1			0.88	33	0.2	10	0.68	0.0001236	stronglyHypermeth
chr1	130731754	130731755	-	AA986860				0.88	32	0.2	10	0.68	0.0001509	stronglyHypermeth
chr15	8725876	8725877	+					0.95	20	0.27	11	0.68	0.0001664	stronglyHypermeth
chr4	119540533	119540534	-	Foxj3		Foxj3		0.83	12	0.15	20	0.68	0.0002232	stronglyHypermeth
chr1	124383044	124383045	-					0.81	16	0.13	15	0.68	0.0002444	stronglyHypermeth
chr13	49810898	49810899	-					0.83	18	0.15	13	0.68	0.0002591	stronglyHypermeth
chr4	131692972	131692973	+					0.68	19	0	11	0.68	0.000317	stronglyHypermeth
chr18	82849249	82849250	-					0.93	28	0.25	8	0.68	0.0003572	stronglyHypermeth
chr5	44101035	44101036	+	Prom1		Prom1	Y	0.68	38	0	8	0.68	0.0004828	stronglyHypermeth
chr1	47874000	47874001	-					0.76	17	0.08	12	0.68	0.000484	stronglyHypermeth
chr10	127076716	127076717	+					0.78	9	0.1	21	0.68	0.0005417	stronglyHypermeth
chr15	56086772	56086773	-					0.9	20	0.22	9	0.68	0.000701	stronglyHypermeth
chr13	55799238	55799239	-			Catsper3		0.75	12	0.07	15	0.68	0.000755	stronglyHypermeth
chr16	14086163	14086164	+			2900011O08Rik		0.68	22	0	9	0.68	0.0008157	stronglyHypermeth
chr17	94693773	94693774	+					0.87	15	0.18	11	0.68	0.0009456	stronglyHypermeth
chr3	148835380	148835381	-		Lphn2			0.88	16	0.2	10	0.68	0.001047	stronglyHypermeth
chr9	13699140	13699141	+			Maml2		0.8	10	0.12	16	0.68	0.001047	stronglyHypermeth
chr11	77150219	77150220	+			Efcab5		0.88	16	0.2	10	0.68	0.001047	stronglyHypermeth
chrX	63762387	63762388	-					0.78	18	0.1	10	0.68	0.001068	stronglyHypermeth
chr1	52492122	52492123	-			Nab1		0.89	9	0.21	19	0.68	0.001179	stronglyHypermeth
chr3	85257813	85257814	+					0.86	14	0.18	11	0.68	0.001239	stronglyHypermeth
chr5	128092146	128092147	-			Tmem132d		0.86	7	0.18	28	0.68	0.001698	stronglyHypermeth
chr5	109735480	109735481	+					0.75	8	0.07	15	0.68	0.001746	stronglyHypermeth
chr14	65180185	65180186	+					0.75	8	0.07	15	0.68	0.001746	stronglyHypermeth
chr13	80570175	80570176	+					0.83	23	0.14	7	0.68	0.002122	stronglyHypermeth
chr2	28506179	28506180	-					0.82	22	0.14	7	0.68	0.002633	stronglyHypermeth
chr6	115730491	115730492	+		Tmem40			0.86	7	0.18	17	0.68	0.003745	stronglyHypermeth
chr13	74356656	74356657	+		Ccdc127			0.68	25	0	6	0.68	0.004079	stronglyHypermeth
chr12	14938506	14938507	-					1	6	0.32	19	0.68	0.005217	stronglyHypermeth
chr17	21725833	21725834	-					0.9	10	0.22	9	0.68	0.005477	stronglyHypermeth
chr8	60826140	60826141	-					0.9	10	0.22	9	0.68	0.005477	stronglyHypermeth
chr16	92979990	92979991	-					0.9	10	0.22	9	0.68	0.005477	stronglyHypermeth
chr4	39040882	39040883	-					0.78	9	0.1	10	0.68	0.005477	stronglyHypermeth
chr14	76302655	76302656	+					0.84	19	0.17	6	0.68	0.005534	stronglyHypermeth
chrX	58161717	58161718	-					0.88	8	0.2	15	0.68	0.005898	stronglyHypermeth
chr2	172596380	172596381	+					0.8	15	0.12	8	0.68	0.005898	stronglyHypermeth
chr4	18519030	18519031	+					0.8	15	0.12	8	0.68	0.005898	stronglyHypermeth
chr10	115564135	115564136	+			Lgr5		1	5	0.32	28	0.68	0.008435	stronglyHypermeth
chrX	27768808	27768809	-					0.8	5	0.12	17	0.68	0.009342	stronglyHypermeth
chr19	33821851	33821852	+					0.8	5	0.12	17	0.68	0.009342	stronglyHypermeth
chr2	22165094	22165095	+					0.85	13	0.17	6	0.68	0.009546	stronglyHypermeth
chr18	82880283	82880284	+					0.83	6	0.15	13	0.68	0.009546	stronglyHypermeth
chr11	101212411	101212412	+			Ezh1		0.83	6	0.15	13	0.68	0.009546	stronglyHypermeth
chr1	13126871	13126872	+	Prdm14		Prdm14		0.85	13	0.17	6	0.68	0.009546	stronglyHypermeth
chr9	65199839	65199840	+					1	5	0.32	22	0.68	0.00981	stronglyHypermeth
chr5	111258760	111258761	-			Ttc28		1	5	0.32	19	0.68	0.01087	stronglyHypermeth
chr11	82981122	82981123	+		Slfn9			0.8	5	0.12	16	0.68	0.01135	stronglyHypermeth
chr17	93039375	93039376	-					0.82	11	0.14	7	0.68	0.01282	stronglyHypermeth
chr2	91331014	91331015	-			1110051M20Rik		0.82	11	0.14	7	0.68	0.01282	stronglyHypermeth
chr6	52445915	52445916	+					0.82	11	0.14	7	0.68	0.01282	stronglyHypermeth
chr17	85688024	85688025	-	Six2	Six2		Y	0.8	10	0.12	8	0.68	0.01522	stronglyHypermeth
chr10	116443548	116443549	+			Kcnmb4		0.88	8	0.2	10	0.68	0.01522	stronglyHypermeth
chr8	104548506	104548507	+			Mir297-2,Car7		0.88	8	0.2	10	0.68	0.01522	stronglyHypermeth
chr6	21214791	21214792	-				Y	0.8	10	0.12	8	0.68	0.01522	stronglyHypermeth
chr7	133006021	133006022	-			Ctbp2		0.88	8	0.2	10	0.68	0.01522	stronglyHypermeth
chr17	20022545	20022546	-					0.8	5	0.12	8	0.68	0.03186	stronglyHypermeth
chr17	50258522	50258523	-					0.88	8	0.2	5	0.68	0.03186	stronglyHypermeth
chr5	82618101	82618102	+					0.88	8	0.2	5	0.68	0.03186	stronglyHypermeth
chr3	12412287	12412288	+					0.8	5	0.12	8	0.68	0.03186	stronglyHypermeth
chr3	67567609	67567610	+					0.88	8	0.2	5	0.68	0.03186	stronglyHypermeth
chr3	141610504	141610505	+			Unc5c		0.88	8	0.2	5	0.68	0.03186	stronglyHypermeth
chr14	32135245	32135246	+					0.8	5	0.12	8	0.68	0.03186	stronglyHypermeth
chr14	106833168	106833169	+					0.8	5	0.12	8	0.68	0.03186	stronglyHypermeth
chr13	64769102	64769103	-			Cntnap3		0.88	8	0.2	5	0.68	0.03186	stronglyHypermeth
chr10	29677106	29677107	+					0.8	5	0.12	8	0.68	0.03186	stronglyHypermeth
chr9	48378982	48378983	-			Nxpe4		0.8	5	0.12	8	0.68	0.03186	stronglyHypermeth
chr9	124096833	124096834	-					0.88	8	0.2	5	0.68	0.03186	stronglyHypermeth
chrX	52969495	52969496	+					0.88	8	0.2	5	0.68	0.03186	stronglyHypermeth
chrX	65980220	65980221	+					0.88	8	0.2	5	0.68	0.03186	stronglyHypermeth
chrX	150739784	150739785	+					0.88	8	0.2	5	0.68	0.03186	stronglyHypermeth
chr2	61815546	61815547	+				Y	0.8	5	0.12	8	0.68	0.03186	stronglyHypermeth
chr16	69970244	69970245	-					0.8	5	0.12	8	0.68	0.03186	stronglyHypermeth
chr16	59236807	59236808	-					0.88	8	0.2	5	0.68	0.03186	stronglyHypermeth
chr18	36987297	36987298	+			Pcdha2,Pcdha3,Pcdha1,Pcdha6,Pcdha7,Pcdha4,Pcdha5,Pcdha4-g		0.88	8	0.2	5	0.68	0.03186	stronglyHypermeth
chr2	154505571	154505572	-			Cbfa2t2		0.88	8	0.2	5	0.68	0.03186	stronglyHypermeth
chr2	156697166	156697167	-			Dlgap4		0.88	8	0.2	5	0.68	0.03186	stronglyHypermeth
chr11	12400981	12400982	-			Cobl		0.88	8	0.2	5	0.68	0.03186	stronglyHypermeth
chr11	117652508	117652509	-					0.88	8	0.2	5	0.68	0.03186	stronglyHypermeth
chr6	13798199	13798200	+					0.8	5	0.12	8	0.68	0.03186	stronglyHypermeth
chr6	30205470	30205471	+					0.8	5	0.12	8	0.68	0.03186	stronglyHypermeth
chr4	32468573	32468574	+			Bach2		0.88	8	0.2	5	0.68	0.03186	stronglyHypermeth
chr15	16300631	16300632	-					0.8	5	0.12	8	0.68	0.03186	stronglyHypermeth
chr1	49072971	49072972	+					0.8	5	0.12	8	0.68	0.03186	stronglyHypermeth
chr7	36239148	36239149	-					0.88	8	0.2	5	0.68	0.03186	stronglyHypermeth
chr7	81405080	81405081	+			Cpeb1		0.88	8	0.2	5	0.68	0.03186	stronglyHypermeth
chr5	122209992	122209993	-	Hvcn1		Hvcn1		0.83	48	0.16	37	0.67	5.844e-10	stronglyHypermeth
chr2	19455292	19455293	+					0.83	35	0.16	45	0.67	1.14e-09	stronglyHypermeth
chr8	105826869	105826870	+	Tsnaxip1,Ranbp10		Ranbp10		0.76	41	0.08	24	0.67	9.563e-08	stronglyHypermeth
chr2	165136628	165136629	+			Cdh22		0.88	32	0.21	29	0.67	1.208e-07	stronglyHypermeth
chr7	137722793	137722794	+					0.89	28	0.23	31	0.67	2.496e-07	stronglyHypermeth
chr2	172047751	172047752	+					0.85	26	0.17	35	0.67	2.54e-07	stronglyHypermeth
chr13	7646130	7646131	+					0.89	27	0.21	28	0.67	4.563e-07	stronglyHypermeth
chr11	61640192	61640193	+					0.67	42	0	16	0.67	2.199e-06	stronglyHypermeth
chr5	114549181	114549182	+					1	30	0.33	12	0.67	4.194e-06	stronglyHypermeth
chr3	16453340	16453341	+					0.75	24	0.08	24	0.67	4.563e-06	stronglyHypermeth
chr11	116131200	116131201	-	Trim65			Y	0.9	20	0.23	26	0.67	6.079e-06	stronglyHypermeth
chr2	90746126	90746127	+	Fnbp4		Fnbp4		1	28	0.33	12	0.67	6.437e-06	stronglyHypermeth
chr7	34821635	34821636	-					0.86	35	0.19	16	0.67	6.745e-06	stronglyHypermeth
chr2	23508704	23508705	-				Y	1	27	0.33	12	0.67	8.046e-06	stronglyHypermeth
chr14	21989394	21989395	+	Zfp503	Zfp503		Y	1	26	0.33	12	0.67	1.012e-05	stronglyHypermeth
chr8	105334081	105334082	-			Fhod1		0.67	36	0	14	0.67	1.239e-05	stronglyHypermeth
chrX	141459475	141459476	-			Col4a6		0.67	9	0	34	0.67	1.378e-05	stronglyHypermeth
chr5	49453005	49453006	-					0.87	30	0.2	15	0.67	1.995e-05	stronglyHypermeth
chr4	81149560	81149561	+					0.67	43	0	12	0.67	2.201e-05	stronglyHypermeth
chr1	167192336	167192337	-					0.67	24	0	15	0.67	2.525e-05	stronglyHypermeth
chr11	57650799	57650800	+			Galnt10		0.67	27	0	14	0.67	2.887e-05	stronglyHypermeth
chr1	134178666	134178667	+					0.86	21	0.19	21	0.67	3.209e-05	stronglyHypermeth
chr1	100291849	100291850	+			Cntnap5b		0.67	15	0	17	0.67	4.655e-05	stronglyHypermeth
chr7	130289488	130289489	+					0.71	14	0.05	21	0.67	5.126e-05	stronglyHypermeth
chr8	111959990	111959991	-					1	19	0.33	12	0.67	6.275e-05	stronglyHypermeth
chr15	85994452	85994453	-			Celsr1		0.82	11	0.15	40	0.67	6.851e-05	stronglyHypermeth
chr11	34231845	34231846	+			Dock2		1	18	0.33	12	0.67	8.457e-05	stronglyHypermeth
chr3	32817442	32817443	-	Usp13			Y	0.74	19	0.06	16	0.67	8.867e-05	stronglyHypermeth
chr8	80346363	80346364	+					0.67	43	0	10	0.67	0.0001006	stronglyHypermeth
chr7	117382560	117382561	-			Xylt1		0.93	15	0.26	19	0.67	0.0001059	stronglyHypermeth
chr3	121897340	121897341	-					0.67	18	0	14	0.67	0.0001116	stronglyHypermeth
chr14	65359027	65359028	+	Zfp395		Zfp395	Y	0.67	18	0	14	0.67	0.0001116	stronglyHypermeth
chr5	146500617	146500618	-					0.77	13	0.1	21	0.67	0.0001125	stronglyHypermeth
chr10	99444783	99444784	-					1	17	0.33	12	0.67	0.0001153	stronglyHypermeth
chr17	89627619	89627620	+					0.89	18	0.22	18	0.67	0.0001322	stronglyHypermeth
chr10	25711210	25711211	+					1	21	0.33	9	0.67	0.0001415	stronglyHypermeth
chr10	37136696	37136697	-		Marcks		Y	0.9	20	0.23	13	0.67	0.0001576	stronglyHypermeth
chr6	117406757	117406758	+					1	34	0.33	6	0.67	0.0001641	stronglyHypermeth
chrX	39614656	39614657	-					1	20	0.33	9	0.67	0.0001768	stronglyHypermeth
chr13	69778294	69778295	+					1	33	0.33	6	0.67	0.0001824	stronglyHypermeth
chr6	147390701	147390702	-					0.83	24	0.17	12	0.67	0.0001912	stronglyHypermeth
chr6	100923510	100923511	-					1	15	0.33	15	0.67	0.0001999	stronglyHypermeth
chr10	81022235	81022236	+		Diras1		Y	1	32	0.33	6	0.67	0.0002032	stronglyHypermeth
chr4	117801470	117801471	+					0.8	10	0.13	30	0.67	0.0002281	stronglyHypermeth
chr7	29289461	29289462	-	Ppp1r14a	Ppp1r14a		Y	0.74	19	0.07	14	0.67	0.000248	stronglyHypermeth
chrX	152769568	152769569	+	Shroom2			Y	0.92	37	0.25	8	0.67	0.0002516	stronglyHypermeth
chr13	96499298	96499299	-			Polk		1	30	0.33	6	0.67	0.0002546	stronglyHypermeth
chr6	39388091	39388092	+		Rab19			1	30	0.33	6	0.67	0.0002546	stronglyHypermeth
chr3	141037189	141037190	-					0.79	14	0.12	17	0.67	0.0002591	stronglyHypermeth
chr5	54461475	54461476	-					0.67	9	0	18	0.67	0.0002838	stronglyHypermeth
chr7	110123850	110123851	-			Wee1		0.73	11	0.06	18	0.67	0.000302	stronglyHypermeth
chr14	55828694	55828695	-		Nfatc4			1	14	0.33	12	0.67	0.0003168	stronglyHypermeth
chr11	115551556	115551557	-					1	14	0.33	12	0.67	0.0003168	stronglyHypermeth
chr5	3806512	3806513	-		Krit1			1	27	0.33	6	0.67	0.0003666	stronglyHypermeth
chr5	46951214	46951215	-					0.67	18	0	11	0.67	0.0003905	stronglyHypermeth
chr1	29908662	29908663	+					1	10	0.33	24	0.67	0.0003948	stronglyHypermeth
chr5	68076617	68076618	+			Grxcr1		1	26	0.33	6	0.67	0.0004171	stronglyHypermeth
chr5	117462757	117462758	-			Ksr2		0.93	15	0.27	15	0.67	0.000484	stronglyHypermeth
chr7	24636301	24636302	+	Lypd3				0.92	13	0.25	16	0.67	0.0004979	stronglyHypermeth
chr7	68219157	68219158	+			Igf1r		1	24	0.33	6	0.67	0.0005473	stronglyHypermeth
chr4	133813184	133813185	-					0.96	25	0.29	7	0.67	0.0005871	stronglyHypermeth
chrX	164706924	164706925	-					0.67	9	0	15	0.67	0.0006241	stronglyHypermeth
chr8	108854898	108854899	-			Zfhx3		1	15	0.33	9	0.67	0.0006241	stronglyHypermeth
chr13	22418155	22418156	-					0.92	12	0.25	16	0.67	0.0006371	stronglyHypermeth
chr12	41024457	41024458	+				Y	0.75	16	0.08	12	0.67	0.0006371	stronglyHypermeth
chr7	67077505	67077506	+			Adamts17		0.71	7	0.04	24	0.67	0.000694	stronglyHypermeth
chr5	117546763	117546764	+			Ksr2		1	22	0.33	6	0.67	0.0007326	stronglyHypermeth
chr12	108370143	108370144	-					1	22	0.33	6	0.67	0.0007326	stronglyHypermeth
chr2	33242975	33242976	+			Ralgps1,Angptl2		1	22	0.33	6	0.67	0.0007326	stronglyHypermeth
chr6	93865007	93865008	-			Magi1		1	22	0.33	6	0.67	0.0007326	stronglyHypermeth
chr7	64268602	64268603	+		Trpm1		Y	1	22	0.33	6	0.67	0.0007326	stronglyHypermeth
chr4	134853786	134853787	-	Tmem57			Y	0.92	24	0.25	8	0.67	0.0007531	stronglyHypermeth
chr2	173096795	173096796	-			Ctcfl		1	14	0.33	9	0.67	0.0008321	stronglyHypermeth
chr4	99218143	99218144	+		Atg4c			1	21	0.33	6	0.67	0.0008547	stronglyHypermeth
chr14	56441105	56441106	-			Rnf17		0.67	18	0	10	0.67	0.0008835	stronglyHypermeth
chr6	49214347	49214348	+	Igf2bp3	Igf2bp3		Y	0.67	18	0	10	0.67	0.0008835	stronglyHypermeth
chr18	53160157	53160158	+					0.67	30	0	8	0.67	0.0008948	stronglyHypermeth
chr11	4746756	4746757	-	Cabp7	Cabp7		Y	0.67	15	0	10	0.67	0.0009649	stronglyHypermeth
chr14	32007431	32007432	-					1	20	0.33	6	0.67	0.001003	stronglyHypermeth
chr10	81145116	81145117	-		Zbtb7a			1	20	0.33	6	0.67	0.001003	stronglyHypermeth
chr1	192835005	192835006	+				Y	1	20	0.33	6	0.67	0.001003	stronglyHypermeth
chr3	68799304	68799305	+					0.67	18	0	9	0.67	0.001115	stronglyHypermeth
chrX	155624178	155624179	-	Ptchd1				0.67	18	0	9	0.67	0.001115	stronglyHypermeth
chr3	14230554	14230555	+					0.67	9	0	13	0.67	0.001126	stronglyHypermeth
chr14	109571145	109571146	+					1	13	0.33	9	0.67	0.001126	stronglyHypermeth
chr10	88431375	88431376	+		Gnptab			1	19	0.33	6	0.67	0.001186	stronglyHypermeth
chr11	50851054	50851055	-	Grm6		Grm6	Y	1	19	0.33	6	0.67	0.001186	stronglyHypermeth
chr1	130104109	130104110	+			Thsd7b		0.95	21	0.29	7	0.67	0.001189	stronglyHypermeth
chr19	55464333	55464334	+			Vti1a		0.91	11	0.24	17	0.67	0.001339	stronglyHypermeth
chr5	137530717	137530718	+		Gnb2			0.67	12	0	12	0.67	0.001346	stronglyHypermeth
chr14	12542405	12542406	-			Cadps		1	12	0.33	12	0.67	0.001346	stronglyHypermeth
chr9	121839155	121839156	+	Ccdc13		Ccdc13	Y	1	12	0.33	12	0.67	0.001346	stronglyHypermeth
chr2	6129589	6129590	-	Proser2		Proser2		1	12	0.33	12	0.67	0.001346	stronglyHypermeth
chr6	85076246	85076247	-	Npm3-ps1	Npm3-ps1		Y	1	11	0.33	12	0.67	0.001346	stronglyHypermeth
chr7	44462261	44462262	+		Lrrc4b		Y	0.67	12	0	12	0.67	0.001346	stronglyHypermeth
chr17	56052626	56052627	-			Chaf1a		1	18	0.33	6	0.67	0.001412	stronglyHypermeth
chr17	87863779	87863780	+					1	18	0.33	6	0.67	0.001412	stronglyHypermeth
chr3	97932360	97932361	+			Gm5544		1	18	0.33	6	0.67	0.001412	stronglyHypermeth
chr12	82639659	82639660	+			Rgs6		1	18	0.33	6	0.67	0.001412	stronglyHypermeth
chr1	136223328	136223329	-			5730559C18Rik		1	18	0.33	6	0.67	0.001412	stronglyHypermeth
chr5	140606590	140606591	-	Lfng			Y	1	12	0.33	9	0.67	0.001548	stronglyHypermeth
chr5	93401954	93401955	-					0.67	9	0	12	0.67	0.001548	stronglyHypermeth
chr5	103313455	103313456	+					0.67	12	0	10	0.67	0.001689	stronglyHypermeth
chr12	70598470	70598471	-			Mir4660		1	10	0.33	12	0.67	0.001689	stronglyHypermeth
chr1	191302091	191302092	-					1	10	0.33	12	0.67	0.001689	stronglyHypermeth
chr14	120094642	120094643	-					1	17	0.33	6	0.67	0.001694	stronglyHypermeth
chr11	69776554	69776555	-		Zbtb4			1	17	0.33	6	0.67	0.001694	stronglyHypermeth
chr5	62766275	62766276	-	Arap2			Y	0.67	6	0	16	0.67	0.002051	stronglyHypermeth
chr5	62766298	62766299	-	Arap2			Y	0.67	6	0	16	0.67	0.002051	stronglyHypermeth
chr3	62443739	62443740	-			Arhgef26		1	16	0.33	6	0.67	0.002051	stronglyHypermeth
chr14	121376069	121376070	+			Stk24		1	16	0.33	6	0.67	0.002051	stronglyHypermeth
chr2	5929178	5929179	+			Dhtkd1		1	16	0.33	6	0.67	0.002051	stronglyHypermeth
chr2	72863829	72863830	-					1	16	0.33	6	0.67	0.002051	stronglyHypermeth
chr18	20836856	20836857	-		Trappc8			1	16	0.33	6	0.67	0.002051	stronglyHypermeth
chr18	83725921	83725922	-					1	16	0.33	6	0.67	0.002051	stronglyHypermeth
chr11	44761525	44761526	+			Ebf1		1	16	0.33	6	0.67	0.002051	stronglyHypermeth
chr12	101539458	101539459	-			Catsperb		0.67	9	0	11	0.67	0.002167	stronglyHypermeth
chr4	138586784	138586785	+			Vwa5b1		1	11	0.33	9	0.67	0.002167	stronglyHypermeth
chr15	36657030	36657031	+					1	11	0.33	9	0.67	0.002167	stronglyHypermeth
chr7	25131438	25131439	+			Pou2f2		0.67	9	0	11	0.67	0.002167	stronglyHypermeth
chr13	29072902	29072903	-					0.67	18	0	8	0.67	0.002239	stronglyHypermeth
chr8	108499915	108499916	-			Mir466g		0.67	18	0	8	0.67	0.002239	stronglyHypermeth
chr2	106744944	106744945	+			Mpped2		0.67	18	0	8	0.67	0.002239	stronglyHypermeth
chr7	141949206	141949207	+	Brsk2				1	8	0.33	18	0.67	0.002239	stronglyHypermeth
chr7	98100769	98100770	-			Myo7a		0.67	18	0	8	0.67	0.002239	stronglyHypermeth
chr14	100236927	100236928	-					1	15	0.33	6	0.67	0.002506	stronglyHypermeth
chr12	23800462	23800463	-				Y	1	15	0.33	6	0.67	0.002506	stronglyHypermeth
chr12	23800469	23800470	-				Y	1	15	0.33	6	0.67	0.002506	stronglyHypermeth
chr8	36584216	36584217	-		Dlc1			1	15	0.33	6	0.67	0.002506	stronglyHypermeth
chr15	93836051	93836052	-					1	8	0.33	15	0.67	0.002717	stronglyHypermeth
chr12	75176690	75176691	-	Kcnh5	Kcnh5		Y	0.92	12	0.25	12	0.67	0.002759	stronglyHypermeth
chr18	61398324	61398325	-			Ppargc1b		0.9	10	0.23	13	0.67	0.002759	stronglyHypermeth
chr2	172870204	172870205	+		Bmp7			0.92	12	0.25	12	0.67	0.002759	stronglyHypermeth
chr11	99349559	99349560	-		Krt27			0.89	9	0.21	14	0.67	0.002759	stronglyHypermeth
chr17	79909035	79909036	-					1	14	0.33	6	0.67	0.003096	stronglyHypermeth
chr12	64970408	64970409	+			Fam179b		1	14	0.33	6	0.67	0.003096	stronglyHypermeth
chrX	59787634	59787635	-					1	14	0.33	6	0.67	0.003096	stronglyHypermeth
chr8	22885001	22885002	-			Kat6a		1	14	0.33	6	0.67	0.003096	stronglyHypermeth
chr18	64426291	64426292	+					1	14	0.33	6	0.67	0.003096	stronglyHypermeth
chr18	82572256	82572257	+			Mbp		1	14	0.33	6	0.67	0.003096	stronglyHypermeth
chr6	108396001	108396002	+		Itpr1			1	14	0.33	6	0.67	0.003096	stronglyHypermeth
chr4	123105343	123105344	-	Bmp8b	Bmp8b		Y	1	14	0.33	6	0.67	0.003096	stronglyHypermeth
chr7	30303668	30303669	+		Clip3			1	14	0.33	6	0.67	0.003096	stronglyHypermeth
chr5	38581471	38581472	-					0.92	13	0.25	8	0.67	0.003199	stronglyHypermeth
chr12	20415778	20415779	+				Y	0.92	13	0.25	8	0.67	0.003199	stronglyHypermeth
chr11	104314725	104314726	-			Mapt		0.83	12	0.17	12	0.67	0.003329	stronglyHypermeth
chr17	46306186	46306187	-			Abcc10		1	13	0.33	6	0.67	0.00387	stronglyHypermeth
chr3	138119913	138119914	+			Mttp		0.67	6	0	13	0.67	0.00387	stronglyHypermeth
chr14	4467193	4467194	-			Gm3264		1	13	0.33	6	0.67	0.00387	stronglyHypermeth
chr12	88213916	88213917	+					1	13	0.33	6	0.67	0.00387	stronglyHypermeth
chr2	73530969	73530970	-					1	13	0.33	6	0.67	0.00387	stronglyHypermeth
chr11	85915710	85915711	-		Tbx4			1	13	0.33	6	0.67	0.00387	stronglyHypermeth
chr11	85915718	85915719	-		Tbx4			1	13	0.33	6	0.67	0.00387	stronglyHypermeth
chr11	107025903	107025904	-					1	13	0.33	6	0.67	0.00387	stronglyHypermeth
chr1	131245922	131245923	-	Rassf5				0.75	8	0.08	12	0.67	0.004438	stronglyHypermeth
chr2	92237433	92237434	-			Phf21a		0.75	8	0.08	12	0.67	0.004438	stronglyHypermeth
chr7	88350263	88350264	-					0.83	6	0.17	24	0.67	0.004598	stronglyHypermeth
chr3	58568214	58568215	+					1	9	0.33	12	0.67	0.0046	stronglyHypermeth
chr7	19301137	19301138	-					1	9	0.33	12	0.67	0.0046	stronglyHypermeth
chr5	149853350	149853351	+			4930500F04Rik		0.67	12	0	8	0.67	0.0047	stronglyHypermeth
chr14	39472301	39472302	-	Nrg3	Nrg3		Y	0.67	12	0	8	0.67	0.0047	stronglyHypermeth
chr8	85393071	85393072	-					0.67	12	0	8	0.67	0.0047	stronglyHypermeth
chr1	154799475	154799476	-				Y	1	8	0.33	12	0.67	0.0047	stronglyHypermeth
chr1	190376294	190376295	+					0.67	12	0	8	0.67	0.0047	stronglyHypermeth
chr4	62807719	62807720	-					1	8	0.33	12	0.67	0.0047	stronglyHypermeth
chr1	74416708	74416709	+			Vil1		1	8	0.33	12	0.67	0.0047	stronglyHypermeth
chr7	19968503	19968504	+			Ceacam20		1	8	0.33	12	0.67	0.0047	stronglyHypermeth
chr5	24030650	24030651	+	Fam126a	Fam126a	Mir3471-1		0.67	6	0	12	0.67	0.004902	stronglyHypermeth
chr3	94485361	94485362	-		Celf3			1	12	0.33	6	0.67	0.004902	stronglyHypermeth
chr14	118889358	118889359	-		Dzip1			1	12	0.33	6	0.67	0.004902	stronglyHypermeth
chr9	45708625	45708626	-			Dscaml1		0.67	6	0	12	0.67	0.004902	stronglyHypermeth
chr8	58897971	58897972	+			Galntl6		0.67	6	0	12	0.67	0.004902	stronglyHypermeth
chr2	119902979	119902980	-		Mga			1	12	0.33	6	0.67	0.004902	stronglyHypermeth
chr2	163725331	163725332	+			Pkig		1	12	0.33	6	0.67	0.004902	stronglyHypermeth
chr4	133579817	133579818	+		Gpatch3			1	12	0.33	6	0.67	0.004902	stronglyHypermeth
chr7	93714853	93714854	-					1	12	0.33	6	0.67	0.004902	stronglyHypermeth
chr17	42715030	42715031	-			Gpr111		0.81	16	0.14	7	0.67	0.004944	stronglyHypermeth
chr3	103830671	103830672	-					0.81	16	0.14	7	0.67	0.004944	stronglyHypermeth
chr2	30163665	30163666	+					0.86	7	0.19	16	0.67	0.004944	stronglyHypermeth
chr7	42862426	42862427	-			Gm2381		0.86	7	0.19	16	0.67	0.004944	stronglyHypermeth
chr8	3493971	3493972	-	Zfp358		Zfp358		0.67	24	0	6	0.67	0.005057	stronglyHypermeth
chr2	64098750	64098751	-	Fign				0.67	24	0	6	0.67	0.005057	stronglyHypermeth
chr14	107757291	107757292	-					0.67	18	0	7	0.67	0.005217	stronglyHypermeth
chr7	129984068	129984069	-					1	7	0.33	18	0.67	0.005217	stronglyHypermeth
chr1	149613407	149613408	+					0.67	15	0	7	0.67	0.005348	stronglyHypermeth
chr14	118306282	118306283	-					0.67	21	0	6	0.67	0.005797	stronglyHypermeth
chr10	38772495	38772496	-					0.67	21	0	6	0.67	0.005797	stronglyHypermeth
chr12	16186101	16186102	-					0.67	21	0	6	0.67	0.005797	stronglyHypermeth
chr3	9265137	9265138	-		Zbtb10			1	11	0.33	6	0.67	0.006303	stronglyHypermeth
chr12	74703422	74703423	-					0.67	6	0	11	0.67	0.006303	stronglyHypermeth
chr8	110221232	110221233	+		Ftsjd1			1	11	0.33	6	0.67	0.006303	stronglyHypermeth
chr18	40967826	40967827	-					1	11	0.33	6	0.67	0.006303	stronglyHypermeth
chr1	135532556	135532557	+		Nav1		Y	1	11	0.33	6	0.67	0.006303	stronglyHypermeth
chr1	124447518	124447519	-					0.67	6	0	11	0.67	0.006303	stronglyHypermeth
chr2	130450702	130450703	-	Ptpra		Ptpra	Y	0.67	6	0	11	0.67	0.006303	stronglyHypermeth
chr19	53794468	53794469	+			Rbm20		1	11	0.33	6	0.67	0.006303	stronglyHypermeth
chr6	9304726	9304727	+					0.67	6	0	11	0.67	0.006303	stronglyHypermeth
chr4	117600627	117600628	-			Eri3		1	11	0.33	6	0.67	0.006303	stronglyHypermeth
chr1	74806542	74806543	-					1	11	0.33	6	0.67	0.006303	stronglyHypermeth
chr5	7555435	7555436	-					0.83	6	0.17	18	0.67	0.006865	stronglyHypermeth
chr5	116547319	116547320	-			Srrm4		0.8	5	0.13	23	0.67	0.007692	stronglyHypermeth
chr3	95501664	95501665	-		Ctsk			0.87	23	0.2	5	0.67	0.007692	stronglyHypermeth
chr13	34741333	34741334	-			Fam50b		0.87	23	0.2	5	0.67	0.007692	stronglyHypermeth
chr10	93311401	93311402	-	Elk3				0.8	5	0.13	23	0.67	0.007692	stronglyHypermeth
chr17	67552617	67552618	-					1	10	0.33	6	0.67	0.008242	stronglyHypermeth
chr17	11536619	11536620	+			Park2		0.67	6	0	10	0.67	0.008242	stronglyHypermeth
chr17	24209270	24209271	+	Ntn3	Ntn3		Y	0.67	6	0	10	0.67	0.008242	stronglyHypermeth
chr13	17821235	17821236	-					1	10	0.33	6	0.67	0.008242	stronglyHypermeth
chr13	47423810	47423811	-					1	10	0.33	6	0.67	0.008242	stronglyHypermeth
chr13	105127267	105127268	-					0.67	6	0	10	0.67	0.008242	stronglyHypermeth
chr13	105127286	105127287	-					0.67	6	0	10	0.67	0.008242	stronglyHypermeth
chr10	85346755	85346756	-					1	10	0.33	6	0.67	0.008242	stronglyHypermeth
chr12	4194430	4194431	+		Adcy3			1	10	0.33	6	0.67	0.008242	stronglyHypermeth
chr12	23203146	23203147	-					0.67	6	0	10	0.67	0.008242	stronglyHypermeth
chrX	99358495	99358496	-					1	10	0.33	6	0.67	0.008242	stronglyHypermeth
chr8	115203679	115203680	+			Wwox		0.67	6	0	10	0.67	0.008242	stronglyHypermeth
chr2	75587323	75587324	-					1	10	0.33	6	0.67	0.008242	stronglyHypermeth
chr18	83469547	83469548	-					1	10	0.33	6	0.67	0.008242	stronglyHypermeth
chr11	55078202	55078203	+	Ccdc69				1	10	0.33	6	0.67	0.008242	stronglyHypermeth
chr11	96314616	96314617	-				Y	0.67	6	0	10	0.67	0.008242	stronglyHypermeth
chr6	24429351	24429352	-					1	10	0.33	6	0.67	0.008242	stronglyHypermeth
chr4	142239238	142239239	-	Kazn	Kazn		Y	1	10	0.33	6	0.67	0.008242	stronglyHypermeth
chr7	79730970	79730971	-			Plin1		1	10	0.33	6	0.67	0.008242	stronglyHypermeth
chr3	123279498	123279499	+			Sec24d		0.67	9	0	8	0.67	0.00905	stronglyHypermeth
chr13	85142955	85142956	-					0.67	9	0	8	0.67	0.00905	stronglyHypermeth
chr2	172591386	172591387	-					1	9	0.33	9	0.67	0.00905	stronglyHypermeth
chr2	102450402	102450403	+		Fjx1		Y	0.67	9	0	9	0.67	0.00905	stronglyHypermeth
chr4	26178499	26178500	-					1	8	0.33	9	0.67	0.00905	stronglyHypermeth
chr4	115377432	115377433	+					1	9	0.33	9	0.67	0.00905	stronglyHypermeth
chr15	60196650	60196651	-					0.67	9	0	8	0.67	0.00905	stronglyHypermeth
chr5	151353987	151353988	-					1	5	0.33	30	0.67	0.00925	stronglyHypermeth
chr9	58857894	58857895	+			Hcn4		1	5	0.33	27	0.67	0.009942	stronglyHypermeth
chr9	32980043	32980044	-					0.67	6	0	9	0.67	0.01099	stronglyHypermeth
chrX	59284052	59284053	-					1	9	0.33	6	0.67	0.01099	stronglyHypermeth
chrX	86766671	86766672	+			Il1rapl1		1	9	0.33	6	0.67	0.01099	stronglyHypermeth
chrX	99358481	99358482	-					1	9	0.33	6	0.67	0.01099	stronglyHypermeth
chrX	106173131	106173132	-					1	9	0.33	6	0.67	0.01099	stronglyHypermeth
chrX	123078331	123078332	+					0.67	6	0	9	0.67	0.01099	stronglyHypermeth
chrY	33209001	33209002	+					0.67	6	0	9	0.67	0.01099	stronglyHypermeth
chr19	3393326	3393327	-			Mtl5		1	9	0.33	6	0.67	0.01099	stronglyHypermeth
chr11	51855200	51855201	+			Phf15		1	9	0.33	6	0.67	0.01099	stronglyHypermeth
chr4	47684178	47684179	-					0.67	6	0	9	0.67	0.01099	stronglyHypermeth
chr5	98934076	98934077	+			Prkg2		1	7	0.33	9	0.67	0.01136	stronglyHypermeth
chr3	80461102	80461103	-					1	7	0.33	9	0.67	0.01136	stronglyHypermeth
chr3	144316447	144316448	-					1	7	0.33	9	0.67	0.01136	stronglyHypermeth
chr10	122348296	122348297	-					1	7	0.33	9	0.67	0.01136	stronglyHypermeth
chrX	108071006	108071007	+					0.67	9	0	7	0.67	0.01136	stronglyHypermeth
chr16	28332733	28332734	+			Fgf12		0.67	9	0	7	0.67	0.01136	stronglyHypermeth
chr1	178874030	178874031	+		Kif26b			1	7	0.33	9	0.67	0.01136	stronglyHypermeth
chr1	167293150	167293151	+					0.67	9	0	7	0.67	0.01136	stronglyHypermeth
chr2	115894204	115894205	+			Meis2		1	7	0.33	9	0.67	0.01136	stronglyHypermeth
chr4	133104082	133104083	-					1	7	0.33	9	0.67	0.01136	stronglyHypermeth
chr1	3385104	3385105	-			Xkr4		0.67	9	0	7	0.67	0.01136	stronglyHypermeth
chr7	32298096	32298097	-					0.67	9	0	7	0.67	0.01136	stronglyHypermeth
chr1	167692182	167692183	-			Lmx1a	Y	0.67	15	0	6	0.67	0.01238	stronglyHypermeth
chr17	35178078	35178079	+					0.83	12	0.17	6	0.67	0.01282	stronglyHypermeth
chr17	35178146	35178147	+					0.83	12	0.17	6	0.67	0.01282	stronglyHypermeth
chr17	67832922	67832923	-					0.67	12	0	6	0.67	0.01282	stronglyHypermeth
chr5	54551284	54551285	+					1	6	0.33	12	0.67	0.01282	stronglyHypermeth
chr12	70322046	70322047	-			Trim9,Mir4660		0.67	12	0	6	0.67	0.01282	stronglyHypermeth
chr9	120156444	120156445	+			Mobp		0.67	12	0	6	0.67	0.01282	stronglyHypermeth
chrX	71761272	71761273	+					0.67	12	0	6	0.67	0.01282	stronglyHypermeth
chrX	101412199	101412200	-		Zmym3			0.67	12	0	6	0.67	0.01282	stronglyHypermeth
chr8	128656907	128656908	-					0.83	12	0.17	6	0.67	0.01282	stronglyHypermeth
chr18	38391981	38391982	-					0.67	12	0	6	0.67	0.01282	stronglyHypermeth
chr18	90472216	90472217	-					0.67	12	0	6	0.67	0.01282	stronglyHypermeth
chr2	168876230	168876231	+					0.67	12	0	7	0.67	0.01282	stronglyHypermeth
chr19	23253339	23253340	+			Smc5		0.67	12	0	6	0.67	0.01282	stronglyHypermeth
chr11	107413202	107413203	+			Pitpnc1		0.67	12	0	7	0.67	0.01282	stronglyHypermeth
chr6	118058980	118058981	-					1	7	0.33	12	0.67	0.01282	stronglyHypermeth
chr6	124698904	124698905	+			Lpcat3		1	6	0.33	12	0.67	0.01282	stronglyHypermeth
chr4	48768408	48768409	-					0.83	6	0.17	12	0.67	0.01282	stronglyHypermeth
chr4	10492381	10492382	+					0.67	12	0	6	0.67	0.01282	stronglyHypermeth
chr4	66404612	66404613	-	Astn2				0.67	12	0	6	0.67	0.01282	stronglyHypermeth
chr15	96382067	96382068	+			Arid2		0.67	12	0	6	0.67	0.01282	stronglyHypermeth
chr1	96438810	96438811	+					0.83	6	0.17	12	0.67	0.01282	stronglyHypermeth
chr7	108221462	108221463	-					1	6	0.33	12	0.67	0.01282	stronglyHypermeth
chr17	29536919	29536920	+			Tmem217		0.67	18	0	5	0.67	0.01373	stronglyHypermeth
chr17	50292946	50292947	+	Dazl		Dazl	Y	0.67	18	0	6	0.67	0.01373	stronglyHypermeth
chr3	55787995	55787996	+			Nbea		0.67	18	0	6	0.67	0.01373	stronglyHypermeth
chr3	83238958	83238959	-					0.67	18	0	6	0.67	0.01373	stronglyHypermeth
chr13	5748763	5748764	-					0.67	18	0	6	0.67	0.01373	stronglyHypermeth
chr12	117382508	117382509	-					0.67	18	0	6	0.67	0.01373	stronglyHypermeth
chr9	26734039	26734040	-				Y	0.67	18	0	6	0.67	0.01373	stronglyHypermeth
chr1	133669587	133669588	+					0.67	18	0	6	0.67	0.01373	stronglyHypermeth
chr2	118814453	118814454	+	Knstrn	Knstrn		Y	0.67	18	0	6	0.67	0.01373	stronglyHypermeth
chr2	179853986	179853987	+			Cdh4		0.67	18	0	6	0.67	0.01373	stronglyHypermeth
chr11	74627365	74627366	+			E130309D14Rik		0.67	18	0	6	0.67	0.01373	stronglyHypermeth
chr4	154496732	154496733	-			Prdm16		1	5	0.33	18	0.67	0.01373	stronglyHypermeth
chr4	126831531	126831532	+			AU040320		0.67	18	0	6	0.67	0.01373	stronglyHypermeth
chr4	156025456	156025457	-	Tnfrsf18				0.67	18	0	6	0.67	0.01373	stronglyHypermeth
chr12	8298853	8298854	-		Gdf7		Y	0.87	15	0.2	5	0.67	0.01393	stronglyHypermeth
chr4	130081551	130081552	+			Col16a1		0.87	15	0.2	5	0.67	0.01393	stronglyHypermeth
chr5	41762857	41762858	-			Nkx3-2		0.67	6	0	8	0.67	0.01499	stronglyHypermeth
chr3	67567660	67567661	+					1	8	0.33	6	0.67	0.01499	stronglyHypermeth
chr13	23353958	23353959	+		Zfp322a			1	8	0.33	6	0.67	0.01499	stronglyHypermeth
chr13	55865888	55865889	+					0.67	6	0	8	0.67	0.01499	stronglyHypermeth
chr10	9676389	9676390	-					0.67	6	0	8	0.67	0.01499	stronglyHypermeth
chr10	23822711	23822712	+			Slc18b1		0.67	6	0	8	0.67	0.01499	stronglyHypermeth
chr12	76438046	76438047	-		Ppp1r36			1	8	0.33	6	0.67	0.01499	stronglyHypermeth
chr12	55917856	55917857	-					0.67	6	0	8	0.67	0.01499	stronglyHypermeth
chrX	74169856	74169857	-					1	8	0.33	6	0.67	0.01499	stronglyHypermeth
chr18	28964166	28964167	+			4930474G06Rik		1	8	0.33	6	0.67	0.01499	stronglyHypermeth
chr19	30892081	30892082	+			Prkg1		1	8	0.33	6	0.67	0.01499	stronglyHypermeth
chr11	96286934	96286935	-	Hoxb7	Hoxb7		Y	1	8	0.33	6	0.67	0.01499	stronglyHypermeth
chr6	29154216	29154217	-			Rbm28		1	8	0.33	6	0.67	0.01499	stronglyHypermeth
chr6	112753039	112753040	+			Srgap3		1	8	0.33	6	0.67	0.01499	stronglyHypermeth
chr6	124835950	124835951	-			Gnb3		1	8	0.33	6	0.67	0.01499	stronglyHypermeth
chr15	65034050	65034051	+					1	8	0.33	6	0.67	0.01499	stronglyHypermeth
chr1	37899244	37899245	-					0.67	6	0	8	0.67	0.01499	stronglyHypermeth
chr7	12970725	12970726	-		Zfp324			1	8	0.33	6	0.67	0.01499	stronglyHypermeth
chr7	49639108	49639109	-					1	8	0.33	6	0.67	0.01499	stronglyHypermeth
chr7	12289527	12289528	-					0.67	6	0	8	0.67	0.01499	stronglyHypermeth
chr19	60890499	60890500	-	Grk5	Grk5		Y	0.89	9	0.22	9	0.67	0.01522	stronglyHypermeth
chr11	83370584	83370585	+			Ap2b1		0.78	9	0.11	9	0.67	0.01522	stronglyHypermeth
chr11	43382297	43382298	-					0.89	9	0.22	9	0.67	0.01522	stronglyHypermeth
chr17	32564170	32564171	+					1	7	0.33	6	0.67	0.02098	stronglyHypermeth
chr5	126603306	126603307	+					0.67	6	0	7	0.67	0.02098	stronglyHypermeth
chr3	31063429	31063430	-					1	7	0.33	6	0.67	0.02098	stronglyHypermeth
chr3	106736911	106736912	-					1	7	0.33	6	0.67	0.02098	stronglyHypermeth
chr3	128689249	128689250	-					1	7	0.33	6	0.67	0.02098	stronglyHypermeth
chr13	40587882	40587883	-					1	7	0.33	6	0.67	0.02098	stronglyHypermeth
chr13	64649164	64649165	+					1	7	0.33	6	0.67	0.02098	stronglyHypermeth
chr13	88800889	88800890	+					1	7	0.33	6	0.67	0.02098	stronglyHypermeth
chr13	12566887	12566888	-			Ero1lb		0.67	6	0	7	0.67	0.02098	stronglyHypermeth
chr10	61696547	61696548	-	Tysnd1	Tysnd1	Tysnd1	Y	1	7	0.33	6	0.67	0.02098	stronglyHypermeth
chrX	76153146	76153147	+					0.67	6	0	7	0.67	0.02098	stronglyHypermeth
chr2	26426187	26426188	-			Sec16a		1	7	0.33	6	0.67	0.02098	stronglyHypermeth
chr18	48216911	48216912	+					0.67	6	0	7	0.67	0.02098	stronglyHypermeth
chr18	58606613	58606614	-			Slc27a6		0.67	6	0	7	0.67	0.02098	stronglyHypermeth
chr11	53489048	53489049	-					1	7	0.33	6	0.67	0.02098	stronglyHypermeth
chr11	62984455	62984456	-			Cdrt4		1	7	0.33	6	0.67	0.02098	stronglyHypermeth
chr11	77700674	77700675	-			Nufip2		1	7	0.33	6	0.67	0.02098	stronglyHypermeth
chr11	96448061	96448062	+		Gm11529			0.67	6	0	7	0.67	0.02098	stronglyHypermeth
chr6	8580219	8580220	+			Glcci1		0.67	6	0	7	0.67	0.02098	stronglyHypermeth
chr6	24819483	24819484	+					0.67	6	0	7	0.67	0.02098	stronglyHypermeth
chr4	110861883	110861884	+			Agbl4		1	7	0.33	6	0.67	0.02098	stronglyHypermeth
chr4	132496866	132496867	+			Sesn2		1	7	0.33	6	0.67	0.02098	stronglyHypermeth
chr15	8514741	8514742	-					1	7	0.33	6	0.67	0.02098	stronglyHypermeth
chr7	4754732	4754733	+			Fam71e2		1	7	0.33	6	0.67	0.02098	stronglyHypermeth
chr7	19222946	19222947	+		Gpr4			1	7	0.33	6	0.67	0.02098	stronglyHypermeth
chr7	45235683	45235684	-			Cd37		1	7	0.33	6	0.67	0.02098	stronglyHypermeth
chr7	84371571	84371572	+			Arnt2		1	7	0.33	6	0.67	0.02098	stronglyHypermeth
chr5	145948485	145948486	+					1	6	0.33	9	0.67	0.02777	stronglyHypermeth
chr14	119018074	119018075	+			Uggt2		0.67	9	0	6	0.67	0.02777	stronglyHypermeth
chr13	6674420	6674421	-					1	6	0.33	9	0.67	0.02777	stronglyHypermeth
chr13	99132259	99132260	-					1	6	0.33	9	0.67	0.02777	stronglyHypermeth
chr9	88281212	88281213	+					1	6	0.33	9	0.67	0.02777	stronglyHypermeth
chrX	135374039	135374040	+	Gm7903,Gm5128		Gm7903,Gm5128		1	6	0.33	9	0.67	0.02777	stronglyHypermeth
chr8	104142772	104142773	+		Cdh5		Y	1	6	0.33	9	0.67	0.02777	stronglyHypermeth
chr16	83809206	83809207	-					1	6	0.33	9	0.67	0.02777	stronglyHypermeth
chr18	41826189	41826190	-					1	6	0.33	9	0.67	0.02777	stronglyHypermeth
chr6	67612706	67612707	-					1	6	0.33	9	0.67	0.02777	stronglyHypermeth
chr6	84345953	84345954	-					1	6	0.33	9	0.67	0.02777	stronglyHypermeth
chr6	78790694	78790695	+					0.67	9	0	6	0.67	0.02777	stronglyHypermeth
chr4	92513315	92513316	+					0.67	9	0	6	0.67	0.02777	stronglyHypermeth
chr7	107836048	107836049	-					1	6	0.33	9	0.67	0.02777	stronglyHypermeth
chr7	139847731	139847732	-		Gpr123			1	6	0.33	9	0.67	0.02777	stronglyHypermeth
chr17	54579086	54579087	+					1	5	0.33	12	0.67	0.02941	stronglyHypermeth
chr17	24754569	24754570	-			Hs3st6		0.67	12	0	5	0.67	0.02941	stronglyHypermeth
chr5	91140400	91140401	+	Areg		Areg		0.67	12	0	5	0.67	0.02941	stronglyHypermeth
chr5	113309444	113309445	-			Sgsm1		0.67	12	0	5	0.67	0.02941	stronglyHypermeth
chr14	34375482	34375483	+	Mmrn2,Sncg				1	5	0.33	12	0.67	0.02941	stronglyHypermeth
chr13	82694611	82694612	-					0.67	12	0	5	0.67	0.02941	stronglyHypermeth
chrX	81194947	81194948	-					1	5	0.33	12	0.67	0.02941	stronglyHypermeth
chrX	36112144	36112145	-	Il13ra1	Il13ra1		Y	0.67	12	0	5	0.67	0.02941	stronglyHypermeth
chr2	173692405	173692406	+			Rab22a		0.67	12	0	5	0.67	0.02941	stronglyHypermeth
chr11	110217586	110217587	+			Abca6		0.67	12	0	5	0.67	0.02941	stronglyHypermeth
chr1	90573571	90573572	+					0.67	12	0	5	0.67	0.02941	stronglyHypermeth
chr7	84391466	84391467	-			Arnt2		0.67	12	0	5	0.67	0.02941	stronglyHypermeth
chr5	34512971	34512972	+			Tnip2		0.67	9	0	5	0.67	0.03097	stronglyHypermeth
chr3	16578886	16578887	-					1	5	0.33	9	0.67	0.03097	stronglyHypermeth
chr14	56441122	56441123	-			Rnf17		0.67	9	0	5	0.67	0.03097	stronglyHypermeth
chr13	99542229	99542230	+					1	5	0.33	9	0.67	0.03097	stronglyHypermeth
chr13	19869523	19869524	-					0.67	9	0	5	0.67	0.03097	stronglyHypermeth
chr9	24103873	24103874	-			Npsr1		1	5	0.33	9	0.67	0.03097	stronglyHypermeth
chr9	92695288	92695289	-					0.67	9	0	5	0.67	0.03097	stronglyHypermeth
chrX	95025687	95025688	-	Spin4	Spin4			0.67	9	0	5	0.67	0.03097	stronglyHypermeth
chr8	48209688	48209689	-					0.67	9	0	5	0.67	0.03097	stronglyHypermeth
chr2	29862049	29862050	+					0.67	9	0	5	0.67	0.03097	stronglyHypermeth
chr16	81001560	81001561	-					1	5	0.33	9	0.67	0.03097	stronglyHypermeth
chr16	81852114	81852115	+					0.67	9	0	5	0.67	0.03097	stronglyHypermeth
chr1	114543256	114543257	+					1	5	0.33	9	0.67	0.03097	stronglyHypermeth
chr1	135149544	135149545	+			Arl8a		0.67	9	0	5	0.67	0.03097	stronglyHypermeth
chr19	56536703	56536704	-			Dclre1a		0.67	9	0	5	0.67	0.03097	stronglyHypermeth
chr4	27133406	27133407	-					1	5	0.33	9	0.67	0.03097	stronglyHypermeth
chr4	106684323	106684324	+			Mroh7		0.67	9	0	5	0.67	0.03097	stronglyHypermeth
chr1	89194522	89194523	-					1	5	0.33	9	0.67	0.03097	stronglyHypermeth
chr7	44602145	44602146	-		Kcnc3			1	5	0.33	9	0.67	0.03097	stronglyHypermeth
chr7	58853707	58853708	-					0.67	9	0	5	0.67	0.03097	stronglyHypermeth
chr3	9302681	9302682	-					1	5	0.33	15	0.67	0.03251	stronglyHypermeth
chr9	112156721	112156722	-			Arpp21		0.67	15	0	5	0.67	0.03251	stronglyHypermeth
chr18	67343405	67343406	+	B430212C06Rik,Cidea		B430212C06Rik		1	5	0.33	15	0.67	0.03251	stronglyHypermeth
chr1	133087002	133087003	+		Pik3c2b			1	5	0.33	15	0.67	0.03251	stronglyHypermeth
chr4	56554452	56554453	+					1	5	0.33	15	0.67	0.03251	stronglyHypermeth
chr4	140945099	140945100	-			Padi2		0.67	15	0	5	0.67	0.03251	stronglyHypermeth
chr15	84855230	84855231	+	Phf21b		Phf21b	Y	0.67	15	0	5	0.67	0.03251	stronglyHypermeth
chr1	24246720	24246721	+			Col9a1		0.67	15	0	5	0.67	0.03251	stronglyHypermeth
chr7	45173723	45173724	-			Slc17a7		0.67	15	0	5	0.67	0.03251	stronglyHypermeth
chr8	74940472	74940473	+					0.88	51	0.22	45	0.66	1.11e-10	stronglyHypermeth
chr13	74349890	74349891	-	Ccdc127,Sdha		Sdha		0.88	48	0.22	41	0.66	3.235e-10	stronglyHypermeth
chr1	92900218	92900219	+			Ankmy1		0.88	33	0.22	32	0.66	6.561e-08	stronglyHypermeth
chr2	179646326	179646327	+			Cdh4		0.82	33	0.16	32	0.66	7.787e-08	stronglyHypermeth
chr8	105345809	105345810	-			Fhod1		0.83	23	0.17	53	0.66	8.2e-08	stronglyHypermeth
chr1	165794158	165794159	-			Cd247		0.84	31	0.18	33	0.66	2.137e-07	stronglyHypermeth
chr1	132686590	132686591	+			Nfasc		0.96	24	0.3	33	0.66	3.597e-07	stronglyHypermeth
chr2	135311516	135311517	+			Plcb1		0.96	24	0.3	27	0.66	1.323e-06	stronglyHypermeth
chrX	91314817	91314818	-					0.79	19	0.13	38	0.66	1.668e-06	stronglyHypermeth
chr5	120698700	120698701	+			Dtx1		0.85	20	0.19	36	0.66	2.559e-06	stronglyHypermeth
chr9	118041286	118041287	-	Azi2		Azi2		0.96	24	0.3	20	0.66	4.114e-06	stronglyHypermeth
chr13	30036679	30036680	+					0.92	24	0.26	23	0.66	4.563e-06	stronglyHypermeth
chr6	50270338	50270339	-					0.78	32	0.12	17	0.66	1.082e-05	stronglyHypermeth
chr10	70651111	70651112	-	D630013N20Rik		D630013N20Rik		0.89	19	0.23	26	0.66	1.267e-05	stronglyHypermeth
chr2	117120881	117120882	-	Spred1			Y	0.84	19	0.18	28	0.66	1.267e-05	stronglyHypermeth
chr6	52230328	52230329	+	Mir196b				0.77	30	0.11	18	0.66	1.388e-05	stronglyHypermeth
chr18	80211409	80211410	-			Txnl4a		0.91	22	0.25	20	0.66	2.045e-05	stronglyHypermeth
chr7	46311458	46311459	+					0.95	21	0.29	17	0.66	2.444e-05	stronglyHypermeth
chr10	84576571	84576572	-	Tcp11l2			Y	0.81	21	0.15	20	0.66	3.209e-05	stronglyHypermeth
chr8	70493510	70493511	+	Crlf1		Crlf1	Y	0.86	21	0.2	20	0.66	3.209e-05	stronglyHypermeth
chr19	58624388	58624389	-			1810007D17Rik		0.81	21	0.15	20	0.66	3.209e-05	stronglyHypermeth
chr13	16508889	16508890	-					0.77	22	0.11	18	0.66	3.353e-05	stronglyHypermeth
chr16	69788032	69788033	+					0.8	15	0.14	28	0.66	3.645e-05	stronglyHypermeth
chr14	95518802	95518803	-					0.94	16	0.28	25	0.66	5.906e-05	stronglyHypermeth
chr1	53670710	53670711	-			Dnahc7a		0.94	16	0.28	25	0.66	5.906e-05	stronglyHypermeth
chr3	154468591	154468592	+					0.95	20	0.29	14	0.66	7.125e-05	stronglyHypermeth
chr14	13159936	13159937	+			Gm5087		0.79	14	0.12	24	0.66	7.882e-05	stronglyHypermeth
chr3	87900486	87900487	-					0.76	17	0.11	19	0.66	0.0001116	stronglyHypermeth
chr7	98703173	98703174	+	Prkrir			Y	0.71	14	0.06	18	0.66	0.0001425	stronglyHypermeth
chr4	45575773	45575774	-					0.84	32	0.18	11	0.66	0.0001464	stronglyHypermeth
chr12	83596998	83596999	-	Zfyve1	Zfyve1		Y	0.75	32	0.09	11	0.66	0.0001957	stronglyHypermeth
chr4	133968069	133968070	+	Hmgn2			Y	0.89	19	0.23	13	0.66	0.0002232	stronglyHypermeth
chrX	60046054	60046055	+					0.91	11	0.25	28	0.66	0.0002627	stronglyHypermeth
chr1	121254434	121254435	-					0.86	14	0.2	20	0.66	0.0003081	stronglyHypermeth
chr9	47529449	47529450	-	Cadm1				0.79	19	0.13	15	0.66	0.0003614	stronglyHypermeth
chr15	96215972	96215973	+					0.79	19	0.13	15	0.66	0.0003614	stronglyHypermeth
chr2	157100330	157100331	-			Samhd1		0.86	22	0.2	10	0.66	0.0005552	stronglyHypermeth
chr17	35165088	35165089	-	Prrc2a			Y	0.88	16	0.21	14	0.66	0.0005944	stronglyHypermeth
chr6	106506192	106506193	-		Cntn4			0.92	13	0.27	15	0.66	0.0006371	stronglyHypermeth
chr19	42044908	42044909	+	Hoga1	Ankrd2			0.83	12	0.18	17	0.66	0.0007207	stronglyHypermeth
chr19	43533511	43533512	+					0.83	12	0.18	17	0.66	0.0007207	stronglyHypermeth
chr4	105010823	105010824	+			1700024P16Rik		0.82	17	0.17	12	0.66	0.0007207	stronglyHypermeth
chr9	71602147	71602148	-					0.91	22	0.25	8	0.66	0.001135	stronglyHypermeth
chr6	128569709	128569710	+			BC048546		0.75	8	0.09	22	0.66	0.001135	stronglyHypermeth
chr6	137969635	137969636	+					0.71	7	0.05	20	0.66	0.001443	stronglyHypermeth
chrX	162507446	162507447	-			Bc1,Reps2		0.78	9	0.12	17	0.66	0.001616	stronglyHypermeth
chr10	43054372	43054373	+			Sobp		0.94	18	0.29	7	0.66	0.002174	stronglyHypermeth
chr19	55629754	55629755	+					0.66	29	0	7	0.66	0.00233	stronglyHypermeth
chr7	45708100	45708101	-			Dbp		0.86	7	0.19	26	0.66	0.002456	stronglyHypermeth
chr17	9398026	9398027	-					0.86	14	0.2	10	0.66	0.00267	stronglyHypermeth
chr19	6830033	6830034	-	Mir5046	Rps6ka4		Y	0.86	14	0.2	10	0.66	0.00267	stronglyHypermeth
chr6	137348925	137348926	+			Ptpro		0.8	10	0.14	14	0.66	0.00267	stronglyHypermeth
chr6	125263956	125263957	-					0.86	14	0.2	10	0.66	0.00267	stronglyHypermeth
chr7	62933554	62933555	+					0.8	10	0.14	14	0.66	0.00267	stronglyHypermeth
chr1	52953284	52953285	+	1700019D03Rik				0.85	13	0.18	11	0.66	0.003068	stronglyHypermeth
chr9	47280757	47280758	-					0.86	7	0.2	20	0.66	0.004155	stronglyHypermeth
chr13	17734020	17734021	-			Cdk13		0.79	14	0.12	8	0.66	0.006192	stronglyHypermeth
chr12	75389340	75389341	+			Rhoj		0.88	8	0.21	14	0.66	0.006192	stronglyHypermeth
chr2	101677006	101677007	-					0.88	8	0.21	14	0.66	0.006192	stronglyHypermeth
chr4	32201383	32201384	+					0.88	8	0.21	14	0.66	0.006192	stronglyHypermeth
chr5	122978215	122978216	+			Kdm2b		0.91	11	0.25	8	0.66	0.006271	stronglyHypermeth
chrX	165819897	165819898	-					0.75	8	0.09	11	0.66	0.006271	stronglyHypermeth
chr2	4718181	4718182	-	Bend7	Bend7		Y	0.75	8	0.09	11	0.66	0.006271	stronglyHypermeth
chr2	146106455	146106456	-					0.75	8	0.09	11	0.66	0.006271	stronglyHypermeth
chr11	75806444	75806445	-					0.75	8	0.09	11	0.66	0.006271	stronglyHypermeth
chr7	86775549	86775550	-	Folh1		Folh1		0.91	11	0.25	8	0.66	0.006271	stronglyHypermeth
chr3	108341465	108341466	+			Sort1		0.77	13	0.11	9	0.66	0.007519	stronglyHypermeth
chr2	68698376	68698377	+			4932414N04Rik		0.77	13	0.11	9	0.66	0.007519	stronglyHypermeth
chr2	143545511	143545512	+	Pcsk2		C630020P19Rik		0.89	9	0.23	13	0.66	0.007519	stronglyHypermeth
chr4	48021338	48021339	-					0.83	6	0.18	17	0.66	0.008599	stronglyHypermeth
chr7	111908847	111908848	+					0.83	6	0.18	17	0.66	0.008599	stronglyHypermeth
chr6	128284872	128284873	-			Tead4		0.86	22	0.2	5	0.66	0.008931	stronglyHypermeth
chr17	21792806	21792807	-					0.8	10	0.14	7	0.66	0.01522	stronglyHypermeth
chr17	72451834	72451835	-			Alk		0.8	10	0.14	7	0.66	0.01522	stronglyHypermeth
chr5	70557909	70557910	+					0.86	7	0.2	10	0.66	0.01522	stronglyHypermeth
chr13	40789173	40789174	-					0.86	7	0.2	10	0.66	0.01522	stronglyHypermeth
chr8	47138130	47138131	-					0.8	10	0.14	7	0.66	0.01522	stronglyHypermeth
chr11	98015803	98015804	+			Cacnb1		0.86	7	0.2	10	0.66	0.01522	stronglyHypermeth
chr4	134301736	134301737	+					0.8	10	0.14	7	0.66	0.01522	stronglyHypermeth
chr1	88632101	88632102	+					0.8	10	0.14	7	0.66	0.01522	stronglyHypermeth
chr7	61265473	61265474	-					0.8	10	0.14	7	0.66	0.01522	stronglyHypermeth
chr17	17415779	17415780	-			Lix1		0.86	14	0.2	5	0.66	0.01729	stronglyHypermeth
chr8	126553502	126553503	+					0.8	5	0.14	14	0.66	0.01729	stronglyHypermeth
chr2	155575901	155575902	-			Gss		0.86	14	0.2	5	0.66	0.01729	stronglyHypermeth
chr11	80264002	80264003	+			Rhot1		0.86	14	0.2	5	0.66	0.01729	stronglyHypermeth
chr6	141362660	141362661	+			Pde3a		0.86	14	0.2	5	0.66	0.01729	stronglyHypermeth
chr5	37244017	37244018	+			Crmp1		0.94	49	0.29	31	0.65	1.048e-09	stronglyHypermeth
chr12	105778357	105778358	-			Ak7		0.9	31	0.26	66	0.65	1.751e-09	stronglyHypermeth
chr16	62750102	62750103	-			Nsun3		0.85	39	0.2	35	0.65	2.506e-08	stronglyHypermeth
chr16	22931081	22931082	+			Fetub		0.69	32	0.04	27	0.65	1.331e-07	stronglyHypermeth
chr16	91485329	91485330	-	Ifnar1	Ifnar1		Y	0.89	27	0.24	34	0.65	3.642e-07	stronglyHypermeth
chr6	55389107	55389108	+					0.88	33	0.23	26	0.65	5.655e-07	stronglyHypermeth
chrX	110167338	110167339	-					0.85	27	0.2	30	0.65	8.933e-07	stronglyHypermeth
chr18	11147578	11147579	-					0.95	22	0.3	33	0.65	9.845e-07	stronglyHypermeth
chr13	81783422	81783423	-	Cetn3		Cetn3	Y	0.81	32	0.17	24	0.65	1.961e-06	stronglyHypermeth
chr14	22055022	22055023	-			1700112E06Rik		0.94	33	0.29	17	0.65	3.568e-06	stronglyHypermeth
chr4	141139111	141139112	-	Szrd1		Szrd1		0.76	17	0.11	36	0.65	4.492e-06	stronglyHypermeth
chr2	101679563	101679564	-			Traf6		0.69	16	0.04	28	0.65	5.885e-06	stronglyHypermeth
chr5	33378721	33378722	-	Uvssa	Uvssa		Y	0.81	21	0.16	31	0.65	7.434e-06	stronglyHypermeth
chr8	74135431	74135432	-					0.78	18	0.13	31	0.65	8.657e-06	stronglyHypermeth
chr12	89497957	89497958	-			Nrxn3		0.72	18	0.08	26	0.65	1.246e-05	stronglyHypermeth
chr12	40037266	40037267	+	Arl4a	Arl4a	Arl4a		0.74	23	0.09	22	0.65	1.267e-05	stronglyHypermeth
chr8	116920860	116920861	-	Cenpn,Cmc2		Cmc2		0.9	30	0.25	16	0.65	1.492e-05	stronglyHypermeth
chr15	76240709	76240710	-		Parp10			0.81	21	0.16	25	0.65	1.687e-05	stronglyHypermeth
chr9	43134483	43134484	-		Pou2f3			0.9	21	0.25	20	0.65	2.488e-05	stronglyHypermeth
chr10	62231368	62231369	-	Tspan15			Y	0.88	24	0.22	18	0.65	2.658e-05	stronglyHypermeth
chr17	72918945	72918946	-	Lbh		Lbh		1	18	0.35	17	0.65	2.966e-05	stronglyHypermeth
chr2	33642181	33642182	-	C130021I20Rik	C130021I20Rik		Y	0.92	25	0.27	15	0.65	3.498e-05	stronglyHypermeth
chr3	7366451	7366452	-	Pkia			Y	0.7	20	0.05	20	0.65	3.931e-05	stronglyHypermeth
chr7	46639955	46639956	-	Sergef				0.88	26	0.24	17	0.65	4.421e-05	stronglyHypermeth
chr2	18031779	18031780	-			A930004D18Rik	Y	1	16	0.35	20	0.65	4.954e-05	stronglyHypermeth
chr15	13932851	13932852	-					0.73	15	0.09	23	0.65	6.573e-05	stronglyHypermeth
chr11	102778306	102778307	+		Adam11			0.83	18	0.18	22	0.65	7.9e-05	stronglyHypermeth
chr14	56857223	56857224	-					0.71	17	0.06	18	0.65	8.286e-05	stronglyHypermeth
chr6	113604339	113604340	+	Brk1				0.94	18	0.29	17	0.65	8.286e-05	stronglyHypermeth
chr5	130024559	130024560	-	Asl				0.77	13	0.12	26	0.65	9.471e-05	stronglyHypermeth
chr1	75420731	75420732	+			Speg		0.75	12	0.1	29	0.65	0.0001052	stronglyHypermeth
chr19	11384590	11384591	+					0.89	18	0.24	17	0.65	0.0001322	stronglyHypermeth
chr14	105832055	105832056	-					0.81	32	0.17	12	0.65	0.0001494	stronglyHypermeth
chr18	36992133	36992134	+	Pcdha8		Pcdha2,Pcdha3,Pcdha1,Pcdha6,Pcdha7,Pcdha4,Pcdha5,Pcdha4-g		0.73	11	0.08	26	0.65	0.0001581	stronglyHypermeth
chr8	17574587	17574588	+					0.94	17	0.29	17	0.65	0.0002318	stronglyHypermeth
chr5	92512213	92512214	+					0.93	14	0.28	18	0.65	0.000291	stronglyHypermeth
chr9	16169189	16169190	+			Fat3		0.86	14	0.21	19	0.65	0.0003614	stronglyHypermeth
chr15	88821515	88821516	-			Creld2		0.86	14	0.21	19	0.65	0.0003614	stronglyHypermeth
chr7	84772566	84772567	+			2610206C17Rik		0.82	11	0.17	24	0.65	0.0004111	stronglyHypermeth
chrX	5632181	5632182	+					0.71	14	0.07	15	0.65	0.000484	stronglyHypermeth
chr7	28070935	28070936	+	Fcgbp				0.93	15	0.29	14	0.65	0.000484	stronglyHypermeth
chr10	13136041	13136042	+					0.78	9	0.13	31	0.65	0.0005077	stronglyHypermeth
chr2	125343815	125343816	+		Fbn1			0.77	13	0.12	17	0.65	0.0005367	stronglyHypermeth
chr16	28564717	28564718	+	Fgf12	Fgf12	Fgf12	Y	0.85	26	0.2	10	0.65	0.0005585	stronglyHypermeth
chr11	116648666	116648667	+			Cygb		0.82	22	0.17	12	0.65	0.00059	stronglyHypermeth
chr10	93088449	93088450	+					0.87	15	0.21	14	0.65	0.0006789	stronglyHypermeth
chr12	94158240	94158241	-					1	11	0.35	17	0.65	0.0009334	stronglyHypermeth
chr2	167062261	167062262	-	1500012F01Rik,Znfx1		Znfx1		0.65	17	0	11	0.65	0.0009334	stronglyHypermeth
chr11	19021016	19021017	-					0.8	10	0.15	20	0.65	0.0009742	stronglyHypermeth
chr7	75691797	75691798	+			Akap13		0.85	20	0.2	10	0.65	0.0009742	stronglyHypermeth
chr1	91984774	91984775	+		Hdac4			0.78	9	0.13	23	0.65	0.001024	stronglyHypermeth
chr7	113017813	113017814	-					0.78	9	0.13	23	0.65	0.001024	stronglyHypermeth
chr7	28793156	28793157	-			Rinl		0.87	23	0.22	9	0.65	0.001024	stronglyHypermeth
chr9	60872141	60872142	+		Uaca			1	10	0.35	17	0.65	0.001055	stronglyHypermeth
chr8	51041817	51041818	+					0.65	20	0	10	0.65	0.001061	stronglyHypermeth
chr4	100676761	100676762	-					1	10	0.35	20	0.65	0.001061	stronglyHypermeth
chr1	62780521	62780522	-			Nrp2		0.82	11	0.17	18	0.65	0.001255	stronglyHypermeth
chr7	19509098	19509099	-	Trappc6a,Bloc1s3		Trappc6a		0.82	11	0.17	18	0.65	0.001255	stronglyHypermeth
chr4	39772129	39772130	+					0.75	24	0.1	10	0.65	0.001453	stronglyHypermeth
chr18	6136774	6136775	+	Arhgap12				0.9	20	0.25	8	0.65	0.001763	stronglyHypermeth
chr6	118236657	118236658	-					0.9	20	0.25	8	0.65	0.001763	stronglyHypermeth
chr6	6849972	6849973	+			Dlx6as1		0.85	13	0.2	15	0.65	0.001838	stronglyHypermeth
chr17	15374778	15374779	+		Dll1		Y	0.78	9	0.12	16	0.65	0.002186	stronglyHypermeth
chr3	8451501	8451502	-					0.78	9	0.12	16	0.65	0.002186	stronglyHypermeth
chr18	3255236	3255237	-					0.78	9	0.12	16	0.65	0.002186	stronglyHypermeth
chr11	17214218	17214219	+			Wdr92		0.92	13	0.27	11	0.65	0.002229	stronglyHypermeth
chr2	145611837	145611838	-			Slc24a3		0.65	20	0	8	0.65	0.002484	stronglyHypermeth
chr17	31383033	31383034	+					0.76	17	0.11	9	0.65	0.002929	stronglyHypermeth
chr10	122046362	122046363	+	Srgap1		Srgap1		0.89	9	0.24	17	0.65	0.002929	stronglyHypermeth
chr4	11549673	11549674	-		1110037F02Rik			0.65	17	0	8	0.65	0.002929	stronglyHypermeth
chr2	30324661	30324662	+			Nup188		0.83	12	0.18	11	0.65	0.003329	stronglyHypermeth
chr4	116513048	116513049	+			Ipp		0.82	11	0.17	12	0.65	0.003329	stronglyHypermeth
chr1	133162571	133162572	-					0.71	7	0.06	16	0.65	0.003398	stronglyHypermeth
chr19	41328154	41328155	-		Pik3ap1			0.8	10	0.15	13	0.65	0.003432	stronglyHypermeth
chr2	170507629	170507630	+			Gm16796,Pfdn4		0.9	10	0.25	12	0.65	0.003691	stronglyHypermeth
chr4	80910909	80910910	-	Lurap1l	Lurap1l			0.9	10	0.25	12	0.65	0.003691	stronglyHypermeth
chr1	182080578	182080579	-					0.93	15	0.29	7	0.65	0.004316	stronglyHypermeth
chr5	115474611	115474612	+		Pla2g1b			1	7	0.35	20	0.65	0.005797	stronglyHypermeth
chr13	110882882	110882883	+					1	7	0.35	17	0.65	0.005912	stronglyHypermeth
[truncated: 1 more rows]

## Sheet: Hypo Top2000
chrom	chromstart	chromend	strand	promoter	exon	intron	CpG island	siH19 meth_ratio	siH19 total number of CpG	siCon meth_ratio	siCon total number of CpG	meth diff	pvalue	classification
chr7	28838419	28838420	-			Lgals6,Lgals4		0	16	1	12	-1	3.287e-08	stronglyHypometh
chr17	13238748	13238749	-					0	44	1	6	-1	6.293e-08	stronglyHypometh
chr5	25099762	25099763	-	Prkag2		Prkag2	Y	0	14	1	10	-1	5.099e-07	stronglyHypometh
chr19	38481054	38481055	-				Y	0	25	1	6	-1	1.358e-06	stronglyHypometh
chr2	77713720	77713721	+			Zfp385b		0	16	1	8	-1	1.36e-06	stronglyHypometh
chrX	151396130	151396131	+			Fam120c		0	8	1	15	-1	2.04e-06	stronglyHypometh
chr9	98956155	98956156	-	Foxl2os,Foxl2	Foxl2		Y	0	20	1	6	-1	4.343e-06	stronglyHypometh
chr14	73016508	73016509	-					0	15	1	6	-1	1.843e-05	stronglyHypometh
chr5	149349578	149349579	-					0	14	1	6	-1	2.58e-05	stronglyHypometh
chr9	47281086	47281087	+					0	5	1	18	-1	2.972e-05	stronglyHypometh
chr6	44426834	44426835	-					0	11	1	7	-1	3.142e-05	stronglyHypometh
chr16	63214077	63214078	-					0	6	1	12	-1	5.387e-05	stronglyHypometh
chr3	20883324	20883325	+					0	7	1	9	-1	8.741e-05	stronglyHypometh
chrX	151035057	151035058	+					0	13	1	5	-1	0.0001167	stronglyHypometh
chr9	15305796	15305797	-	4931406C07Rik,Taf1d		4931406C07Rik		0	10	1	6	-1	0.0001249	stronglyHypometh
chr4	142239208	142239209	-	Kazn	Kazn		Y	0	10	1	6	-1	0.0001249	stronglyHypometh
chr7	27178854	27178855	+	Rab4b	Rab4b		Y	0	8	1	7	-1	0.0001554	stronglyHypometh
chr9	89973814	89973815	+			Rasgrf1		0	9	1	6	-1	0.0001998	stronglyHypometh
chr12	109053222	109053223	+			Begain	Y	0	11	1	5	-1	0.0002289	stronglyHypometh
chr12	3309446	3309447	+	Rab10	Rab10		Y	0	5	1	11	-1	0.0002289	stronglyHypometh
chr4	138586785	138586786	-			Vwa5b1		0	11	1	5	-1	0.0002289	stronglyHypometh
chr3	129472058	129472059	-					0	11	1	5	-1	0.0002289	stronglyHypometh
chrX	93288970	93288971	-		Arx		Y	0	10	1	5	-1	0.000333	stronglyHypometh
chr5	49272579	49272580	-			Kcnip4		0	5	1	9	-1	0.0004995	stronglyHypometh
chr11	23124620	23124621	+					0	7	1	6	-1	0.0005828	stronglyHypometh
chr1	156000652	156000653	-					0	6	1	7	-1	0.0005828	stronglyHypometh
chr7	14016949	14016950	+					0	7	1	6	-1	0.0005828	stronglyHypometh
chr3	158102172	158102173	+			Lrrc7		0	8	1	5	-1	0.000777	stronglyHypometh
chr10	23949931	23949932	+	Taar3	Taar3			0	8	1	5	-1	0.000777	stronglyHypometh
chr6	100074417	100074418	-					0	7	1	5	-1	0.001263	stronglyHypometh
chr14	20438635	20438636	-			Ttc18		0	7	1	5	-1	0.001263	stronglyHypometh
chr5	47163959	47163960	+					0	6	1	5	-1	0.002165	stronglyHypometh
chr5	119528002	119528003	+					0	6	1	5	-1	0.002165	stronglyHypometh
chr4	46344789	46344790	-	Foxe1	Foxe1		Y	0	6	1	6	-1	0.002165	stronglyHypometh
chr4	134251537	134251538	+		Grrp1		Y	0	6	1	6	-1	0.002165	stronglyHypometh
chr19	5243935	5243936	+			Pacs1		0	5	1	6	-1	0.002165	stronglyHypometh
chr19	16119548	16119549	+					0	6	1	6	-1	0.002165	stronglyHypometh
chr9	93358297	93358298	+					0	5	1	5	-1	0.007937	stronglyHypometh
chr3	37438978	37438979	+			Spata5		0	5	1	5	-1	0.007937	stronglyHypometh
chr1	19211211	19211212	-	Tfap2b		Tfap2b		0	5	1	5	-1	0.007937	stronglyHypometh
chrX	36841599	36841600	-					0	5	1	5	-1	0.007937	stronglyHypometh
chrX	61548631	61548632	+					0	5	1	5	-1	0.007937	stronglyHypometh
chrX	80744190	80744191	+					0	5	1	5	-1	0.007937	stronglyHypometh
chr1	180894763	180894764	-		Lefty2		Y	0.05	37	1	6	-0.95	4.593e-06	stronglyHypometh
chr11	79974477	79974478	+				Y	0.06	32	1	8	-0.94	5.851e-07	stronglyHypometh
chr13	73260594	73260595	+	Irx4	Irx4		Y	0.07	30	1	8	-0.93	9.202e-07	stronglyHypometh
chr14	65984262	65984263	-					0.07	14	1	10	-0.93	5.609e-06	stronglyHypometh
chr2	4717837	4717838	-	Bend7	Bend7		Y	0.07	29	1	6	-0.93	1.725e-05	stronglyHypometh
chr8	89038261	89038262	-			Sall1		0	15	0.92	13	-0.92	4.273e-07	stronglyHypometh
chr11	18886132	18886133	+			Meis1		0	5	0.92	12	-0.92	0.0009696	stronglyHypometh
chr3	133880070	133880071	+					0	17	0.91	22	-0.91	3.352e-09	stronglyHypometh
chr4	153411772	153411773	+			Ajap1		0	10	0.91	11	-0.91	3.402e-05	stronglyHypometh
chr1	175492099	175492100	-	Rgs7		Rgs7	Y	0.09	22	1	6	-0.91	7.432e-05	stronglyHypometh
chr12	16801068	16801069	-	Greb1				0.09	11	1	9	-0.91	0.0001191	stronglyHypometh
chr5	115443186	115443187	-			Msi1		0.09	11	1	9	-0.91	0.0001191	stronglyHypometh
chr8	110514256	110514257	-		Hydin			0.1	20	1	6	-0.9	0.0001216	stronglyHypometh
chr8	110514265	110514266	-		Hydin			0.1	20	1	6	-0.9	0.0001216	stronglyHypometh
chr8	110514271	110514272	-		Hydin			0.1	20	1	6	-0.9	0.0001216	stronglyHypometh
chr8	110514276	110514277	-		Hydin			0.1	20	1	6	-0.9	0.0001216	stronglyHypometh
chr7	4836701	4836702	+		Shisa7		Y	0.1	20	1	6	-0.9	0.0001216	stronglyHypometh
chr17	24488408	24488409	-	Caskin1			Y	0.1	20	1	6	-0.9	0.0001216	stronglyHypometh
chr19	25568768	25568769	-			Dmrt1		0.1	20	1	6	-0.9	0.0001216	stronglyHypometh
chr7	102250238	102250239	-	Rhog				0	5	0.9	20	-0.9	0.0003953	stronglyHypometh
chrX	134686309	134686310	-	Armcx4,B230119M05Rik		B230119M05Rik		0.1	10	1	7	-0.9	0.0004114	stronglyHypometh
chr16	87946535	87946536	+			Grik1		0.07	15	0.95	21	-0.89	5.675e-08	stronglyHypometh
chr17	48457968	48457969	-			Unc5cl		0.11	35	1	8	-0.89	3.414e-06	stronglyHypometh
chr12	80790362	80790363	-	4933426M11Rik				0	12	0.89	9	-0.89	4.423e-05	stronglyHypometh
chr3	151821210	151821211	+			Ptgfr		0	12	0.89	9	-0.89	4.423e-05	stronglyHypometh
chr17	24488373	24488374	-	Caskin1			Y	0.11	19	1	6	-0.89	0.0001581	stronglyHypometh
chr4	145637360	145637361	-					0.11	18	1	6	-0.89	0.000208	stronglyHypometh
chr11	42103688	42103689	+					0	9	0.89	9	-0.89	0.0004114	stronglyHypometh
chr17	55730163	55730164	-					0	5	0.89	18	-0.89	0.0006241	stronglyHypometh
chr11	29316361	29316362	-					0.11	9	1	7	-0.89	0.001399	stronglyHypometh
chr8	83716295	83716296	-			Ddx39		0	7	0.89	9	-0.89	0.001399	stronglyHypometh
chr7	65942648	65942649	-			Pcsk6		0	6	0.89	9	-0.89	0.001399	stronglyHypometh
chr7	35670981	35670982	-					0.12	8	1	24	-0.88	2.377e-06	stronglyHypometh
chr4	110004050	110004051	-					0.12	8	1	15	-0.88	3.263e-05	stronglyHypometh
chr4	62785927	62785928	-					0	14	0.88	8	-0.88	4.691e-05	stronglyHypometh
chr12	41333714	41333715	+					0.12	8	1	13	-0.88	6.88e-05	stronglyHypometh
chr1	188869748	188869749	-			Ush2a		0.12	17	1	7	-0.88	0.000104	stronglyHypometh
chr9	107951551	107951552	-	Traip		Traip		0.12	8	1	11	-0.88	0.0001588	stronglyHypometh
chr3	9536162	9536163	-			Zfp704		0.12	16	1	6	-0.88	0.0003753	stronglyHypometh
chrX	8553122	8553123	-					0	6	0.88	16	-0.88	0.0003753	stronglyHypometh
chr2	158805222	158805223	-			Dhx35		0.12	8	1	9	-0.88	0.0004114	stronglyHypometh
chr2	158805231	158805232	-			Dhx35		0.12	8	1	9	-0.88	0.0004114	stronglyHypometh
chr1	30540680	30540681	-					0.12	8	1	9	-0.88	0.0004114	stronglyHypometh
chr2	168562687	168562688	+			Nfatc2		0.12	8	1	7	-0.88	0.001399	stronglyHypometh
chr17	85600363	85600364	-					0.12	8	1	7	-0.88	0.001399	stronglyHypometh
chr4	43429297	43429298	-	Fam166b				0.12	8	1	8	-0.88	0.001399	stronglyHypometh
chr4	105412605	105412606	-					0	7	0.88	8	-0.88	0.001399	stronglyHypometh
chr11	79256157	79256158	-					0	5	0.88	8	-0.88	0.004662	stronglyHypometh
chr15	98867646	98867647	+			Mll2		0.12	8	1	6	-0.88	0.004662	stronglyHypometh
chr7	120608405	120608406	+					0	5	0.88	8	-0.88	0.004662	stronglyHypometh
chr5	149096566	149096567	+					0.12	8	1	5	-0.88	0.004662	stronglyHypometh
chr4	134698646	134698647	+			Man1c1		0	6	0.88	8	-0.88	0.004662	stronglyHypometh
chr4	96049096	96049097	+			Cyp2j13		0.12	8	1	5	-0.88	0.004662	stronglyHypometh
chr16	30071133	30071134	+					0.12	8	1	5	-0.88	0.004662	stronglyHypometh
chrX	53976261	53976262	+					0	6	0.88	8	-0.88	0.004662	stronglyHypometh
chr8	11188075	11188076	+				Y	0.13	60	1	8	-0.87	1.741e-06	stronglyHypometh
chrX	48453813	48453814	+			Elf4	Y	0.13	30	1	6	-0.87	0.0001078	stronglyHypometh
chr18	74802645	74802646	+			Acaa2		0.13	15	1	5	-0.87	0.001354	stronglyHypometh
chr17	13005668	13005669	-					0.13	15	1	5	-0.87	0.001354	stronglyHypometh
chr17	78736749	78736750	-	Strn			Y	0.1	21	0.96	23	-0.86	3.76e-09	stronglyHypometh
chr14	57058137	57058138	-	Gja3			Y	0.14	21	1	15	-0.86	2.931e-07	stronglyHypometh
chr11	6677740	6677741	-					0	34	0.86	7	-0.86	1.557e-06	stronglyHypometh
chrX	101627506	101627507	-					0.14	7	1	21	-0.86	1.858e-05	stronglyHypometh
chr6	143437358	143437359	+					0.14	29	1	7	-0.86	3.953e-05	stronglyHypometh
chr8	123272394	123272395	+		Fanca			0.14	14	1	10	-0.86	6.73e-05	stronglyHypometh
chr17	26850661	26850662	-				Y	0.14	14	1	10	-0.86	6.73e-05	stronglyHypometh
chr2	167080058	167080059	-					0	14	0.86	7	-0.86	0.000129	stronglyHypometh
chr14	44317398	44317399	+					0.14	28	1	6	-0.86	0.0001561	stronglyHypometh
chr10	90915680	90915681	+			Anks1b		0.14	28	1	6	-0.86	0.0001561	stronglyHypometh
chr3	153330947	153330948	+			St6galnac3		0	13	0.86	7	-0.86	0.0001806	stronglyHypometh
chrX	47237676	47237677	+					0.14	7	1	11	-0.86	0.0003771	stronglyHypometh
chr14	51397407	51397408	+					0	10	0.86	7	-0.86	0.0005656	stronglyHypometh
chr9	86880291	86880292	-	Snap91	Snap91		Y	0.14	14	1	6	-0.86	0.0007224	stronglyHypometh
chr9	86880321	86880322	-	Snap91	Snap91		Y	0.14	14	1	6	-0.86	0.0007224	stronglyHypometh
chr5	72580505	72580506	+	Zar1	Zar1		Y	0.14	14	1	6	-0.86	0.0007224	stronglyHypometh
chr3	45380630	45380631	+		Pcdh10		Y	0.14	14	1	6	-0.86	0.0007224	stronglyHypometh
chr2	163087618	163087619	-		Gtsf1l			0.14	21	1	5	-0.86	0.0008513	stronglyHypometh
chr6	20295822	20295823	+					0.14	7	1	9	-0.86	0.0008741	stronglyHypometh
chr15	103314559	103314560	+		Zfp385a			0.14	7	1	9	-0.86	0.0008741	stronglyHypometh
chr7	62719267	62719268	+					0	9	0.86	7	-0.86	0.0008741	stronglyHypometh
chr11	75944805	75944806	+					0	8	0.86	7	-0.86	0.001399	stronglyHypometh
chr17	54050448	54050449	-					0.14	14	1	5	-0.86	0.001806	stronglyHypometh
chr9	32965049	32965050	+					0.14	7	1	6	-0.86	0.004662	stronglyHypometh
chr9	58686848	58686849	+			2410076I21Rik		0	6	0.86	7	-0.86	0.004662	stronglyHypometh
chr15	55228691	55228692	+			Deptor		0.14	7	1	6	-0.86	0.004662	stronglyHypometh
chr7	126406104	126406105	-					0	6	0.86	7	-0.86	0.004662	stronglyHypometh
chr5	24482494	24482495	+		Agap3	Agap3	Y	0.14	7	1	6	-0.86	0.004662	stronglyHypometh
chr5	53966688	53966689	+					0	7	0.86	7	-0.86	0.004662	stronglyHypometh
chr5	115182303	115182304	-			Cabp1		0	7	0.86	7	-0.86	0.004662	stronglyHypometh
chr17	35233818	35233819	+			Nfkbil1		0.14	7	1	7	-0.86	0.004662	stronglyHypometh
chr17	28552929	28552930	-					0	6	0.86	7	-0.86	0.004662	stronglyHypometh
chr4	31360570	31360571	+					0.14	7	1	7	-0.86	0.004662	stronglyHypometh
chr10	77666545	77666546	-					0.14	7	1	7	-0.86	0.004662	stronglyHypometh
chrX	66220607	66220608	+					0	6	0.86	7	-0.86	0.004662	stronglyHypometh
chr12	98728022	98728023	-			Ptpn21		0.14	7	1	5	-0.86	0.01515	stronglyHypometh
chr12	100501943	100501944	+			Ttc7b		0	5	0.86	7	-0.86	0.01515	stronglyHypometh
chr12	100501962	100501963	+			Ttc7b		0	5	0.86	7	-0.86	0.01515	stronglyHypometh
chr1	185698192	185698193	+			Mir297c		0.14	7	1	5	-0.86	0.01515	stronglyHypometh
chr9	96477295	96477296	+			Rnf7		0	5	0.86	7	-0.86	0.01515	stronglyHypometh
chr8	84996580	84996581	-			Hook2		0.14	7	1	5	-0.86	0.01515	stronglyHypometh
chr15	79164072	79164073	+	Sox10		Sox10		0	5	0.86	7	-0.86	0.01515	stronglyHypometh
chr5	98015783	98015784	-			Antxr2		0.14	7	1	5	-0.86	0.01515	stronglyHypometh
chr5	98015797	98015798	-			Antxr2		0.14	7	1	5	-0.86	0.01515	stronglyHypometh
chr5	125218338	125218339	+					0.14	7	1	5	-0.86	0.01515	stronglyHypometh
chr16	73681974	73681975	+					0.14	7	1	5	-0.86	0.01515	stronglyHypometh
chr12	51865623	51865624	-					0.15	13	1	20	-0.85	4.03e-07	stronglyHypometh
chr7	127421510	127421511	+	Zfp688	Zfp688			0.05	20	0.9	10	-0.85	6.69e-06	stronglyHypometh
chr19	44882710	44882711	+					0.15	26	1	6	-0.85	0.0002317	stronglyHypometh
chr7	98838863	98838864	+	Wnt11	Wnt11		Y	0.15	13	1	7	-0.85	0.0004644	stronglyHypometh
chr6	91515351	91515352	-	Xpc,Lsm3		Xpc		0.04	27	0.88	25	-0.84	2.266e-10	stronglyHypometh
chr11	32882450	32882451	-					0.16	19	1	15	-0.84	4.483e-07	stronglyHypometh
chr5	32690674	32690675	+					0.16	19	1	14	-0.84	9.77e-07	stronglyHypometh
chr3	107595421	107595422	-	Alx3	Alx3		Y	0.16	31	1	8	-0.84	2.092e-05	stronglyHypometh
chr14	86940552	86940553	-			Diap3		0.07	15	0.91	11	-0.84	2.149e-05	stronglyHypometh
chr7	137936027	137936028	+					0.09	11	0.93	14	-0.84	3.477e-05	stronglyHypometh
chr1	27927645	27927646	+					0.16	25	1	7	-0.84	9.804e-05	stronglyHypometh
chr1	34678203	34678204	+				Y	0.16	31	1	6	-0.84	0.0001987	stronglyHypometh
chr9	104168183	104168184	-			Dnajc13		0.16	25	1	5	-0.84	0.0008842	stronglyHypometh
chr4	140125133	140125134	-			Igsf21		0.17	12	1	17	-0.83	3.295e-06	stronglyHypometh
chr13	62850742	62850743	-			Fbp2		0	15	0.83	12	-0.83	7.823e-06	stronglyHypometh
chr2	122463745	122463746	+					0.17	12	1	12	-0.83	6.73e-05	stronglyHypometh
chr4	53137800	53137801	-			Abca1		0	20	0.83	6	-0.83	9.121e-05	stronglyHypometh
chr8	89025560	89025561	+				Y	0.17	12	1	10	-0.83	0.0001036	stronglyHypometh
chr3	49123063	49123064	+					0.17	24	1	6	-0.83	0.0003537	stronglyHypometh
chr14	106678484	106678485	-					0.17	24	1	6	-0.83	0.0003537	stronglyHypometh
chr10	79892488	79892489	-		Cfd	Bc1		0.17	24	1	6	-0.83	0.0003537	stronglyHypometh
chr16	4669407	4669408	+			Coro7		0.17	6	1	14	-0.83	0.000387	stronglyHypometh
chr11	24913978	24913979	+					0.17	6	1	13	-0.83	0.000516	stronglyHypometh
chr17	56475501	56475502	-	Ptprs		Ptprs		0	12	0.83	6	-0.83	0.0007003	stronglyHypometh
chr14	77564825	77564826	-			Enox1		0	12	0.83	6	-0.83	0.0007003	stronglyHypometh
chr2	166555442	166555443	+					0	8	0.83	12	-0.83	0.0007145	stronglyHypometh
chr4	149074061	149074062	-			Pex14		0.17	12	1	8	-0.83	0.0007145	stronglyHypometh
chr4	132891568	132891569	-					0.17	12	1	7	-0.83	0.0007145	stronglyHypometh
chr14	95362871	95362872	+					0.17	12	1	8	-0.83	0.0007145	stronglyHypometh
chr10	18377207	18377208	-					0.17	12	1	7	-0.83	0.0007145	stronglyHypometh
chrX	68721403	68721404	-					0	8	0.83	12	-0.83	0.0007145	stronglyHypometh
chr8	22337976	22337977	+			Tpte		0	11	0.83	6	-0.83	0.0009696	stronglyHypometh
chr7	75831764	75831765	-					0.17	6	1	11	-0.83	0.0009696	stronglyHypometh
chr3	31145235	31145236	+					0.17	6	1	11	-0.83	0.0009696	stronglyHypometh
chr10	125503862	125503863	+					0.17	6	1	11	-0.83	0.0009696	stronglyHypometh
chr3	83128921	83128922	+				Y	0.17	24	1	5	-0.83	0.001061	stronglyHypometh
chr9	69713244	69713245	+					0	10	0.83	6	-0.83	0.001374	stronglyHypometh
chr5	89563568	89563569	+			Npffr2		0	10	0.83	6	-0.83	0.001374	stronglyHypometh
chr5	97598511	97598512	+					0	10	0.83	6	-0.83	0.001374	stronglyHypometh
chr19	40763130	40763131	-					0.17	6	1	10	-0.83	0.001374	stronglyHypometh
chr12	101952829	101952830	-			Atxn3		0.17	12	1	6	-0.83	0.001508	stronglyHypometh
chr2	180709223	180709224	+	Dido1		Dido1		0	6	0.83	12	-0.83	0.001508	stronglyHypometh
chr4	23652438	23652439	+					0.17	12	1	6	-0.83	0.001508	stronglyHypometh
chr2	44162546	44162547	+			Arhgap15		0.17	12	1	6	-0.83	0.001508	stronglyHypometh
chr1	10468366	10468367	+			Cpa6		0.17	12	1	6	-0.83	0.001508	stronglyHypometh
chrX	51680728	51680729	+	Hs6st2		Hs6st2	Y	0	6	0.83	12	-0.83	0.001508	stronglyHypometh
chr9	95035238	95035239	+			Slc9a9		0	9	0.83	6	-0.83	0.001998	stronglyHypometh
chr18	21416408	21416409	+					0.17	6	1	9	-0.83	0.001998	stronglyHypometh
chr15	56908242	56908243	-					0.17	6	1	9	-0.83	0.001998	stronglyHypometh
chr5	118237347	118237348	+		Rnft2		Y	0.17	6	1	9	-0.83	0.001998	stronglyHypometh
chr12	16557251	16557252	-			Lpin1		0.17	6	1	8	-0.83	0.002997	stronglyHypometh
chr1	115272355	115272356	+					0	8	0.83	6	-0.83	0.002997	stronglyHypometh
chr18	53240564	53240565	-					0	8	0.83	6	-0.83	0.002997	stronglyHypometh
chr18	53240576	53240577	-					0	8	0.83	6	-0.83	0.002997	stronglyHypometh
chr19	52022462	52022463	-					0.17	6	1	8	-0.83	0.002997	stronglyHypometh
chrX	22130775	22130776	-					0	8	0.83	6	-0.83	0.002997	stronglyHypometh
chr13	15267243	15267244	-					0	5	0.83	12	-0.83	0.003394	stronglyHypometh
chr8	15735531	15735532	-					0	5	0.83	12	-0.83	0.003394	stronglyHypometh
chr8	109436380	109436381	-					0	7	0.83	6	-0.83	0.004662	stronglyHypometh
chr15	70299354	70299355	-					0	7	0.83	6	-0.83	0.004662	stronglyHypometh
chr7	65503334	65503335	+					0.17	6	1	7	-0.83	0.004662	stronglyHypometh
chr7	142657010	142657011	+	Igf2		Igf2		0	7	0.83	6	-0.83	0.004662	stronglyHypometh
chr5	114010450	114010451	+			Dao		0.17	6	1	7	-0.83	0.004662	stronglyHypometh
chr17	28395663	28395664	+					0.17	6	1	7	-0.83	0.004662	stronglyHypometh
chr19	22679391	22679392	+			Trpm3		0.17	6	1	7	-0.83	0.004662	stronglyHypometh
chrX	50512628	50512629	-					0.17	6	1	7	-0.83	0.004662	stronglyHypometh
chrX	79072664	79072665	-					0.17	6	1	7	-0.83	0.004662	stronglyHypometh
chr12	54670057	54670058	-					0.17	6	1	5	-0.83	0.01515	stronglyHypometh
chr11	78044686	78044687	+			Flot2		0.17	6	1	5	-0.83	0.01515	stronglyHypometh
chr1	171257041	171257042	+		Adamts4			0	5	0.83	6	-0.83	0.01515	stronglyHypometh
chr9	64339433	64339434	+			Dis3l		0	5	0.83	6	-0.83	0.01515	stronglyHypometh
chrY	4391789	4391790	-					0	5	0.83	6	-0.83	0.01515	stronglyHypometh
chr18	67007479	67007480	+					0	6	0.83	6	-0.83	0.01515	stronglyHypometh
chr13	38583264	38583265	-					0.17	6	1	6	-0.83	0.01515	stronglyHypometh
chr13	80564310	80564311	+					0.17	6	1	6	-0.83	0.01515	stronglyHypometh
chr6	7924239	7924240	+					0.17	6	1	5	-0.83	0.01515	stronglyHypometh
chr6	65409673	65409674	+			C130060K24Rik		0.17	6	1	6	-0.83	0.01515	stronglyHypometh
chr8	84311649	84311650	+					0	6	0.83	6	-0.83	0.01515	stronglyHypometh
chr15	89124126	89124127	-	Tubgcp6		Hdac10		0.17	6	1	6	-0.83	0.01515	stronglyHypometh
chr7	29726319	29726320	+	Catsperg2		Catsperg2		0.17	6	1	5	-0.83	0.01515	stronglyHypometh
chr7	30295907	30295908	+			Clip3		0	5	0.83	6	-0.83	0.01515	stronglyHypometh
chr7	51420559	51420560	+					0.17	6	1	5	-0.83	0.01515	stronglyHypometh
chr7	93418356	93418357	+					0.17	6	1	5	-0.83	0.01515	stronglyHypometh
chr7	142669944	142669945	-		Igf2as			0.17	6	1	5	-0.83	0.01515	stronglyHypometh
chr7	8125973	8125974	+					0.17	6	1	6	-0.83	0.01515	stronglyHypometh
chr5	22345151	22345152	-	Reln			Y	0	5	0.83	6	-0.83	0.01515	stronglyHypometh
chr5	24687330	24687331	-			Nub1		0	5	0.83	6	-0.83	0.01515	stronglyHypometh
chr17	70150458	70150459	-					0.17	6	1	5	-0.83	0.01515	stronglyHypometh
chr14	26649227	26649228	+			Arf4		0.17	6	1	5	-0.83	0.01515	stronglyHypometh
chr14	37677956	37677957	+					0	6	0.83	6	-0.83	0.01515	stronglyHypometh
chr14	37677959	37677960	+					0	6	0.83	6	-0.83	0.01515	stronglyHypometh
chr10	70548739	70548740	+			Fam13c		0	5	0.83	6	-0.83	0.01515	stronglyHypometh
chr10	102105312	102105313	-			Mgat4c		0.17	6	1	5	-0.83	0.01515	stronglyHypometh
chr1	22201144	22201145	+					0	6	0.83	6	-0.83	0.01515	stronglyHypometh
chr1	30666847	30666848	-					0.17	6	1	6	-0.83	0.01515	stronglyHypometh
chr1	54007850	54007851	-			Hecw2		0	6	0.83	6	-0.83	0.01515	stronglyHypometh
chr16	3385064	3385065	-					0	5	0.83	6	-0.83	0.01515	stronglyHypometh
chrX	143026886	143026887	-					0.17	6	1	5	-0.83	0.01515	stronglyHypometh
chr15	76002333	76002334	+		Fam83h			0.15	13	0.97	33	-0.82	6.649e-08	stronglyHypometh
chr9	121839227	121839228	+	Ccdc13		Ccdc13	Y	0.18	44	1	10	-0.82	1.829e-06	stronglyHypometh
chr3	127212754	127212755	+					0.18	11	1	18	-0.82	5.492e-06	stronglyHypometh
chr17	29032795	29032796	+	Srsf3		Srsf3	Y	0	10	0.82	28	-0.82	6.352e-06	stronglyHypometh
chr2	159234141	159234142	+					0.18	17	1	10	-0.82	3.39e-05	stronglyHypometh
chr9	5838447	5838448	+					0	12	0.82	11	-0.82	6.73e-05	stronglyHypometh
chr6	107568192	107568193	+		Lrrn1			0.11	9	0.93	15	-0.82	0.000104	stronglyHypometh
chr1	191184475	191184476	-					0.06	17	0.88	8	-0.82	0.0001267	stronglyHypometh
chrX	79157205	79157206	-					0.06	17	0.88	8	-0.82	0.0001267	stronglyHypometh
chr9	27342395	27342396	+					0.08	12	0.9	10	-0.82	0.0002892	stronglyHypometh
chr6	100125355	100125356	+					0.08	12	0.9	10	-0.82	0.0002892	stronglyHypometh
chr5	134313625	134313626	-			Gtf2i	Y	0.1	10	0.92	12	-0.82	0.0002892	stronglyHypometh
chr11	77489111	77489112	+	Ankrd13b		Ankrd13b		0.09	11	0.91	11	-0.82	0.0003459	stronglyHypometh
chr4	13934908	13934909	-					0	7	0.82	17	-0.82	0.0003467	stronglyHypometh
chr1	175492111	175492112	-	Rgs7		Rgs7	Y	0.18	22	1	6	-0.82	0.0005574	stronglyHypometh
chr13	70841311	70841312	+	Adamts16	Adamts16			0.18	22	1	6	-0.82	0.0005574	stronglyHypometh
chr5	92132494	92132495	+					0.18	22	1	6	-0.82	0.0005574	stronglyHypometh
chr10	41794729	41794730	-			Cep57l1		0.18	22	1	5	-0.82	0.001561	stronglyHypometh
chr13	82529174	82529175	+					0.18	11	1	6	-0.82	0.002262	stronglyHypometh
chr2	165821715	165821716	-			Zmynd8		0.18	11	1	7	-0.82	0.002262	stronglyHypometh
chr7	34822334	34822335	-					0.18	11	1	7	-0.82	0.002262	stronglyHypometh
chr7	55197202	55197203	-			Luzp2		0.18	11	1	7	-0.82	0.002262	stronglyHypometh
chr19	28967597	28967598	+					0	5	0.82	11	-0.82	0.004808	stronglyHypometh
chr8	105826806	105826807	+	Tsnaxip1,Ranbp10		Ranbp10		0.09	34	0.9	29	-0.81	8.081e-11	stronglyHypometh
chr16	18746955	18746956	-					0.12	16	0.94	16	-0.81	6.844e-06	stronglyHypometh
chr11	89470267	89470268	-			Ankfn1		0.11	9	0.92	26	-0.81	1.607e-05	stronglyHypometh
chr15	99233953	99233954	-		Kcnh3			0.19	43	1	6	-0.81	0.0002147	stronglyHypometh
chr9	38078886	38078887	-					0.09	11	0.9	10	-0.81	0.0003459	stronglyHypometh
chrX	35888839	35888840	+	Dock11	Dock11		Y	0.19	21	1	6	-0.81	0.0007094	stronglyHypometh
chrX	35888842	35888843	+	Dock11	Dock11		Y	0.19	21	1	6	-0.81	0.0007094	stronglyHypometh
chr6	87158839	87158840	-			Antxr1		0	5	0.81	21	-0.81	0.001915	stronglyHypometh
chr8	25354114	25354115	+					0	5	0.81	16	-0.81	0.002752	stronglyHypometh
chrX	48067935	48067936	+					0.19	16	1	5	-0.81	0.002752	stronglyHypometh
chr7	48881886	48881887	+	E2f8				0.2	20	1	15	-0.8	1.9e-06	stronglyHypometh
chr13	94221164	94221165	+			Scamp1		0	13	0.8	15	-0.8	1.538e-05	stronglyHypometh
chr11	61411062	61411063	-					0.07	14	0.87	15	-0.8	2.187e-05	stronglyHypometh
chr10	59919902	59919903	-					0.07	15	0.87	15	-0.8	2.187e-05	stronglyHypometh
chr6	28215305	28215306	+				Y	0.2	50	1	8	-0.8	2.283e-05	stronglyHypometh
chr12	28964657	28964658	-					0.2	10	1	15	-0.8	4.161e-05	stronglyHypometh
chr14	72474136	72474137	-					0.2	10	1	14	-0.8	6.119e-05	stronglyHypometh
chr2	168894113	168894114	+				Y	0	12	0.8	10	-0.8	0.0001407	stronglyHypometh
chr17	88343740	88343741	-					0.2	20	1	8	-0.8	0.0001593	stronglyHypometh
chr19	53946141	53946142	-			Shoc2		0.2	20	1	8	-0.8	0.0001593	stronglyHypometh
chr10	83042753	83042754	-			Chst11		0.2	10	1	11	-0.8	0.0002211	stronglyHypometh
chr5	78187684	78187685	-					0	8	0.8	15	-0.8	0.0003365	stronglyHypometh
chr3	88023961	88023962	-		Hapln2		Y	0.2	15	1	8	-0.8	0.0003365	stronglyHypometh
chr5	134099264	134099265	+	Gatsl2				0.12	8	0.93	14	-0.8	0.0003534	stronglyHypometh
chr9	85452301	85452302	+					0.2	5	1	19	-0.8	0.0004705	stronglyHypometh
chr4	48571184	48571185	+					0.2	30	1	6	-0.8	0.0004744	stronglyHypometh
chr11	4745996	4745997	+	Cabp7		Cabp7	Y	0	17	0.8	5	-0.8	0.0006835	stronglyHypometh
chr8	80629922	80629923	+			Frem3		0	10	0.8	10	-0.8	0.0007145	stronglyHypometh
chr16	13613638	13613639	-			Parn		0.2	10	1	10	-0.8	0.0007145	stronglyHypometh
chr6	61365358	61365359	-			Ccser1		0.2	20	1	6	-0.8	0.0009121	stronglyHypometh
chr7	4836692	4836693	+		Shisa7		Y	0.2	20	1	6	-0.8	0.0009121	stronglyHypometh
chr3	138673275	138673276	+					0.2	20	1	6	-0.8	0.0009121	stronglyHypometh
chr8	106401818	106401819	-					0.11	9	0.91	11	-0.8	0.0009228	stronglyHypometh
chr1	185000098	185000099	+	Mark1				0	8	0.8	10	-0.8	0.001051	stronglyHypometh
chr5	33500818	33500819	-					0.2	10	1	8	-0.8	0.001051	stronglyHypometh
chr5	86790373	86790374	+					0.2	10	1	8	-0.8	0.001051	stronglyHypometh
chr14	66834584	66834585	-			Dpysl2		0.2	40	1	5	-0.8	0.001053	stronglyHypometh
chr9	71871357	71871358	-			Tcf12		0.2	5	1	14	-0.8	0.00129	stronglyHypometh
chr1	191087651	191087652	-					0	5	0.8	25	-0.8	0.001768	stronglyHypometh
chr2	37206814	37206815	+					0.2	5	1	12	-0.8	0.002101	stronglyHypometh
chr11	88724283	88724284	-			C030037D09Rik		0.2	10	1	7	-0.8	0.002262	stronglyHypometh
chr1	11674297	11674298	+			A830018L16Rik		0.2	5	1	11	-0.8	0.002747	stronglyHypometh
chr1	26548556	26548557	+					0.2	5	1	11	-0.8	0.002747	stronglyHypometh
chrX	103333743	103333744	+					0.2	5	1	11	-0.8	0.002747	stronglyHypometh
chr12	99722973	99722974	-			Efcab11		0.2	5	1	10	-0.8	0.003663	stronglyHypometh
chr17	34631008	34631009	-		Prrt1		Y	0	10	0.8	5	-0.8	0.003663	stronglyHypometh
chrX	42205173	42205174	+			Stag2		0.2	5	1	10	-0.8	0.003663	stronglyHypometh
chr9	53705760	53705761	-	Rab39		Rab39	Y	0	9	0.8	5	-0.8	0.004995	stronglyHypometh
chr13	70441237	70441238	+					0	9	0.8	5	-0.8	0.004995	stronglyHypometh
chr5	132543593	132543594	+				Y	0.2	5	1	9	-0.8	0.004995	stronglyHypometh
chr12	53290832	53290833	-			Npas3		0.2	10	1	5	-0.8	0.006993	stronglyHypometh
chr12	106558234	106558235	-					0.2	5	1	8	-0.8	0.006993	stronglyHypometh
chr11	55078209	55078210	+	Ccdc69				0.2	10	1	6	-0.8	0.006993	stronglyHypometh
chr11	85106425	85106426	-			Usp32		0.2	10	1	5	-0.8	0.006993	stronglyHypometh
chr11	106510232	106510233	-			Tex2		0.2	5	1	8	-0.8	0.006993	stronglyHypometh
chr1	128089848	128089849	+			Zranb3		0	8	0.8	5	-0.8	0.006993	stronglyHypometh
chr9	109585675	109585676	+					0.2	10	1	6	-0.8	0.006993	stronglyHypometh
chr13	81623353	81623354	-			Gpr98		0.2	10	1	6	-0.8	0.006993	stronglyHypometh
chr6	107092284	107092285	+					0.2	10	1	6	-0.8	0.006993	stronglyHypometh
chr8	109131599	109131600	-					0.2	10	1	6	-0.8	0.006993	stronglyHypometh
chr15	77366772	77366773	+					0.2	10	1	6	-0.8	0.006993	stronglyHypometh
chr15	78137016	78137017	+					0	5	0.8	10	-0.8	0.006993	stronglyHypometh
chr4	142239210	142239211	-	Kazn	Kazn		Y	0.2	10	1	6	-0.8	0.006993	stronglyHypometh
chr3	110341830	110341831	+					0.2	10	1	5	-0.8	0.006993	stronglyHypometh
chr2	16356550	16356551	+	Plxdc2	Plxdc2		Y	0.2	10	1	5	-0.8	0.006993	stronglyHypometh
chr2	12320368	12320369	-					0.2	5	1	8	-0.8	0.006993	stronglyHypometh
chr2	67515628	67515629	-		Xirp2			0	8	0.8	5	-0.8	0.006993	stronglyHypometh
chr1	10468323	10468324	+			Cpa6		0	6	0.8	10	-0.8	0.006993	stronglyHypometh
chr16	9083544	9083545	-					0.2	10	1	6	-0.8	0.006993	stronglyHypometh
chr16	93136142	93136143	-					0.2	10	1	6	-0.8	0.006993	stronglyHypometh
chr16	85550275	85550276	-	Cyyr1	Cyyr1			0.2	10	1	5	-0.8	0.006993	stronglyHypometh
chrX	93288934	93288935	-		Arx		Y	0.2	10	1	6	-0.8	0.006993	stronglyHypometh
chrX	93288939	93288940	-		Arx		Y	0.2	10	1	6	-0.8	0.006993	stronglyHypometh
chrX	93288961	93288962	-		Arx		Y	0.2	10	1	6	-0.8	0.006993	stronglyHypometh
chrX	93288963	93288964	-		Arx		Y	0.2	10	1	6	-0.8	0.006993	stronglyHypometh
chr12	62549049	62549050	+					0	7	0.8	5	-0.8	0.0101	stronglyHypometh
chr9	118085660	118085661	+			Cmc1		0.2	5	1	7	-0.8	0.0101	stronglyHypometh
chr7	79742879	79742880	-	Wdr93,Pex11a		Pex11a	Y	0	7	0.8	5	-0.8	0.0101	stronglyHypometh
chr5	150032557	150032558	-			Rxfp2		0	7	0.8	5	-0.8	0.0101	stronglyHypometh
chr17	32840139	32840140	-					0.2	5	1	7	-0.8	0.0101	stronglyHypometh
chr4	147269015	147269016	+			Gm13152		0	7	0.8	5	-0.8	0.0101	stronglyHypometh
chr3	35798361	35798362	-			Atp11b		0	7	0.8	5	-0.8	0.0101	stronglyHypometh
chr3	99127029	99127030	+					0	7	0.8	5	-0.8	0.0101	stronglyHypometh
chr16	16650363	16650364	+					0	7	0.8	5	-0.8	0.0101	stronglyHypometh
chr12	62548495	62548496	+					0	6	0.8	5	-0.8	0.01515	stronglyHypometh
chr1	192834952	192834953	-				Y	0	6	0.8	5	-0.8	0.01515	stronglyHypometh
chr9	59532953	59532954	+					0	6	0.8	5	-0.8	0.01515	stronglyHypometh
chr9	99590926	99590927	-					0.2	5	1	6	-0.8	0.01515	stronglyHypometh
chr9	102659928	102659929	-					0	6	0.8	5	-0.8	0.01515	stronglyHypometh
chr8	84311637	84311638	+					0	6	0.8	5	-0.8	0.01515	stronglyHypometh
chr7	65880354	65880355	-			Pcsk6		0.2	5	1	6	-0.8	0.01515	stronglyHypometh
chr17	46744399	46744400	+			Cnpy3		0.2	5	1	6	-0.8	0.01515	stronglyHypometh
chr4	140476816	140476817	-					0.2	5	1	6	-0.8	0.01515	stronglyHypometh
chr14	8742292	8742293	+					0.2	5	1	6	-0.8	0.01515	stronglyHypometh
chr14	114098534	114098535	+					0.2	5	1	6	-0.8	0.01515	stronglyHypometh
chr14	121033213	121033214	+					0.2	5	1	6	-0.8	0.01515	stronglyHypometh
chr10	70548828	70548829	+			Fam13c		0.2	5	1	6	-0.8	0.01515	stronglyHypometh
chr10	74979268	74979269	-			Rtdr1,Gnaz		0.2	5	1	6	-0.8	0.01515	stronglyHypometh
chr19	6251836	6251837	+		Atg2a			0.2	5	1	6	-0.8	0.01515	stronglyHypometh
chr2	8498133	8498134	+					0.2	5	1	6	-0.8	0.01515	stronglyHypometh
chr1	39804023	39804024	+					0.2	5	1	6	-0.8	0.01515	stronglyHypometh
chr16	29643490	29643491	+			Opa1		0	6	0.8	5	-0.8	0.01515	stronglyHypometh
chr16	48399145	48399146	-					0.2	5	1	6	-0.8	0.01515	stronglyHypometh
chr16	77889497	77889498	-					0.2	5	1	6	-0.8	0.01515	stronglyHypometh
chrX	28695342	28695343	+					0	6	0.8	5	-0.8	0.01515	stronglyHypometh
chr12	74926646	74926647	+			Kcnh5		0.2	5	1	5	-0.8	0.04762	stronglyHypometh
chr11	44543485	44543486	-			Rnf145		0	5	0.8	5	-0.8	0.04762	stronglyHypometh
chr11	50717251	50717252	-			Adamts2		0.2	5	1	5	-0.8	0.04762	stronglyHypometh
chr11	87413840	87413841	+			Tex14		0.2	5	1	5	-0.8	0.04762	stronglyHypometh
chr9	40173729	40173730	+					0.2	5	1	5	-0.8	0.04762	stronglyHypometh
chr9	67831471	67831472	-	C2cd4a	C2cd4a		Y	0.2	5	1	5	-0.8	0.04762	stronglyHypometh
chr9	108345666	108345667	+					0.2	5	1	5	-0.8	0.04762	stronglyHypometh
chr9	119226556	119226557	+			Slc22a13b-ps		0	5	0.8	5	-0.8	0.04762	stronglyHypometh
chr18	88040642	88040643	+					0.2	5	1	5	-0.8	0.04762	stronglyHypometh
chr13	74883621	74883622	+					0	5	0.8	5	-0.8	0.04762	stronglyHypometh
chr13	87672038	87672039	-					0	5	0.8	5	-0.8	0.04762	stronglyHypometh
chr6	135104670	135104671	+					0.2	5	1	5	-0.8	0.04762	stronglyHypometh
chr7	33094946	33094947	+					0.2	5	1	5	-0.8	0.04762	stronglyHypometh
chr7	113458905	113458906	+					0.2	5	1	5	-0.8	0.04762	stronglyHypometh
chr7	130012209	130012210	-					0.2	5	1	5	-0.8	0.04762	stronglyHypometh
chr7	130012244	130012245	-					0	5	0.8	5	-0.8	0.04762	stronglyHypometh
chr5	45604306	45604307	+			Fam184b		0.2	5	1	5	-0.8	0.04762	stronglyHypometh
chr5	108865388	108865389	+					0.2	5	1	5	-0.8	0.04762	stronglyHypometh
chr5	119904290	119904291	-					0	5	0.8	5	-0.8	0.04762	stronglyHypometh
chr5	138247324	138247325	+			Nxpe5		0	5	0.8	5	-0.8	0.04762	stronglyHypometh
chr17	24206896	24206897	-		Ntn3		Y	0.2	5	1	5	-0.8	0.04762	stronglyHypometh
chr17	26705077	26705078	+					0.2	5	1	5	-0.8	0.04762	stronglyHypometh
chr17	42842565	42842566	-			Cd2ap		0	5	0.8	5	-0.8	0.04762	stronglyHypometh
chr17	45109365	45109366	+			Supt3		0.2	5	1	5	-0.8	0.04762	stronglyHypometh
chr17	56617310	56617311	-			Lonp1		0	5	0.8	5	-0.8	0.04762	stronglyHypometh
chr4	7709831	7709832	+					0	5	0.8	5	-0.8	0.04762	stronglyHypometh
chr4	57290803	57290804	-			Ptpn3		0.2	5	1	5	-0.8	0.04762	stronglyHypometh
chr4	99731691	99731692	+			Alg6		0.2	5	1	5	-0.8	0.04762	stronglyHypometh
chr3	53572097	53572098	+			Frem2		0	5	0.8	5	-0.8	0.04762	stronglyHypometh
chr3	86336082	86336083	-			Lrba		0.2	5	1	5	-0.8	0.04762	stronglyHypometh
chr14	99283827	99283828	+					0.2	5	1	5	-0.8	0.04762	stronglyHypometh
chr14	99283835	99283836	+					0	5	0.8	5	-0.8	0.04762	stronglyHypometh
chr19	9790702	9790703	+					0	5	0.8	5	-0.8	0.04762	stronglyHypometh
chr19	23989630	23989631	+			Fam189a2		0	5	0.8	5	-0.8	0.04762	stronglyHypometh
chr19	30025862	30025863	-					0.2	5	1	5	-0.8	0.04762	stronglyHypometh
chr1	23663398	23663399	-					0.2	5	1	5	-0.8	0.04762	stronglyHypometh
chr1	24983084	24983085	-					0	5	0.8	5	-0.8	0.04762	stronglyHypometh
chr1	88095510	88095511	-	Ugt1a7c	Ugt1a7c	Ugt1a9,Ugt1a10		0.2	5	1	5	-0.8	0.04762	stronglyHypometh
chr16	3918233	3918234	+			Cluap1		0.2	5	1	5	-0.8	0.04762	stronglyHypometh
chr2	101889390	101889391	+			Commd9		0.21	28	1	17	-0.79	1.154e-07	stronglyHypometh
chr8	89038207	89038208	+			Sall1		0.06	18	0.84	19	-0.79	1.291e-06	stronglyHypometh
chr7	18863112	18863113	-					0.14	14	0.94	16	-0.79	1.695e-05	stronglyHypometh
chr5	116698187	116698188	-					0	9	0.79	29	-0.79	3.07e-05	stronglyHypometh
chr11	77518516	77518517	-		Abhd15			0.11	18	0.9	10	-0.79	7.209e-05	stronglyHypometh
chr19	45253591	45253592	-					0.21	14	1	11	-0.79	0.0001164	stronglyHypometh
chr5	106469838	106469839	+					0.21	56	1	6	-0.79	0.000302	stronglyHypometh
chr15	103412204	103412205	+			Gtsf1		0.21	14	1	9	-0.79	0.0003365	stronglyHypometh
chr1	167692225	167692226	+			Lmx1a	Y	0.21	28	1	6	-0.79	0.000687	stronglyHypometh
chr13	55323561	55323562	-			Prelid1		0.08	12	0.88	8	-0.79	0.00077	stronglyHypometh
chrX	127573400	127573401	+					0.12	8	0.92	12	-0.79	0.00077	stronglyHypometh
chr17	45432738	45432739	+	Cdc5l		Cdc5l		0.1	10	0.89	9	-0.79	0.001093	stronglyHypometh
chr19	8841939	8841940	-			Bscl2		0.1	10	0.89	9	-0.79	0.001093	stronglyHypometh
chr16	93884925	93884926	+			Chaf1b		0.21	14	1	6	-0.79	0.002167	stronglyHypometh
chr7	62106987	62106988	+					0.21	14	1	5	-0.79	0.004816	stronglyHypometh
chr15	77367380	77367381	-					0.12	16	0.9	31	-0.78	1.995e-07	stronglyHypometh
chr11	20632926	20632927	+	Sertad2		Sertad2		0.07	15	0.85	20	-0.78	4.062e-06	stronglyHypometh
chr15	102459483	102459484	+	Prr13	Prr13	Prr13		0.06	18	0.83	18	-0.78	4.062e-06	stronglyHypometh
chr7	105787308	105787309	-	Dchs1		Dchs1	Y	0.22	36	1	10	-0.78	1.073e-05	stronglyHypometh
chr12	109053162	109053163	+			Begain	Y	0	22	0.78	9	-0.78	1.369e-05	stronglyHypometh
chr19	46304830	46304831	-	Nfkb2		Nfkb2	Y	0.22	18	1	13	-0.78	1.911e-05	stronglyHypometh
chr18	83069111	83069112	+					0.15	13	0.94	16	-0.78	2.43e-05	stronglyHypometh
chr1	66468076	66468077	+	Unc80			Y	0	17	0.78	9	-0.78	5.473e-05	stronglyHypometh
chr16	24253764	24253765	+					0.14	14	0.92	13	-0.78	6.88e-05	stronglyHypometh
chr4	40851037	40851038	+	Mir5123		B4galt1		0.11	9	0.89	19	-0.78	0.0001187	stronglyHypometh
chr19	10057510	10057511	-			Fads3		0.22	9	1	14	-0.78	0.0001468	stronglyHypometh
chr16	60871638	60871639	+					0	10	0.78	18	-0.78	0.0001526	stronglyHypometh
chr9	91777099	91777100	-					0.14	7	0.92	26	-0.78	0.0001657	stronglyHypometh
chr5	64647839	64647840	+					0.13	15	0.91	11	-0.78	0.0001683	stronglyHypometh
chr10	85979474	85979475	+			Bpifc		0.14	7	0.92	25	-0.78	0.000202	stronglyHypometh
chr1	183297584	183297585	-	Aida,Brox	Aida		Y	0.12	8	0.9	20	-0.78	0.000223	stronglyHypometh
chr4	26370243	26370244	-					0.22	18	1	8	-0.78	0.0003168	stronglyHypometh
chr18	78610043	78610044	-					0.22	9	1	11	-0.78	0.0004644	stronglyHypometh
chr12	84148278	84148279	+	Pnma1	Pnma1		Y	0.22	36	1	6	-0.78	0.0005725	stronglyHypometh
chr1	21364156	21364157	-					0.17	6	0.95	19	-0.78	0.0006494	stronglyHypometh
chr11	103148201	103148202	+					0.22	9	1	10	-0.78	0.0007145	stronglyHypometh
chr18	54309193	54309194	-					0.08	13	0.86	7	-0.78	0.001187	stronglyHypometh
chr9	96827123	96827124	-			Acpl2		0.22	18	1	6	-0.78	0.00156	stronglyHypometh
chr4	141010593	141010594	-	Mfap2		Mfap2	Y	0.22	18	1	6	-0.78	0.00156	stronglyHypometh
chr4	141010599	141010600	-	Mfap2		Mfap2	Y	0.22	18	1	6	-0.78	0.00156	stronglyHypometh
chr8	121177569	121177570	-					0.22	9	1	8	-0.78	0.002262	stronglyHypometh
chr8	80583252	80583253	+					0	8	0.78	9	-0.78	0.002262	stronglyHypometh
chr1	74532653	74532654	+			Usp37		0.22	9	1	8	-0.78	0.002262	stronglyHypometh
chr11	86412621	86412622	+					0.12	8	0.9	10	-0.78	0.002879	stronglyHypometh
chr5	83138047	83138048	-					0.12	8	0.9	10	-0.78	0.002879	stronglyHypometh
chr4	125771484	125771485	-					0.1	10	0.88	8	-0.78	0.002879	stronglyHypometh
chr5	23977312	23977313	+			Mir3471-1,Fam126a		0.22	9	1	7	-0.78	0.003234	stronglyHypometh
chr14	6986387	6986388	-					0.22	9	1	7	-0.78	0.003234	stronglyHypometh
chr2	76995556	76995557	-					0.22	9	1	7	-0.78	0.003234	stronglyHypometh
chr7	105787287	105787288	-	Dchs1		Dchs1		0.22	18	1	5	-0.78	0.003745	stronglyHypometh
chr4	40243093	40243094	+					0	5	0.78	18	-0.78	0.003745	stronglyHypometh
chr1	124141500	124141501	+					0	6	0.78	9	-0.78	0.006993	stronglyHypometh
chr9	114443131	114443132	+			Glb1		0	6	0.78	9	-0.78	0.006993	stronglyHypometh
chr8	84021377	84021378	+	Palm3			Y	0	6	0.78	9	-0.78	0.006993	stronglyHypometh
chr8	44589243	44589244	+					0.22	9	1	6	-0.78	0.006993	stronglyHypometh
chr17	70891439	70891440	+					0	6	0.78	9	-0.78	0.006993	stronglyHypometh
chr4	52704438	52704439	-					0	6	0.78	9	-0.78	0.006993	stronglyHypometh
chr4	89226407	89226408	+					0	6	0.78	9	-0.78	0.006993	stronglyHypometh
chr12	101373462	101373463	-					0	5	0.78	9	-0.78	0.02098	stronglyHypometh
chr18	73493295	73493296	-					0	5	0.78	9	-0.78	0.02098	stronglyHypometh
chr7	136095174	136095175	-					0	5	0.78	9	-0.78	0.02098	stronglyHypometh
chr10	8384351	8384352	+			Ust		0	5	0.78	9	-0.78	0.02098	stronglyHypometh
chr19	5942757	5942758	+			Pola2		0.22	9	1	5	-0.78	0.02098	stronglyHypometh
chr19	57485408	57485409	+		Trub1	Trub1		0.22	9	1	5	-0.78	0.02098	stronglyHypometh
chr16	15056031	15056032	+					0	5	0.78	9	-0.78	0.02098	stronglyHypometh
chr16	31436331	31436332	+			Bdh1		0	5	0.78	9	-0.78	0.02098	stronglyHypometh
chrX	62521456	62521457	+			1700019B21Rik		0.22	9	1	5	-0.78	0.02098	stronglyHypometh
chrX	150711075	150711076	-					0.22	9	1	5	-0.78	0.02098	stronglyHypometh
chr8	23769343	23769344	+			Zmat4		0.06	31	0.84	37	-0.77	1.116e-10	stronglyHypometh
chr3	61211635	61211636	+					0.15	13	0.92	25	-0.77	4.382e-06	stronglyHypometh
chr8	47650079	47650080	-					0.06	17	0.83	12	-0.77	3.278e-05	stronglyHypometh
chr10	103213585	103213586	-			Lrriq1		0.23	22	1	9	-0.77	9.931e-05	stronglyHypometh
chr11	121168066	121168067	+					0	13	0.77	13	-0.77	0.0001077	stronglyHypometh
chr3	150245448	150245449	-					0.23	13	1	12	-0.77	0.0001077	stronglyHypometh
chr12	91772672	91772673	-			Ston2		0	11	0.77	13	-0.77	0.0001514	stronglyHypometh
chrX	23491861	23491862	-					0	11	0.77	13	-0.77	0.0001514	stronglyHypometh
chr13	48384898	48384899	+					0.15	13	0.92	13	-0.77	0.0002127	stronglyHypometh
chr13	21275782	21275783	-					0.13	15	0.9	10	-0.77	0.0002389	stronglyHypometh
chr10	75477786	75477787	-					0.23	13	1	10	-0.77	0.0003645	stronglyHypometh
chr8	102901237	102901238	+					0.06	17	0.83	6	-0.77	0.00102	stronglyHypometh
chr16	35660381	35660382	+		Sema5b		Y	0.23	26	1	6	-0.77	0.00102	stronglyHypometh
chrX	7872175	7872176	+		Otud5			0.23	26	1	6	-0.77	0.00102	stronglyHypometh
chr11	106320616	106320617	+		Scn4a			0	8	0.77	13	-0.77	0.001032	stronglyHypometh
chr13	16133373	16133374	-					0.23	13	1	8	-0.77	0.001032	stronglyHypometh
chr8	120735700	120735701	+	Irf8				0.08	12	0.86	7	-0.77	0.001687	stronglyHypometh
chr13	104843372	104843373	-					0.09	11	0.86	7	-0.77	0.002451	stronglyHypometh
chr5	144092418	144092419	+					0.14	7	0.91	11	-0.77	0.002451	stronglyHypometh
chr2	32636282	32636283	-					0.14	7	0.91	11	-0.77	0.002451	stronglyHypometh
chr8	71685224	71685225	-		Jak3			0.23	13	1	6	-0.77	0.003096	stronglyHypometh
chr5	146906231	146906232	-					0	6	0.77	13	-0.77	0.003096	stronglyHypometh
chr1	19104476	19104477	+		Tfap2d			0	6	0.77	13	-0.77	0.003096	stronglyHypometh
chr12	79290941	79290942	-		Zfyve26			0	5	0.77	22	-0.77	0.003122	stronglyHypometh
chr9	21367985	21367986	-	Ilf3			Y	0.23	13	1	5	-0.77	0.006536	stronglyHypometh
chr18	69335612	69335613	+					0.23	13	1	5	-0.77	0.006536	stronglyHypometh
chr1	159927966	159927967	+					0.1	20	0.86	42	-0.76	1.045e-08	stronglyHypometh
chr12	3067571	3067572	-					0.06	67	0.82	11	-0.76	1.936e-07	stronglyHypometh
chr4	154140437	154140438	+	Trp73			Y	0.13	23	0.89	19	-0.76	9.297e-07	stronglyHypometh
chr5	75573881	75573882	-					0.1	20	0.86	22	-0.76	1.104e-06	stronglyHypometh
chr6	27750789	27750790	+			Grm8		0.18	22	0.94	17	-0.76	2.21e-06	stronglyHypometh
chr8	120855896	120855897	-					0.05	19	0.81	16	-0.76	4.638e-06	stronglyHypometh
chr4	155929581	155929582	-					0.24	17	1	15	-0.76	7.154e-06	stronglyHypometh
chr9	5029029	5029030	-					0.24	25	1	13	-0.76	1.002e-05	stronglyHypometh
chr8	94601708	94601709	+	Rspry1,Fam192a	Fam192a		Y	0.11	19	0.87	15	-0.76	1.192e-05	stronglyHypometh
chr15	94447124	94447125	-					0.11	19	0.87	15	-0.76	1.192e-05	stronglyHypometh
chr11	117199662	117199663	+	Sept9	Sept9		Y	0.24	34	1	10	-0.76	1.764e-05	stronglyHypometh
chr6	82296600	82296601	+					0.24	62	1	8	-0.76	5.194e-05	stronglyHypometh
chr2	64800144	64800145	-					0	8	0.76	33	-0.76	0.0001347	stronglyHypometh
chr4	154710153	154710154	-					0	8	0.76	29	-0.76	0.0001667	stronglyHypometh
chr4	21880120	21880121	-	Coq3		Coq3	Y	0.07	14	0.83	12	-0.76	0.0001683	stronglyHypometh
chr15	75998124	75998125	+		Mapk15		Y	0.12	25	0.88	8	-0.76	0.000202	stronglyHypometh
chr10	26669269	26669270	-					0.24	17	1	8	-0.76	0.0004577	stronglyHypometh
chr8	75212969	75212970	-	Rasd2			Y	0.13	15	0.89	9	-0.76	0.0004895	stronglyHypometh
chr14	75880147	75880148	+					0.13	15	0.89	9	-0.76	0.0004895	stronglyHypometh
chr5	114100712	114100713	-	Usp30		Usp30	Y	0.04	23	0.8	5	-0.76	0.00118	stronglyHypometh
chrX	35888871	35888872	+	Dock11	Dock11		Y	0.24	21	1	6	-0.76	0.001561	stronglyHypometh
chrX	35888875	35888876	+	Dock11	Dock11		Y	0.24	21	1	6	-0.76	0.001561	stronglyHypometh
chr6	94085417	94085418	+			Magi1		0.24	17	1	6	-0.76	0.00208	stronglyHypometh
chr12	38438888	38438889	+			Dgkb		0.07	14	0.83	6	-0.76	0.002193	stronglyHypometh
chr5	6483502	6483503	+					0.17	6	0.93	14	-0.76	0.002193	stronglyHypometh
chrX	102070457	102070458	+	Rgag4	Rgag4	Nhsl2		0.17	6	0.93	14	-0.76	0.002193	stronglyHypometh
chr8	24185244	24185245	+					0.12	8	0.89	9	-0.76	0.003373	stronglyHypometh
chr8	33612549	33612550	-			Ppp2cb		0.11	9	0.88	8	-0.76	0.003373	stronglyHypometh
chr7	120595637	120595638	+					0.1	10	0.86	7	-0.76	0.003651	stronglyHypometh
chr5	112478970	112478971	-			Sez6l		0.1	10	0.86	7	-0.76	0.003651	stronglyHypometh
chr19	36153217	36153218	-					0.24	21	1	5	-0.76	0.003831	stronglyHypometh
chr11	99229903	99229904	+			Smarce1		0.09	23	0.83	30	-0.75	4.108e-08	stronglyHypometh
chr8	88597111	88597112	-					0.04	27	0.79	19	-0.75	1.065e-07	stronglyHypometh
chr13	110706974	110706975	+					0.25	32	1	16	-0.75	6.523e-07	stronglyHypometh
chrX	12091894	12091895	+			Bcor	Y	0	46	0.75	8	-0.75	1.084e-06	stronglyHypometh
chr2	19445869	19445870	-	Ptf1a	Ptf1a		Y	0.25	24	1	16	-0.75	1.475e-06	stronglyHypometh
chr4	107435056	107435057	+	Glis1		Glis1	Y	0	32	0.75	8	-0.75	7.295e-06	stronglyHypometh
chr4	148799560	148799561	+					0.25	16	1	14	-0.75	2.209e-05	stronglyHypometh
chr16	10979183	10979184	+			Litaf		0.14	14	0.89	18	-0.75	3.656e-05	stronglyHypometh
chr8	11478581	11478582	+	Rab20			Y	0	22	0.75	8	-0.75	4.716e-05	stronglyHypometh
chr17	88343757	88343758	-					0	20	0.75	8	-0.75	7.432e-05	stronglyHypometh
chr4	140368177	140368178	+					0	20	0.75	8	-0.75	7.432e-05	stronglyHypometh
chr5	36922971	36922972	+		Ppp2r2c			0.05	19	0.8	10	-0.75	8.637e-05	stronglyHypometh
chr15	64425198	64425199	-					0.25	8	1	18	-0.75	0.0001216	stronglyHypometh
chr12	106302291	106302292	+					0.25	24	1	9	-0.75	0.0001298	stronglyHypometh
chr5	127722711	127722712	-					0.25	32	1	8	-0.75	0.0001674	stronglyHypometh
chr16	56321569	56321570	+					0	16	0.75	8	-0.75	0.000208	stronglyHypometh
chr7	98309441	98309442	+	Acer3	Acer3		Y	0.18	11	0.93	14	-0.75	0.0002389	stronglyHypometh
chr18	37322170	37322171	+		Pcdhb5	Pcdha4-g		0.25	24	1	8	-0.75	0.0002855	stronglyHypometh
chr7	15049347	15049348	+					0.25	12	1	11	-0.75	0.0003365	stronglyHypometh
chr15	97409299	97409300	+					0	14	0.75	8	-0.75	0.0003753	stronglyHypometh
chr17	14279504	14279505	+	Smoc2			Y	0.25	20	1	8	-0.75	0.0004141	stronglyHypometh
chr18	3031044	3031045	+					0.08	12	0.83	12	-0.75	0.0006442	stronglyHypometh
chr7	127777580	127777581	-	Setd1a		Setd1a	Y	0.17	12	0.92	12	-0.75	0.0006442	stronglyHypometh
chr5	149823438	149823439	+					0.17	12	0.92	12	-0.75	0.0006442	stronglyHypometh
chr2	73404076	73404077	+					0.15	13	0.9	10	-0.75	0.0006442	stronglyHypometh
chr13	113628819	113628820	+					0	7	0.75	24	-0.75	0.0006526	stronglyHypometh
chr8	105269469	105269470	-	Hsf4			Y	0	12	0.75	8	-0.75	0.0007224	stronglyHypometh
chr17	53583848	53583849	+	Kat2b		Kat2b		0	12	0.75	8	-0.75	0.0007224	stronglyHypometh
chr16	94757064	94757065	+			Kcnj6		0.25	8	1	12	-0.75	0.0007224	stronglyHypometh
chr3	137697848	137697849	+					0.11	9	0.86	14	-0.75	0.0007281	stronglyHypometh
chr18	53461008	53461009	+					0.25	32	1	6	-0.75	0.001088	stronglyHypometh
chr4	56986597	56986598	+			Frrs1l		0.25	16	1	8	-0.75	0.001346	stronglyHypometh
chr7	128004497	128004498	+	Trim72	Trim72			0.25	12	1	8	-0.75	0.001381	stronglyHypometh
chr3	4062594	4062595	+					0	8	0.75	12	-0.75	0.001381	stronglyHypometh
chr9	78452044	78452045	+			Mto1		0	10	0.75	8	-0.75	0.001508	stronglyHypometh
chr18	42604459	42604460	+					0	10	0.75	8	-0.75	0.001508	stronglyHypometh
chr7	29135333	29135334	+	Rasgrp4		Rasgrp4		0.25	8	1	10	-0.75	0.001508	stronglyHypometh
chr5	141241468	141241469	+	Sdk1				0.25	8	1	10	-0.75	0.001508	stronglyHypometh
chr14	109861757	109861758	+					0	10	0.75	8	-0.75	0.001508	stronglyHypometh
chr1	72640815	72640816	+				Y	0.25	8	1	10	-0.75	0.001508	stronglyHypometh
chr13	52127767	52127768	-					0.25	24	1	6	-0.75	0.001556	stronglyHypometh
chr15	64664213	64664214	-					0.2	5	0.95	20	-0.75	0.001901	stronglyHypometh
chr1	152901868	152901869	+	Smg7		Smg7		0	9	0.75	8	-0.75	0.002262	stronglyHypometh
chr8	78373303	78373304	-			Ttc29		0	9	0.75	8	-0.75	0.002262	stronglyHypometh
chr7	13640058	13640059	-			Sult2a5		0	9	0.75	8	-0.75	0.002262	stronglyHypometh
chr3	91316758	91316759	+					0.25	8	1	9	-0.75	0.002262	stronglyHypometh
chr1	89932754	89932755	-					0	9	0.75	8	-0.75	0.002262	stronglyHypometh
chr14	106339223	106339224	-					0.25	16	1	6	-0.75	0.002815	stronglyHypometh
chr4	80265493	80265494	+					0	7	0.75	12	-0.75	0.003096	stronglyHypometh
chr16	54960728	54960729	-					0	7	0.75	12	-0.75	0.003096	stronglyHypometh
chrX	150586319	150586320	-			Apex2		0.17	6	0.92	12	-0.75	0.003932	stronglyHypometh
chr5	122152664	122152665	+					0.25	20	1	5	-0.75	0.004743	stronglyHypometh
chr7	69724736	69724737	+					0	5	0.75	16	-0.75	0.006192	stronglyHypometh
chr17	83250644	83250645	-					0	5	0.75	16	-0.75	0.006192	stronglyHypometh
chr12	75448638	75448639	-					0	8	0.75	8	-0.75	0.006993	stronglyHypometh
chr18	75149613	75149614	+			Dym		0	7	0.75	8	-0.75	0.006993	stronglyHypometh
chr6	129170740	129170741	+					0	8	0.75	8	-0.75	0.006993	stronglyHypometh
chr2	98870291	98870292	-					0.25	8	1	8	-0.75	0.006993	stronglyHypometh
chr8	120334401	120334402	-					0.25	8	1	7	-0.75	0.006993	stronglyHypometh
chr7	130693487	130693488	-	Tacc2		Tacc2		0	8	0.75	8	-0.75	0.006993	stronglyHypometh
chr17	92991814	92991815	+					0.25	8	1	7	-0.75	0.006993	stronglyHypometh
chr3	26615651	26615652	+					0	7	0.75	8	-0.75	0.006993	stronglyHypometh
chr14	55611496	55611497	-					0.25	8	1	8	-0.75	0.006993	stronglyHypometh
chrX	143984105	143984106	-					0	7	0.75	8	-0.75	0.006993	stronglyHypometh
chr11	98387827	98387828	+		Pnmt			0.11	9	0.86	7	-0.75	0.008741	stronglyHypometh
chr1	187651396	187651397	-			Esrrg		0.14	7	0.89	9	-0.75	0.008741	stronglyHypometh
chr1	117689113	117689114	+					0.11	9	0.86	7	-0.75	0.008741	stronglyHypometh
chr5	66830843	66830844	-			Limch1		0.14	7	0.89	9	-0.75	0.008741	stronglyHypometh
chr14	106421381	106421382	-			1700128A07Rik		0.14	7	0.89	9	-0.75	0.008741	stronglyHypometh
chrX	168796490	168796491	+		Arhgap6		Y	0.11	9	0.86	7	-0.75	0.008741	stronglyHypometh
chr1	189071077	189071078	+					0.25	12	1	6	-0.75	0.00905	stronglyHypometh
chr9	104129726	104129727	+					0.25	12	1	6	-0.75	0.00905	stronglyHypometh
chr2	157461373	157461374	-			Src		0.25	12	1	5	-0.75	0.00905	stronglyHypometh
chr17	87304201	87304202	-			Ttc7		0	5	0.75	12	-0.75	0.00905	stronglyHypometh
chr11	35624904	35624905	-			Slit3		0.25	8	1	6	-0.75	0.009657	stronglyHypometh
chr11	35624923	35624924	-			Slit3		0.25	8	1	6	-0.75	0.009657	stronglyHypometh
chr1	187609761	187609762	-	Esrrg		Esrrg		0	6	0.75	8	-0.75	0.009657	stronglyHypometh
chr6	81012106	81012107	-					0	6	0.75	8	-0.75	0.009657	stronglyHypometh
chr8	77907424	77907425	-					0	6	0.75	8	-0.75	0.009657	stronglyHypometh
chr15	102548971	102548972	+			Atf7		0.25	8	1	6	-0.75	0.009657	stronglyHypometh
chr5	137211384	137211385	+					0.25	8	1	6	-0.75	0.009657	stronglyHypometh
chr17	14806667	14806668	-					0	6	0.75	8	-0.75	0.009657	stronglyHypometh
chr17	92991812	92991813	+					0.25	8	1	6	-0.75	0.009657	stronglyHypometh
chr4	59392458	59392459	-			Susd1		0	6	0.75	8	-0.75	0.009657	stronglyHypometh
chr3	100163428	100163429	-	Gdap2		Gdap2		0.25	8	1	6	-0.75	0.009657	stronglyHypometh
chr14	27351019	27351020	-			Arhgef3		0.25	8	1	6	-0.75	0.009657	stronglyHypometh
chr14	57133275	57133276	-	Gjb6	Gjb6		Y	0.25	8	1	6	-0.75	0.009657	stronglyHypometh
chr10	94477465	94477466	-					0	6	0.75	8	-0.75	0.009657	stronglyHypometh
chr2	78617014	78617015	+					0.25	8	1	6	-0.75	0.009657	stronglyHypometh
chrX	33819439	33819440	-					0	6	0.75	8	-0.75	0.009657	stronglyHypometh
chr2	25243155	25243156	+	Rnf208	Rnf208			0.12	8	0.88	8	-0.75	0.0101	stronglyHypometh
chr12	102365128	102365129	+			Rin3		0	5	0.75	8	-0.75	0.02098	stronglyHypometh
chr12	108792179	108792180	+				Y	0	5	0.75	8	-0.75	0.02098	stronglyHypometh
chr12	73096787	73096788	+					0.25	8	1	5	-0.75	0.02098	stronglyHypometh
chr11	72802102	72802103	+			Zzef1		0.25	8	1	5	-0.75	0.02098	stronglyHypometh
chr1	114182726	114182727	+					0	5	0.75	8	-0.75	0.02098	stronglyHypometh
chr1	158331705	158331706	+			Fam5b		0	5	0.75	8	-0.75	0.02098	stronglyHypometh
chr9	16166272	16166273	+			Fat3		0.25	8	1	5	-0.75	0.02098	stronglyHypometh
chr6	57090895	57090896	+					0.25	8	1	5	-0.75	0.02098	stronglyHypometh
chr15	36832862	36832863	+					0.25	8	1	5	-0.75	0.02098	stronglyHypometh
chr5	139275944	139275945	-			Adap1		0	5	0.75	8	-0.75	0.02098	stronglyHypometh
chr5	99981558	99981559	-					0.25	8	1	5	-0.75	0.02098	stronglyHypometh
chr17	17506705	17506706	-					0.25	8	1	5	-0.75	0.02098	stronglyHypometh
chr14	104821664	104821665	+			D130009I18Rik		0	5	0.75	8	-0.75	0.02098	stronglyHypometh
chr14	62966984	62966985	+					0.25	8	1	5	-0.75	0.02098	stronglyHypometh
chr19	44531188	44531189	-			Sec31b		0	5	0.75	8	-0.75	0.02098	stronglyHypometh
chr2	12113791	12113792	+			Itga8		0.25	8	1	5	-0.75	0.02098	stronglyHypometh
chr16	82810973	82810974	+					0	5	0.75	8	-0.75	0.02098	stronglyHypometh
chr16	89913341	89913342	+			Tiam1		0	5	0.75	8	-0.75	0.02098	stronglyHypometh
chr2	156111490	156111491	+	Rbm12,Cpne1		Rbm12,Cpne1	Y	0	19	0.74	31	-0.74	1.032e-07	stronglyHypometh
chr4	77738510	77738511	+			Ptprd		0.21	19	0.95	19	-0.74	6.71e-06	stronglyHypometh
chr3	131120267	131120268	+			Lef1		0.18	22	0.92	13	-0.74	4.218e-05	stronglyHypometh
chrX	122002097	122002098	-					0.19	16	0.92	13	-0.74	0.0001157	stronglyHypometh
chr19	59395360	59395361	+					0.2	10	0.94	18	-0.74	0.0001187	stronglyHypometh
chr12	73534763	73534764	+					0.06	16	0.8	10	-0.74	0.0002336	stronglyHypometh
chr2	132557211	132557212	+			Gpcpd1		0.2	10	0.94	16	-0.74	0.0002336	stronglyHypometh
chr19	33560287	33560288	-			Lipo1		0.2	10	0.94	16	-0.74	0.0002336	stronglyHypometh
chr2	28611597	28611598	+		Gfi1b	Gfi1b		0.26	19	1	8	-0.74	0.0005797	stronglyHypometh
chr5	100680189	100680190	+		Hpse			0.09	11	0.83	12	-0.74	0.0006442	stronglyHypometh
chr2	140395367	140395368	+	Macrod2			Y	0.15	13	0.89	9	-0.74	0.001548	stronglyHypometh
chr1	179419332	179419333	+			Smyd3		0.2	5	0.94	17	-0.74	0.003266	stronglyHypometh
chr13	28871872	28871873	+			2610307P16Rik		0.2	5	0.94	17	-0.74	0.003266	stronglyHypometh
chr13	45663059	45663060	-			Atxn1		0.2	5	0.94	17	-0.74	0.003266	stronglyHypometh
chr19	8719610	8719611	+			Slc3a2		0.06	16	0.8	5	-0.74	0.003981	stronglyHypometh
chr5	60803126	60803127	-					0.17	6	0.91	11	-0.74	0.005414	stronglyHypometh
chr5	106559244	106559245	+					0.17	6	0.91	11	-0.74	0.005414	stronglyHypometh
chr3	11963128	11963129	+					0.17	6	0.91	11	-0.74	0.005414	stronglyHypometh
chr16	3930740	3930741	-			Cluap1		0.17	6	0.91	11	-0.74	0.005414	stronglyHypometh
chr12	103343686	103343687	-			Asb2		0	5	0.74	19	-0.74	0.005929	stronglyHypometh
chr7	10115668	10115669	-					0	19	0.73	22	-0.73	7.333e-07	stronglyHypometh
chr2	71948882	71948883	+					0.21	33	0.94	16	-0.73	1.398e-06	stronglyHypometh
chr5	67307377	67307378	-	Slc30a9		Slc30a9	Y	0.22	18	0.95	21	-0.73	4.747e-06	stronglyHypometh
chrX	12092094	12092095	-			Bcor		0.22	18	0.95	21	-0.73	4.747e-06	stronglyHypometh
chr13	42027452	42027453	-					0.27	30	1	12	-0.73	1.139e-05	stronglyHypometh
chr12	82749165	82749166	-			Rgs6		0.17	12	0.9	29	-0.73	1.397e-05	stronglyHypometh
chr10	80576839	80576840	+	Klf16	Klf16			0	16	0.73	15	-0.73	1.612e-05	stronglyHypometh
chr9	121839211	121839212	+	Ccdc13		Ccdc13	Y	0.27	44	1	10	-0.73	2.702e-05	stronglyHypometh
chr12	50648754	50648755	+	Prkd1	Prkd1			0.07	28	0.8	10	-0.73	3.658e-05	stronglyHypometh
chr6	114969808	114969809	-				Y	0	17	0.73	11	-0.73	5.309e-05	stronglyHypometh
chr16	88658860	88658861	-					0.06	17	0.79	14	-0.73	8.834e-05	stronglyHypometh
chr4	62798010	62798011	-					0.27	11	1	15	-0.73	0.0001056	stronglyHypometh
chr2	55281853	55281854	-					0	15	0.73	11	-0.73	0.0001056	stronglyHypometh
chr18	34100057	34100058	+					0	14	0.73	11	-0.73	0.0001526	stronglyHypometh
chr13	6647750	6647751	+	Pfkp		Pfkp		0.22	9	0.95	19	-0.73	0.000223	stronglyHypometh
chr9	67654899	67654900	-					0	10	0.73	22	-0.73	0.0002483	stronglyHypometh
chr6	62994918	62994919	+					0.27	30	1	8	-0.73	0.0002632	stronglyHypometh
chr7	142630988	142630989	+					0.1	10	0.83	18	-0.73	0.0002733	stronglyHypometh
chr4	124986493	124986494	+	Rspo1	Rspo1		Y	0.07	14	0.8	10	-0.73	0.0004895	stronglyHypometh
chr14	11436067	11436068	-					0	8	0.73	22	-0.73	0.0005131	stronglyHypometh
chr12	21285905	21285906	+	Itgb1bp1,Cpsf3		Itgb1bp1	Y	0.08	12	0.82	11	-0.73	0.0006442	stronglyHypometh
chr13	55826089	55826090	-		Pitx1		Y	0.27	45	1	6	-0.73	0.001031	stronglyHypometh
chr7	62428280	62428281	+					0.27	11	1	10	-0.73	0.001032	stronglyHypometh
chr10	112115267	112115268	-					0.27	11	1	11	-0.73	0.001032	stronglyHypometh
chr13	95249499	95249500	+	Pde8b		Pde8b		0	8	0.73	15	-0.73	0.001346	stronglyHypometh
chr11	43382351	43382352	-					0.12	8	0.86	14	-0.73	0.001492	stronglyHypometh
chr2	132170921	132170922	+					0.14	14	0.88	8	-0.73	0.001492	stronglyHypometh
chr14	54554663	54554664	+	Haus4				0.27	30	1	6	-0.73	0.001542	stronglyHypometh
chr11	78925384	78925385	-			Nos2	Y	0.12	16	0.86	7	-0.73	0.001746	stronglyHypometh
chr5	36985850	36985851	-			Wfs1		0.1	20	0.83	6	-0.73	0.001763	stronglyHypometh
chr10	84759436	84759437	+			Rfx4		0.17	6	0.9	20	-0.73	0.001763	stronglyHypometh
chr12	105900101	105900102	-					0.09	11	0.82	11	-0.73	0.001905	stronglyHypometh
chr11	72666402	72666403	-			Ube2g1		0.1	10	0.83	12	-0.73	0.001905	stronglyHypometh
chr15	85588259	85588260	-			AU022754		0.18	11	0.91	11	-0.73	0.001905	stronglyHypometh
chr5	71904653	71904654	+			Gabrb1		0.1	10	0.83	12	-0.73	0.001905	stronglyHypometh
chr4	151376501	151376502	+			Camta1		0.17	12	0.9	10	-0.73	0.001905	stronglyHypometh
chrX	163971171	163971172	-					0.18	11	0.91	11	-0.73	0.001905	stronglyHypometh
chr9	102088049	102088050	+			Ephb1		0.17	6	0.89	19	-0.73	0.002174	stronglyHypometh
chr18	73863364	73863365	-			Mro		0.27	22	1	6	-0.73	0.002453	stronglyHypometh
chr13	42227912	42227913	+					0.27	22	1	6	-0.73	0.002453	stronglyHypometh
chrX	139849441	139849442	+			Morc4		0.27	22	1	6	-0.73	0.002453	stronglyHypometh
chr8	122622199	122622200	+	Pabpn1l		Pabpn1l		0	8	0.73	11	-0.73	0.003361	stronglyHypometh
chr18	43043270	43043271	-			Ppp2r2b		0.27	15	1	6	-0.73	0.00387	stronglyHypometh
chr6	18168612	18168613	-					0.27	15	1	6	-0.73	0.00387	stronglyHypometh
chr9	51278772	51278773	-	Gm684			Y	0	7	0.73	11	-0.73	0.004022	stronglyHypometh
chr6	147208226	147208227	-		E330012B07Rik			0.27	11	1	7	-0.73	0.004022	stronglyHypometh
chr15	18126439	18126440	+			4921515E04Rik		0.27	11	1	7	-0.73	0.004022	stronglyHypometh
chr15	62016000	62016001	+					0.07	15	0.8	5	-0.73	0.004902	stronglyHypometh
chr7	35019056	35019057	-			Pepd		0.2	5	0.93	15	-0.73	0.004902	stronglyHypometh
chr2	32535319	32535320	+	Fam102a			Y	0.07	15	0.8	5	-0.73	0.004902	stronglyHypometh
chr5	124171018	124171019	+			Pitpnm2		0.27	22	1	5	-0.73	0.005723	stronglyHypometh
chr19	29063860	29063861	+					0	5	0.73	22	-0.73	0.005723	stronglyHypometh
chr1	179668690	179668691	+	Sccpdh		Sccpdh	Y	0.07	14	0.8	5	-0.73	0.006106	stronglyHypometh
chr13	106672590	106672591	+					0.07	14	0.8	5	-0.73	0.006106	stronglyHypometh
chr5	140509414	140509415	-			Chst12		0.2	5	0.93	14	-0.73	0.006106	stronglyHypometh
chrX	7465367	7465368	+					0.07	14	0.8	5	-0.73	0.006106	stronglyHypometh
chr7	106877661	106877662	-					0.1	10	0.83	6	-0.73	0.007617	stronglyHypometh
chr17	74178521	74178522	-					0.27	15	1	5	-0.73	0.008127	stronglyHypometh
chr12	109053214	109053215	+			Begain	Y	0.27	11	1	6	-0.73	0.00905	stronglyHypometh
chr2	181344581	181344582	+			Rtel1		0.27	11	1	6	-0.73	0.00905	stronglyHypometh
chr2	145202354	145202355	+					0	6	0.73	11	-0.73	0.00905	stronglyHypometh
chr14	62296919	62296920	-					0	6	0.73	11	-0.73	0.00905	stronglyHypometh
chr2	18039861	18039862	-				Y	0.27	11	1	6	-0.73	0.00905	stronglyHypometh
chr1	63859547	63859548	+					0.27	11	1	6	-0.73	0.00905	stronglyHypometh
chrX	62631047	62631048	-					0.27	11	1	6	-0.73	0.00905	stronglyHypometh
chr9	36367294	36367295	+					0.14	7	0.88	8	-0.73	0.0101	stronglyHypometh
chr18	15345339	15345340	-					0.12	8	0.86	7	-0.73	0.0101	stronglyHypometh
chr13	63144459	63144460	+			2010111I01Rik		0.14	7	0.88	8	-0.73	0.0101	stronglyHypometh
chr2	163584388	163584389	+					0.12	8	0.86	7	-0.73	0.0101	stronglyHypometh
chr17	48212023	48212024	-					0.14	7	0.88	8	-0.73	0.0101	stronglyHypometh
chr17	28584331	28584332	-					0.12	8	0.86	7	-0.73	0.0101	stronglyHypometh
chr10	60784323	60784324	-			Unc5b		0.14	7	0.88	8	-0.73	0.0101	stronglyHypometh
chrX	106485764	106485765	+	Fndc3c1				0.14	7	0.88	8	-0.73	0.0101	stronglyHypometh
chr1	153114838	153114839	-			Nmnat2		0	5	0.73	11	-0.73	0.02564	stronglyHypometh
chr9	77181365	77181366	-		Mlip			0	5	0.73	11	-0.73	0.02564	stronglyHypometh
chr9	112166800	112166801	+			Arpp21		0	5	0.73	11	-0.73	0.02564	stronglyHypometh
chr8	122309581	122309582	-			Zfpm1		0.27	11	1	5	-0.73	0.02564	stronglyHypometh
chr4	123139781	123139782	+	Ppie		Ppie		0.03	34	0.75	24	-0.72	4.876e-09	stronglyHypometh
chr8	49901934	49901935	-					0.09	34	0.81	26	-0.72	1.479e-08	stronglyHypometh
chr14	73475071	73475072	+					0.17	29	0.9	29	-0.72	3.38e-08	stronglyHypometh
chr1	138160278	138160279	-			Ptprc		0.16	19	0.88	32	-0.72	4.605e-07	stronglyHypometh
chr5	120773461	120773462	-			Oas3		0.04	25	0.76	17	-0.72	1.138e-06	stronglyHypometh
chr14	28089865	28089866	-			Erc2		0.04	24	0.76	17	-0.72	1.64e-06	stronglyHypometh
chr17	18410622	18410623	+					0.11	18	0.83	29	-0.72	1.824e-06	stronglyHypometh
chr10	13303318	13303319	-			Phactr2		0.17	24	0.89	18	-0.72	4.745e-06	stronglyHypometh
chr5	115507244	115507245	+	Pxn		Pxn		0.17	23	0.89	19	-0.72	5.752e-06	stronglyHypometh
chr9	119322803	119322804	+	Oxsr1			Y	0.2	15	0.92	25	-0.72	5.996e-06	stronglyHypometh
chr2	148040048	148040049	+					0.09	22	0.81	16	-0.72	8.533e-06	stronglyHypometh
chr17	47436434	47436435	+	AI661453,1700001C19Rik		1700001C19Rik	Y	0.21	24	0.93	15	-0.72	1.002e-05	stronglyHypometh
chr17	50941864	50941865	-			Tbc1d5		0.07	14	0.79	24	-0.72	2.205e-05	stronglyHypometh
chr15	50390374	50390375	-					0.15	20	0.88	16	-0.72	2.542e-05	stronglyHypometh
chr6	79125659	79125660	-					0.08	13	0.8	20	-0.72	5.911e-05	stronglyHypometh
chr19	7011551	7011552	-			Fermt3		0.15	13	0.88	16	-0.72	0.0001493	stronglyHypometh
chr10	61880030	61880031	-			Col13a1		0.11	9	0.83	24	-0.72	0.0002752	stronglyHypometh
chr6	148982924	148982925	+					0.17	12	0.88	17	-0.72	0.0002962	stronglyHypometh
chrX	8145393	8145394	+	2900002K06Rik,Rbm3		Rbm3	Y	0.17	12	0.88	17	-0.72	0.0002962	stronglyHypometh
chr4	119540640	119540641	-	Foxj3		Foxj3		0.09	11	0.81	16	-0.72	0.000341	stronglyHypometh
chr15	57025624	57025625	-					0.06	16	0.78	9	-0.72	0.0005409	stronglyHypometh
chr7	73609732	73609733	+					0.08	13	0.8	10	-0.72	0.0007281	stronglyHypometh
chr17	37050839	37050840	+			Gabbr1	Y	0.08	12	0.8	10	-0.72	0.001548	stronglyHypometh
chr1	139423904	139423905	-		Zbtb41			0.17	12	0.89	9	-0.72	0.001905	stronglyHypometh
chr5	111440029	111440030	-			Mn1		0.17	12	0.89	9	-0.72	0.001905	stronglyHypometh
chr5	52379272	52379273	-			Ccdc149		0.18	11	0.9	10	-0.72	0.001905	stronglyHypometh
chr16	29273476	29273477	+			Atp13a5		0.18	11	0.9	10	-0.72	0.001905	stronglyHypometh
chr8	116590419	116590420	+			Cdyl2		0.12	8	0.85	13	-0.72	0.002167	stronglyHypometh
chr5	22466407	22466408	-					0.12	8	0.85	13	-0.72	0.002167	stronglyHypometh
chr18	76545089	76545090	-					0.14	7	0.87	15	-0.72	0.002345	stronglyHypometh
chr1	7858924	7858925	-					0.14	7	0.87	15	-0.72	0.002345	stronglyHypometh
chr18	37682241	37682242	+		Pcdhgb1	Pcdha4-g,Pcdhga2,Pcdhga1,Pcdhga3	Y	0.11	18	0.83	6	-0.72	0.002704	stronglyHypometh
chr1	98926549	98926550	+					0.12	17	0.83	6	-0.72	0.003398	stronglyHypometh
chr5	70895092	70895093	-					0.12	17	0.83	6	-0.72	0.003398	stronglyHypometh
chr4	153180178	153180179	-					0.28	18	1	6	-0.72	0.003432	stronglyHypometh
chr19	48231949	48231950	+			Sorcs3		0.28	18	1	6	-0.72	0.003432	stronglyHypometh
chr5	39918518	39918519	+					0	5	0.72	18	-0.72	0.007489	stronglyHypometh
chr10	53630280	53630281	-	Mcm9		Mcm9	Y	0.28	18	1	5	-0.72	0.007489	stronglyHypometh
chr9	108491700	108491701	+			Usp19		0.2	5	0.92	13	-0.72	0.007703	stronglyHypometh
chr8	119988203	119988204	-					0.08	13	0.8	5	-0.72	0.007703	stronglyHypometh
chr5	147033306	147033307	-		Lnx2			0.2	5	0.92	13	-0.72	0.007703	stronglyHypometh
chr3	137697825	137697826	+					0.2	5	0.92	13	-0.72	0.007703	stronglyHypometh
chr12	71640559	71640560	-					0.2	5	0.92	12	-0.72	0.009858	stronglyHypometh
chr10	91337297	91337298	-					0.08	12	0.8	5	-0.72	0.009858	stronglyHypometh
chr8	48071158	48071159	+					0.11	9	0.83	6	-0.72	0.01099	stronglyHypometh
chr5	25269490	25269491	+					0.11	9	0.83	6	-0.72	0.01099	stronglyHypometh
chr17	83101385	83101386	-					0.11	9	0.83	6	-0.72	0.01099	stronglyHypometh
chr17	39845244	39845245	+		Rn45s		Y	0.17	6	0.89	9	-0.72	0.01099	stronglyHypometh
chrX	110032534	110032535	+					0.11	9	0.83	6	-0.72	0.01099	stronglyHypometh
chr4	128051199	128051200	+					0.1	30	0.81	48	-0.71	5.923e-10	stronglyHypometh
chr11	98775109	98775110	-	Nr1d1	Nr1d1			0.17	29	0.88	33	-0.71	1.933e-08	stronglyHypometh
chr5	108461036	108461037	-	Pcgf3			Y	0.07	28	0.78	23	-0.71	2.074e-07	stronglyHypometh
chr11	5762193	5762194	-	2210015D19Rik,Urgcp	2210015D19Rik,Urgcp		Y	0.12	24	0.83	30	-0.71	2.468e-07	stronglyHypometh
chr4	140761684	140761685	+		Padi4			0.18	34	0.89	18	-0.71	7.793e-07	stronglyHypometh
chr16	5131787	5131788	+	Ppl		Ppl	Y	0.29	21	1	18	-0.71	2.191e-06	stronglyHypometh
chr19	25525411	25525412	+			Dmrt1		0.29	17	1	20	-0.71	3.34e-06	stronglyHypometh
chr13	59003343	59003344	-			Ntrk2		0.17	18	0.88	25	-0.71	3.951e-06	stronglyHypometh
chr11	100356517	100356518	+	Hap1			Y	0.05	19	0.76	21	-0.71	4.656e-06	stronglyHypometh
chr5	75626987	75626988	-			Kit		0.19	21	0.9	21	-0.71	5.752e-06	stronglyHypometh
chr1	59289666	59289667	+		Cdk15			0.17	23	0.89	18	-0.71	5.752e-06	stronglyHypometh
chr6	122384405	122384406	+					0.29	34	1	14	-0.71	8.133e-06	stronglyHypometh
chr13	73265536	73265537	+		Irx4			0.04	52	0.75	8	-0.71	1.467e-05	stronglyHypometh
chr17	48679726	48679727	-					0	18	0.71	14	-0.71	1.552e-05	stronglyHypometh
chr4	41732528	41732529	-					0.29	14	1	18	-0.71	1.552e-05	stronglyHypometh
chr4	59805809	59805810	-	Snx30	Snx30		Y	0.29	17	1	16	-0.71	2.257e-05	stronglyHypometh
chr3	138271773	138271774	+					0.25	12	0.96	23	-0.71	2.792e-05	stronglyHypometh
chr14	62483261	62483262	-					0.29	14	1	16	-0.71	3.332e-05	stronglyHypometh
chr5	149677936	149677937	-	B3galtl				0.24	17	0.94	17	-0.71	5.911e-05	stronglyHypometh
chr14	30951739	30951740	+	Nek4		Nek4	Y	0.06	17	0.76	17	-0.71	5.911e-05	stronglyHypometh
chr8	50357848	50357849	+					0.08	13	0.78	23	-0.71	6.365e-05	stronglyHypometh
chr3	66749101	66749102	-					0.08	12	0.79	24	-0.71	7.125e-05	stronglyHypometh
chr14	121878144	121878145	+	Ubac2				0.13	15	0.84	19	-0.71	7.416e-05	stronglyHypometh
chr1	184999827	184999828	-	Mark1				0	14	0.71	14	-0.71	0.0001526	stronglyHypometh
chr12	58917145	58917146	-					0.21	19	0.92	12	-0.71	0.0001709	stronglyHypometh
chr7	118923590	118923591	-			Iqck		0.29	14	1	12	-0.71	0.0002009	stronglyHypometh
chr11	98389495	98389496	+		Pgap3			0	21	0.71	7	-0.71	0.0002137	stronglyHypometh
chr9	74865221	74865222	+			Onecut1		0.06	16	0.77	13	-0.71	0.0002608	stronglyHypometh
chr7	19508878	19508879	-	Trappc6a,Bloc1s3		Trappc6a	Y	0.09	11	0.8	20	-0.71	0.0003514	stronglyHypometh
chr1	118938827	118938828	-			Gli2		0	10	0.71	17	-0.71	0.0003638	stronglyHypometh
chr3	107595424	107595425	-	Alx3	Alx3		Y	0.29	31	1	8	-0.71	0.0003951	stronglyHypometh
chr4	131920413	131920414	-				Y	0.29	28	1	8	-0.71	0.0004253	stronglyHypometh
chr11	92527495	92527496	+					0	10	0.71	14	-0.71	0.0005823	stronglyHypometh
chr11	16961900	16961901	+					0.29	14	1	10	-0.71	0.0005823	stronglyHypometh
chr9	118231771	118231772	+					0.12	8	0.83	24	-0.71	0.0006745	stronglyHypometh
chr13	40838289	40838290	-					0.29	7	1	15	-0.71	0.0007974	stronglyHypometh
chr6	5859816	5859817	-			Dync1i1		0.29	7	1	14	-0.71	0.001032	stronglyHypometh
chr3	96665308	96665309	-					0	14	0.71	7	-0.71	0.001032	stronglyHypometh
chr8	25572689	25572690	+			Fgfr1		0.12	8	0.83	18	-0.71	0.001258	stronglyHypometh
chr7	130044320	130044321	-					0	13	0.71	7	-0.71	0.001354	stronglyHypometh
chr15	103412218	103412219	+			Gtsf1		0.29	14	1	9	-0.71	0.001603	stronglyHypometh
chr11	43657345	43657346	-					0.29	14	1	8	-0.71	0.001689	stronglyHypometh
chr6	124738553	124738554	-	Ptpn6	Ptpn6			0.29	14	1	8	-0.71	0.001689	stronglyHypometh
chr7	93616504	93616505	-					0.29	14	1	8	-0.71	0.001689	stronglyHypometh
chr14	54859966	54859967	-	Homez		Homez		0.15	20	0.86	7	-0.71	0.001743	stronglyHypometh
chr10	63461017	63461018	-			Ctnna3		0.2	10	0.91	11	-0.71	0.001905	stronglyHypometh
chrX	20460781	20460782	+	Phf16		Phf16		0.2	10	0.91	11	-0.71	0.001905	stronglyHypometh
chr13	53613204	53613205	+					0.29	34	1	6	-0.71	0.002086	stronglyHypometh
chr10	63609036	63609037	-			Ctnna3		0.17	6	0.88	24	-0.71	0.002122	stronglyHypometh
chr14	64697139	64697140	+			Kif13b		0.29	28	1	6	-0.71	0.002233	stronglyHypometh
chr10	63382389	63382390	+	Dnajc12				0.29	28	1	6	-0.71	0.002233	stronglyHypometh
chr19	53082229	53082230	-			1700054A03Rik		0.29	28	1	6	-0.71	0.002233	stronglyHypometh
chr2	20687328	20687329	-			Etl4		0.29	28	1	6	-0.71	0.002233	stronglyHypometh
chr5	141381732	141381733	-			Sdk1		0	11	0.71	7	-0.71	0.002451	stronglyHypometh
chr17	80298703	80298704	-					0.29	21	1	6	-0.71	0.003122	stronglyHypometh
chr13	55501933	55501934	+			Pdlim7		0.14	7	0.86	14	-0.71	0.003199	stronglyHypometh
chr2	67170999	67171000	-					0.14	7	0.86	14	-0.71	0.003199	stronglyHypometh
chr16	43397059	43397060	-			Zbtb20		0.29	7	1	10	-0.71	0.003394	stronglyHypometh
chr11	46014544	46014545	-			Sox30		0.29	14	1	7	-0.71	0.00387	stronglyHypometh
chr9	76094914	76094915	-			Hmgcll1		0.17	6	0.88	16	-0.71	0.004316	stronglyHypometh
chr6	108394922	108394923	+			Itpr1		0.17	6	0.88	16	-0.71	0.004316	stronglyHypometh
chr2	150753192	150753193	+		Entpd6			0.17	6	0.88	16	-0.71	0.004316	stronglyHypometh
chr8	121115350	121115351	-	Foxc2				0.12	16	0.83	6	-0.71	0.004316	stronglyHypometh
chr5	55812904	55812905	-					0.12	16	0.83	6	-0.71	0.004316	stronglyHypometh
chr17	36003853	36003854	+			A930015D03Rik		0.12	16	0.83	6	-0.71	0.004316	stronglyHypometh
chr2	49676027	49676028	-			Kif5c		0.12	16	0.83	6	-0.71	0.004316	stronglyHypometh
chr3	69891194	69891195	-					0.17	12	0.88	8	-0.71	0.004525	stronglyHypometh
chr15	40093080	40093081	+					0.29	17	1	7	-0.71	0.004577	stronglyHypometh
chr12	84643617	84643618	+	Vrtn		Vrtn		0	9	0.71	7	-0.71	0.004808	stronglyHypometh
chr4	102625901	102625902	-					0	9	0.71	7	-0.71	0.004808	stronglyHypometh
chr3	7096186	7096187	+					0	9	0.71	7	-0.71	0.004808	stronglyHypometh
chr16	85901428	85901429	+	Adamts5				0	9	0.71	7	-0.71	0.004808	stronglyHypometh
chr2	105126776	105126777	-	Wt1,AI314831	Wt1		Y	0.29	34	1	5	-0.71	0.005216	stronglyHypometh
chrX	105769002	105769003	+			Fgf16		0.29	28	1	5	-0.71	0.005423	stronglyHypometh
chr7	45628948	45628949	-		Rasip1		Y	0.11	9	0.82	11	-0.71	0.005477	stronglyHypometh
chr4	40779596	40779597	-					0.11	9	0.82	11	-0.71	0.005477	stronglyHypometh
chr3	29911249	29911250	-					0.11	9	0.82	11	-0.71	0.005477	stronglyHypometh
chr3	132059868	132059869	-					0.11	9	0.82	11	-0.71	0.005477	stronglyHypometh
chr5	75809177	75809178	-					0	5	0.71	24	-0.71	0.006669	stronglyHypometh
chr1	184999855	184999856	-	Mark1				0	8	0.71	7	-0.71	0.006993	stronglyHypometh
chr8	105693909	105693910	+			Rltpr	Y	0	8	0.71	7	-0.71	0.006993	stronglyHypometh
chr13	92794656	92794657	-	Thbs4	Thbs4			0	5	0.71	17	-0.71	0.009569	stronglyHypometh
chr12	110478327	110478328	+			Ppp2r5c		0.29	14	1	6	-0.71	0.01084	stronglyHypometh
chr9	44248951	44248952	-		Pdzd3			0.29	14	1	6	-0.71	0.01084	stronglyHypometh
chr6	144549367	144549368	+					0.29	14	1	5	-0.71	0.01084	stronglyHypometh
chr7	19494200	19494201	+					0.29	14	1	6	-0.71	0.01084	stronglyHypometh
chr5	107248591	107248592	-			Tgfbr3		0.29	14	1	6	-0.71	0.01084	stronglyHypometh
chr5	149652141	149652142	+					0.29	14	1	5	-0.71	0.01084	stronglyHypometh
chr17	5402664	5402665	-					0.29	14	1	6	-0.71	0.01084	stronglyHypometh
chr17	87583711	87583712	-					0	5	0.71	14	-0.71	0.01084	stronglyHypometh
chr3	65943123	65943124	+					0.29	14	1	6	-0.71	0.01084	stronglyHypometh
chr3	104742663	104742664	-					0.29	14	1	6	-0.71	0.01084	stronglyHypometh
chr19	14631307	14631308	+					0.29	14	1	6	-0.71	0.01084	stronglyHypometh
chr19	39157116	39157117	+			Cyp2c66		0.29	14	1	6	-0.71	0.01084	stronglyHypometh
chr19	47075108	47075109	-		Taf5		Y	0.29	14	1	6	-0.71	0.01084	stronglyHypometh
chrX	153498316	153498317	+	Ubqln2	Ubqln2		Y	0.29	14	1	6	-0.71	0.01084	stronglyHypometh
chrX	153498348	153498349	+	Ubqln2	Ubqln2		Y	0.29	14	1	6	-0.71	0.01084	stronglyHypometh
chr11	54826194	54826195	-					0.2	5	0.91	11	-0.71	0.01282	stronglyHypometh
chr3	66275476	66275477	-			Veph1		0.2	5	0.91	11	-0.71	0.01282	stronglyHypometh
chr14	7674608	7674609	+					0.09	11	0.8	5	-0.71	0.01282	stronglyHypometh
chrX	103333760	103333761	+					0.2	5	0.91	11	-0.71	0.01282	stronglyHypometh
chr12	35033485	35033486	-					0.29	7	1	7	-0.71	0.02098	stronglyHypometh
chr12	80613662	80613663	-					0.29	7	1	6	-0.71	0.02098	stronglyHypometh
chr11	105692060	105692061	+			Tanc2		0.29	7	1	6	-0.71	0.02098	stronglyHypometh
chr1	165130006	165130007	-					0	7	0.71	7	-0.71	0.02098	stronglyHypometh
chr18	36858974	36858975	-					0.29	7	1	7	-0.71	0.02098	stronglyHypometh
chr13	40728359	40728360	-		Tfap2a		Y	0	6	0.71	7	-0.71	0.02098	stronglyHypometh
chr6	6268797	6268798	+					0	6	0.71	7	-0.71	0.02098	stronglyHypometh
chr6	49233186	49233187	-					0.29	7	1	6	-0.71	0.02098	stronglyHypometh
chr6	143358886	143358887	-					0.29	7	1	6	-0.71	0.02098	stronglyHypometh
chr8	87471866	87471867	+	Gm2694,Cbln1		Cbln1		0	6	0.71	7	-0.71	0.02098	stronglyHypometh
chr7	45327092	45327093	+		Trpm4			0.29	7	1	7	-0.71	0.02098	stronglyHypometh
chr7	57590701	57590702	+	Gabrb3		Gabrb3		0	7	0.71	7	-0.71	0.02098	stronglyHypometh
chr5	23543303	23543304	+			Srpk2		0.29	7	1	7	-0.71	0.02098	stronglyHypometh
chr5	106169811	106169812	-					0	7	0.71	7	-0.71	0.02098	stronglyHypometh
chr5	121654004	121654005	+			Acad10		0.29	7	1	6	-0.71	0.02098	stronglyHypometh
chr4	31360568	31360569	+					0.29	7	1	7	-0.71	0.02098	stronglyHypometh
chr4	128928007	128928008	-					0	6	0.71	7	-0.71	0.02098	stronglyHypometh
chr3	123305799	123305800	-		Sec24d			0.29	7	1	6	-0.71	0.02098	stronglyHypometh
chr14	24368592	24368593	+					0	7	0.71	7	-0.71	0.02098	stronglyHypometh
chr14	109026338	109026339	-					0	7	0.71	7	-0.71	0.02098	stronglyHypometh
chr14	71627138	71627139	+					0	6	0.71	7	-0.71	0.02098	stronglyHypometh
chr14	109571146	109571147	-					0	6	0.71	7	-0.71	0.02098	stronglyHypometh
chr10	71186831	71186832	+					0	7	0.71	7	-0.71	0.02098	stronglyHypometh
chr10	4712580	4712581	+		Esr1		Y	0.29	7	1	6	-0.71	0.02098	stronglyHypometh
chr19	59379684	59379685	-					0	6	0.71	7	-0.71	0.02098	stronglyHypometh
chr2	38926093	38926094	-	Nr6a1		Nr6a1	Y	0	7	0.71	7	-0.71	0.02098	stronglyHypometh
chr2	29764554	29764555	+					0	6	0.71	7	-0.71	0.02098	stronglyHypometh
chr1	60875947	60875948	+					0	6	0.71	7	-0.71	0.02098	stronglyHypometh
chr1	65540219	65540220	-					0	6	0.71	7	-0.71	0.02098	stronglyHypometh
chr1	4742490	4742491	+					0.29	7	1	6	-0.71	0.02098	stronglyHypometh
chr1	16453131	16453132	+			Stau2		0.29	7	1	6	-0.71	0.02098	stronglyHypometh
chr11	101187381	101187382	-			Cntnap1		0.12	8	0.83	6	-0.71	0.02564	stronglyHypometh
chr1_GL456211_random	44396	44397	-					0.12	8	0.83	6	-0.71	0.02564	stronglyHypometh
chr7	80019143	80019144	+					0.17	6	0.88	8	-0.71	0.02564	stronglyHypometh
chr5	114707028	114707029	+	Tchp				0.17	6	0.88	8	-0.71	0.02564	stronglyHypometh
chr3	53450668	53450669	-					0.17	6	0.88	8	-0.71	0.02564	stronglyHypometh
chr2	48610878	48610879	-					0.17	6	0.88	8	-0.71	0.02564	stronglyHypometh
chr1	50175910	50175911	-					0.17	6	0.88	8	-0.71	0.02564	stronglyHypometh
chr16	33047787	33047788	-			Iqcg		0.17	6	0.88	8	-0.71	0.02564	stronglyHypometh
chr16	39380000	39380001	+					0.12	8	0.83	6	-0.71	0.02564	stronglyHypometh
chrX	98954377	98954378	-					0.17	6	0.88	8	-0.71	0.02564	stronglyHypometh
chr12	44329359	44329360	-	Nrcam		Nrcam	Y	0	5	0.71	7	-0.71	0.02778	stronglyHypometh
chr11	99664653	99664654	+					0.29	7	1	5	-0.71	0.02778	stronglyHypometh
chr1	150342585	150342586	+			2310030A07Rik		0.29	7	1	5	-0.71	0.02778	stronglyHypometh
chr1	155161410	155161411	-			Stx6		0.29	7	1	5	-0.71	0.02778	stronglyHypometh
chr18	34782210	34782211	-			Kdm3b		0.29	7	1	5	-0.71	0.02778	stronglyHypometh
chr13	88668013	88668014	+					0.29	7	1	5	-0.71	0.02778	stronglyHypometh
chr6	87425087	87425088	+					0.29	7	1	5	-0.71	0.02778	stronglyHypometh
chr7	30831736	30831737	-					0	5	0.71	7	-0.71	0.02778	stronglyHypometh
chr5	92675016	92675017	+	Ccdc158		Ccdc158		0.29	7	1	5	-0.71	0.02778	stronglyHypometh
chr5	133551978	133551979	+					0	5	0.71	7	-0.71	0.02778	stronglyHypometh
chr17	29323554	29323555	-			Pi16		0.29	7	1	5	-0.71	0.02778	stronglyHypometh
chr17	53540268	53540269	+	Pp2d1				0.29	7	1	5	-0.71	0.02778	stronglyHypometh
chr3	11134422	11134423	-					0	5	0.71	7	-0.71	0.02778	stronglyHypometh
chr3	95861315	95861316	-					0	5	0.71	7	-0.71	0.02778	stronglyHypometh
chr14	120622638	120622639	+					0	5	0.71	7	-0.71	0.02778	stronglyHypometh
chr2	15302457	15302458	-					0.29	7	1	5	-0.71	0.02778	stronglyHypometh
chrX	69002302	69002303	+					0.29	7	1	5	-0.71	0.02778	stronglyHypometh
chrX	71214332	71214333	+	Mtm1		Mtm1		0.29	7	1	5	-0.71	0.02778	stronglyHypometh
chrX	153498306	153498307	+	Ubqln2	Ubqln2		Y	0.29	7	1	5	-0.71	0.02778	stronglyHypometh
chrX	162849733	162849734	-			Bc1		0.29	7	1	5	-0.71	0.02778	stronglyHypometh
chr8	31500927	31500928	+					0.14	7	0.86	7	-0.71	0.02914	stronglyHypometh
chr4	115662402	115662403	-					0.14	7	0.86	7	-0.71	0.02914	stronglyHypometh
chr4	133543440	133543441	-			Nudc		0.14	7	0.86	7	-0.71	0.02914	stronglyHypometh
chr19	46867721	46867722	-			Cnnm2		0.14	7	0.86	7	-0.71	0.02914	stronglyHypometh
chr16	91973261	91973262	-					0.14	7	0.86	7	-0.71	0.02914	stronglyHypometh
chr6	47920953	47920954	-	Zfp212		Zfp212	Y	0.12	32	0.83	46	-0.7	4.654e-10	stronglyHypometh
chr11	117949470	117949471	+				Y	0.12	40	0.82	34	-0.7	9.369e-10	stronglyHypometh
chr6	51115007	51115008	+					0.21	33	0.91	33	-0.7	1.069e-08	stronglyHypometh
chr7	65522529	65522530	+					0.17	24	0.86	29	-0.7	3.483e-07	stronglyHypometh
chr3	30698186	30698187	-					0.11	18	0.81	42	-0.7	5.145e-07	stronglyHypometh
chr19	8039884	8039885	+					0.05	19	0.75	28	-0.7	2.701e-06	stronglyHypometh
chr6	126162808	126162809	-			Ntf3		0.21	14	0.92	36	-0.7	2.833e-06	stronglyHypometh
chr1	3530874	3530875	+			Xkr4		0.05	22	0.75	16	-0.7	7.498e-06	stronglyHypometh
chr19	44503810	44503811	-			Wnt8b		0.05	19	0.75	20	-0.7	1.002e-05	stronglyHypometh
chr1	30628004	30628005	+					0.12	16	0.82	28	-0.7	1.351e-05	stronglyHypometh
chr8	120781412	120781413	+					0.14	28	0.85	13	-0.7	2.585e-05	stronglyHypometh
chr13	83727412	83727413	-	C130071C03Rik				0.13	31	0.83	12	-0.7	2.719e-05	stronglyHypometh
chr13	53285722	53285723	-	Ror2		Ror2	Y	0	12	0.7	23	-0.7	6.257e-05	stronglyHypometh
chr9	110740885	110740886	+			Pth1r		0.17	18	0.87	15	-0.7	8.604e-05	stronglyHypometh
chr9	110413644	110413645	-					0.16	19	0.86	14	-0.7	9.108e-05	stronglyHypometh
chr2	131909817	131909818	+	Prnp				0.14	14	0.84	19	-0.7	9.108e-05	stronglyHypometh
chr4	87656958	87656959	+					0.12	25	0.82	11	-0.7	0.0001037	stronglyHypometh
chr5	131081242	131081243	-			Wbscr17		0	10	0.7	27	-0.7	0.0001256	stronglyHypometh
chr17	57973786	57973787	+			Cntnap5c		0.21	24	0.91	11	-0.7	0.0001472	stronglyHypometh
chrX	163329330	163329331	+			Bc1		0	11	0.7	20	-0.7	0.0001505	stronglyHypometh
chr8	47763366	47763367	+					0.08	26	0.78	9	-0.7	0.000169	stronglyHypometh
chr1	7032295	7032296	+					0.1	20	0.8	10	-0.7	0.0002913	stronglyHypometh
chr5	83883658	83883659	+					0.3	20	1	10	-0.7	0.0002999	stronglyHypometh
chr5	150449505	150449506	+		Fry			0.3	20	1	10	-0.7	0.0002999	stronglyHypometh
chr13	39308952	39308953	-					0.25	8	0.95	22	-0.7	0.0003065	stronglyHypometh
chrX	12132852	12132853	+			Bcor		0.18	11	0.88	17	-0.7	0.0003571	stronglyHypometh
chr3	4519689	4519690	-					0.08	12	0.79	14	-0.7	0.0004792	stronglyHypometh
chr19	35868913	35868914	-					0.05	20	0.75	8	-0.7	0.0004797	stronglyHypometh
chr17	29009062	29009063	+					0.3	20	1	9	-0.7	0.0006997	stronglyHypometh
chr15	36032203	36032204	-			Rgs22		0.3	10	1	11	-0.7	0.001032	stronglyHypometh
chr16	29273459	29273460	+			Atp13a5		0	11	0.7	10	-0.7	0.001032	stronglyHypometh
chr3	3209080	3209081	+					0	7	0.7	33	-0.7	0.001043	stronglyHypometh
chr5	129284307	129284308	-					0.08	13	0.78	9	-0.7	0.001492	stronglyHypometh
chr19	38256493	38256494	+					0.22	9	0.92	13	-0.7	0.001492	stronglyHypometh
chr2	17060916	17060917	+					0.17	6	0.87	30	-0.7	0.00179	stronglyHypometh
chrX	75182657	75182658	+			F8		0.3	20	1	8	-0.7	0.001932	stronglyHypometh
chr10	80386177	80386178	+			Mex3d		0.13	23	0.83	6	-0.7	0.002535	stronglyHypometh
chr2	144369403	144369404	-	Pet117,Csrp2bp		Pet117,Csrp2bp		0.14	22	0.83	6	-0.7	0.003047	stronglyHypometh
chr13	83200605	83200606	+					0	10	0.7	10	-0.7	0.003096	stronglyHypometh
chr8	74595405	74595406	-					0	9	0.7	10	-0.7	0.003096	stronglyHypometh
chr10	69399017	69399018	+				Y	0	10	0.7	10	-0.7	0.003096	stronglyHypometh
chr7	4836695	4836696	+		Shisa7		Y	0.3	20	1	6	-0.7	0.004013	stronglyHypometh
chr7	108142605	108142606	+					0	6	0.7	20	-0.7	0.004013	stronglyHypometh
chr5	119535058	119535059	-					0.3	20	1	6	-0.7	0.004013	stronglyHypometh
chr2	48131770	48131771	+					0.3	20	1	6	-0.7	0.004013	stronglyHypometh
chr13	28958840	28958841	-					0	8	0.7	10	-0.7	0.004022	stronglyHypometh
chr2	102483274	102483275	-					0	8	0.7	10	-0.7	0.004022	stronglyHypometh
chr8	101208359	101208360	+					0	8	0.7	10	-0.7	0.004022	stronglyHypometh
chr1	61499050	61499051	-					0.3	10	1	8	-0.7	0.004022	stronglyHypometh
chr1	78562079	78562080	+					0.3	10	1	8	-0.7	0.004022	stronglyHypometh
chr4	41063092	41063093	+					0.15	13	0.86	7	-0.7	0.004438	stronglyHypometh
chr11	70519411	70519412	+	Gltpd2	Gltpd2			0.1	21	0.8	5	-0.7	0.004652	stronglyHypometh
chr12	10693540	10693541	-					0.1	20	0.8	5	-0.7	0.005477	stronglyHypometh
chr9	113516179	113516180	-			AU023762		0.1	10	0.8	10	-0.7	0.005477	stronglyHypometh
chr8	90088905	90088906	-					0.2	5	0.9	20	-0.7	0.005477	stronglyHypometh
chr2	45117040	45117041	+				Y	0.2	10	0.9	10	-0.7	0.005477	stronglyHypometh
chr9	23284134	23284135	-			Bmper		0.17	6	0.87	15	-0.7	0.005547	stronglyHypometh
chr12	88214113	88214114	-					0	5	0.7	20	-0.7	0.008696	stronglyHypometh
chr12	94158239	94158240	+					0	7	0.7	10	-0.7	0.009821	stronglyHypometh
chr7	139966026	139966027	+					0	7	0.7	10	-0.7	0.009821	stronglyHypometh
chr5	68554814	68554815	+					0	7	0.7	10	-0.7	0.009821	stronglyHypometh
chr1	68589158	68589159	+			Erbb4		0.3	10	1	6	-0.7	0.01136	stronglyHypometh
chr9	43346860	43346861	-					0.2	5	0.9	10	-0.7	0.01698	stronglyHypometh
chr7	66564176	66564177	-					0.2	5	0.9	10	-0.7	0.01698	stronglyHypometh
chr5	73093867	73093868	-			Fryl		0.2	5	0.9	10	-0.7	0.01698	stronglyHypometh
chr4	88899873	88899874	+					0.1	10	0.8	5	-0.7	0.01698	stronglyHypometh
chr14	54627025	54627026	+		Psmb11			0.1	10	0.8	5	-0.7	0.01698	stronglyHypometh
chr14	59672387	59672388	-			Atp8a2		0.2	5	0.9	10	-0.7	0.01698	stronglyHypometh
chr10	67082527	67082528	-			Reep3		0.1	10	0.8	5	-0.7	0.01698	stronglyHypometh
chr2	20536001	20536002	+			Etl4		0.1	10	0.8	5	-0.7	0.01698	stronglyHypometh
chr2	48131811	48131812	-					0.1	10	0.8	5	-0.7	0.01698	stronglyHypometh
chrX	8083191	8083192	-			Was		0.2	5	0.9	10	-0.7	0.01698	stronglyHypometh
chr11	5318410	5318411	+			Znrf3		0.3	10	1	5	-0.7	0.02564	stronglyHypometh
chr18	24992525	24992526	-			Fhod3		0	5	0.7	10	-0.7	0.02564	stronglyHypometh
chr2	168853639	168853640	-					0.3	10	1	5	-0.7	0.02564	stronglyHypometh
chr7	46771775	46771776	-		Hps5			0.3	10	1	5	-0.7	0.02564	stronglyHypometh
chr17	57026346	57026347	-			Khsrp		0.3	10	1	5	-0.7	0.02564	stronglyHypometh
chr14	121068729	121068730	+			Farp1		0.3	10	1	5	-0.7	0.02564	stronglyHypometh
chr10	50810063	50810064	+			Ascc3		0.3	10	1	5	-0.7	0.02564	stronglyHypometh
chr2	16356548	16356549	+	Plxdc2	Plxdc2		Y	0.3	10	1	5	-0.7	0.02564	stronglyHypometh
chr1	13052577	13052578	-					0	5	0.7	10	-0.7	0.02564	stronglyHypometh
chrX	114267378	114267379	-					0.3	10	1	5	-0.7	0.02564	stronglyHypometh
chr12	26068374	26068375	-					0.05	62	0.74	38	-0.69	1.04e-11	stronglyHypometh
chr11	69037540	69037541	+					0.2	25	0.89	45	-0.69	1.035e-08	stronglyHypometh
chr2	164595828	164595829	+					0.26	23	0.95	22	-0.69	1.671e-06	stronglyHypometh
chrX	60046289	60046290	+					0.06	18	0.75	28	-0.69	2.976e-06	stronglyHypometh
chrX	167534232	167534233	-			Frmpd4		0.31	13	1	26	-0.69	3.374e-06	stronglyHypometh
chr7	130936110	130936111	-	Htra1			Y	0.15	20	0.84	25	-0.69	4.224e-06	stronglyHypometh
chr1	195148080	195148081	+			Cr2		0.04	25	0.73	15	-0.69	6.19e-06	stronglyHypometh
chr2	166190468	166190469	-					0.26	23	0.95	19	-0.69	6.222e-06	stronglyHypometh
chr5	101525567	101525568	+					0.2	20	0.89	18	-0.69	2.357e-05	stronglyHypometh
chr10	20148549	20148550	+	Map7			Y	0.31	59	1	10	-0.69	3.859e-05	stronglyHypometh
chr18	83799838	83799839	+					0.31	13	1	17	-0.69	4.998e-05	stronglyHypometh
chr13	60701683	60701684	-			Dapk1		0.15	13	0.84	25	-0.69	6.573e-05	stronglyHypometh
chr15	54326069	54326070	-					0	15	0.69	16	-0.69	6.771e-05	stronglyHypometh
chr7	105787327	105787328	-	Dchs1		Dchs1	Y	0.11	36	0.8	10	-0.69	6.997e-05	stronglyHypometh
chr1	175492602	175492603	-	Rgs7			Y	0.06	34	0.75	8	-0.69	0.0001354	stronglyHypometh
chr14	54926743	54926744	-	Efs	Efs		Y	0.06	34	0.75	8	-0.69	0.0001354	stronglyHypometh
chrX	95978475	95978476	+					0.31	13	1	14	-0.69	0.0001526	stronglyHypometh
chr1	4613904	4613905	+					0.06	16	0.75	16	-0.69	0.0001709	stronglyHypometh
chr1	187645516	187645517	-			Esrrg		0.06	32	0.75	8	-0.69	0.0001839	stronglyHypometh
chr17	14943890	14943891	+	Wdr27,1600012H06Rik	1600012H06Rik		Y	0.06	32	0.75	8	-0.69	0.0001839	stronglyHypometh
chr10	125674574	125674575	+					0.25	12	0.94	17	-0.69	0.00019	stronglyHypometh
chr2	180842595	180842596	-					0.25	12	0.94	16	-0.69	0.0002733	stronglyHypometh
chrX	164382140	164382141	-			Figf		0	12	0.69	13	-0.69	0.0004577	stronglyHypometh
chr18	51405195	51405196	+					0.31	32	1	8	-0.69	0.000569	stronglyHypometh
chr5	138820179	138820180	+	Gm5294	Gm5294			0.31	32	1	8	-0.69	0.000569	stronglyHypometh
chr1	158331917	158331918	+			Fam5b		0.31	16	1	10	-0.69	0.0007227	stronglyHypometh
chr16	34715911	34715912	-			Ccdc14		0.31	16	1	10	-0.69	0.0007227	stronglyHypometh
chr10	14158383	14158384	-					0.25	8	0.94	18	-0.69	0.0007784	stronglyHypometh
chr1	94729346	94729347	-					0.18	11	0.88	16	-0.69	0.0008548	stronglyHypometh
chr5	106990901	106990902	+					0.21	14	0.91	11	-0.69	0.0009826	stronglyHypometh
chr1	37399686	37399687	-			Inpp4a		0.17	12	0.86	14	-0.69	0.001101	stronglyHypometh
chr2	137480404	137480405	-					0.06	16	0.75	8	-0.69	0.001318	stronglyHypometh
chr7	90941526	90941527	-					0.06	16	0.75	8	-0.69	0.001318	stronglyHypometh
chr7	23358089	23358090	-			Nlrp4e		0	10	0.69	13	-0.69	0.001603	stronglyHypometh
chr5	86548291	86548292	+			Tmprss11f		0.31	13	1	10	-0.69	0.001603	stronglyHypometh
chr7	16739123	16739124	-	Ap2s1		Ap2s1		0.22	9	0.92	12	-0.69	0.002167	stronglyHypometh
chr5	98855230	98855231	-	Bmp3	Bmp3		Y	0.31	42	1	6	-0.69	0.002211	stronglyHypometh
chr11	48817100	48817101	-	Trim41	Trim41		Y	0.11	9	0.8	15	-0.69	0.002229	stronglyHypometh
chr14	75880153	75880154	+					0.2	15	0.89	9	-0.69	0.002229	stronglyHypometh
chr1	135889932	135889933	-		Pkp1			0.12	8	0.81	16	-0.69	0.002345	stronglyHypometh
chr4	16669167	16669168	-					0.19	16	0.88	8	-0.69	0.002345	stronglyHypometh
chr9	63576297	63576298	+			Iqch		0.31	32	1	6	-0.69	0.002901	stronglyHypometh
chrX	48453837	48453838	+			Elf4	Y	0.31	32	1	6	-0.69	0.002901	stronglyHypometh
chr1	38626870	38626871	+			Aff3	Y	0.31	26	1	6	-0.69	0.003314	stronglyHypometh
chr15	31159157	31159158	-					0.2	5	0.89	27	-0.69	0.004449	stronglyHypometh
chr12	83994856	83994857	-					0.22	9	0.91	11	-0.69	0.004525	stronglyHypometh
chr14	48642529	48642530	+					0.09	11	0.78	9	-0.69	0.004525	stronglyHypometh
chr2	57203344	57203345	+					0.22	9	0.91	11	-0.69	0.004525	stronglyHypometh
chr7	4919711	4919712	+		Zfp628			0.31	13	1	8	-0.69	0.0046	stronglyHypometh
chr7	34413337	34413338	-					0.31	13	1	8	-0.69	0.0046	stronglyHypometh
chr7	3241741	3241742	-			Nlrp12		0	7	0.69	13	-0.69	0.004721	stronglyHypometh
chr14	63123510	63123511	+			Ctsb		0.31	13	1	7	-0.69	0.004721	stronglyHypometh
chr3	57846744	57846745	+			Pfn2		0.12	8	0.82	11	-0.69	0.005477	stronglyHypometh
chr2	166674061	166674062	+			Prex1		0.14	7	0.83	12	-0.69	0.006271	stronglyHypometh
chr17	8558629	8558630	-					0.14	7	0.83	12	-0.69	0.006271	stronglyHypometh
chr14	85143346	85143347	-					0.17	12	0.86	7	-0.69	0.006271	stronglyHypometh
chrX	141724414	141724415	+	Irs4	Irs4			0.14	7	0.83	12	-0.69	0.006271	stronglyHypometh
chrX	48453830	48453831	+			Elf4	Y	0.31	29	1	5	-0.69	0.007195	stronglyHypometh
chr4	87008508	87008509	-			Slc24a2		0.17	6	0.86	14	-0.69	0.007224	stronglyHypometh
chr6	54468198	54468199	-			Wipf3		0.31	13	1	6	-0.69	0.01084	stronglyHypometh
chr7	13672545	13672546	-					0	6	0.69	13	-0.69	0.01084	stronglyHypometh
chr5	77236902	77236903	-					0.31	13	1	6	-0.69	0.01084	stronglyHypometh
chr3	43540129	43540130	-					0	6	0.69	13	-0.69	0.01084	stronglyHypometh
chr19	7718065	7718066	-					0.31	13	1	6	-0.69	0.01084	stronglyHypometh
chr13	16353656	16353657	-					0.31	16	1	6	-0.69	0.01238	stronglyHypometh
chr14	121067952	121067953	-			Farp1		0	5	0.69	16	-0.69	0.01238	stronglyHypometh
chrX	58011620	58011621	+					0	5	0.69	16	-0.69	0.01238	stronglyHypometh
chr11	113364939	113364940	-			Slc39a11		0.11	9	0.8	5	-0.69	0.02298	stronglyHypometh
chr9	70903729	70903730	+			Lipc		0.2	5	0.89	9	-0.69	0.02298	stronglyHypometh
chr13	105405245	105405246	-					0.11	9	0.8	5	-0.69	0.02298	stronglyHypometh
chr13	105405252	105405253	-					0.11	9	0.8	5	-0.69	0.02298	stronglyHypometh
chr6	64933047	64933048	+					0.2	5	0.89	9	-0.69	0.02298	stronglyHypometh
chr6	121064985	121064986	-			Mical3		0.11	9	0.8	5	-0.69	0.02298	stronglyHypometh
chr2	128827578	128827579	+			Tmem87b		0.2	5	0.89	9	-0.69	0.02298	stronglyHypometh
chr8	35076452	35076453	-					0.2	5	0.89	9	-0.69	0.02298	stronglyHypometh
chr8	113512539	113512540	+					0.2	5	0.89	9	-0.69	0.02298	stronglyHypometh
chr15	61167094	61167095	+					0.11	9	0.8	5	-0.69	0.02298	stronglyHypometh
chr4	34255693	34255694	+					0.2	5	0.89	9	-0.69	0.02298	stronglyHypometh
chr4	123105121	123105122	-	Bmp8b			Y	0.11	9	0.8	5	-0.69	0.02298	stronglyHypometh
chr3	152050095	152050096	-					0.2	5	0.89	9	-0.69	0.02298	stronglyHypometh
chr14	68277139	68277140	+					0.11	9	0.8	5	-0.69	0.02298	stronglyHypometh
chr10	96148283	96148284	-					0.2	5	0.89	9	-0.69	0.02298	stronglyHypometh
chr10	126722434	126722435	+					0.11	9	0.8	5	-0.69	0.02298	stronglyHypometh
chrX	5877941	5877942	-					0.2	5	0.89	9	-0.69	0.02298	stronglyHypometh
chrX	11989572	11989573	-					0.2	5	0.89	9	-0.69	0.02298	stronglyHypometh
chrX	11989581	11989582	-					0.2	5	0.89	9	-0.69	0.02298	stronglyHypometh
chrX	145055467	145055468	+			Zcchc16		0.2	5	0.89	9	-0.69	0.02298	stronglyHypometh
chrX	49431077	49431078	-					0.11	9	0.8	5	-0.69	0.02298	stronglyHypometh
chr11	80601488	80601489	-			Myo1d		0.14	7	0.83	6	-0.69	0.02914	stronglyHypometh
chr9	3301403	3301404	+					0.14	7	0.83	6	-0.69	0.02914	stronglyHypometh
chr9	120186651	120186652	-					0.14	7	0.83	6	-0.69	0.02914	stronglyHypometh
chr6	82732861	82732862	+			Hk2		0.17	6	0.86	7	-0.69	0.02914	stronglyHypometh
chr6	133559627	133559628	+					0.14	7	0.83	6	-0.69	0.02914	stronglyHypometh
chr2	106277563	106277564	+					0.14	7	0.83	6	-0.69	0.02914	stronglyHypometh
chr2	163688119	163688120	-			Pkig		0.14	7	0.83	6	-0.69	0.02914	stronglyHypometh
chr8	106266913	106266914	-			Smpd3		0.14	7	0.83	6	-0.69	0.02914	stronglyHypometh
chr15	75371823	75371824	-					0.17	6	0.86	7	-0.69	0.02914	stronglyHypometh
chr7	35481538	35481539	-					0.17	6	0.86	7	-0.69	0.02914	stronglyHypometh
chr7	142656879	142656880	+	Igf2		Igf2		0.14	7	0.83	6	-0.69	0.02914	stronglyHypometh
chr5	10452247	10452248	-					0.14	7	0.83	6	-0.69	0.02914	stronglyHypometh
chr17	8308360	8308361	-			4930506C21Rik		0.17	6	0.86	7	-0.69	0.02914	stronglyHypometh
chr17	80056417	80056418	-			Hnrpll		0.17	6	0.86	7	-0.69	0.02914	stronglyHypometh
chr4	129105586	129105587	-	Tmem54	Tmem54		Y	0.14	7	0.83	6	-0.69	0.02914	stronglyHypometh
chr3	89595530	89595531	-			Kcnn3		0.14	7	0.83	6	-0.69	0.02914	stronglyHypometh
chr14	33627897	33627898	+			Ptpn20		0.14	7	0.83	6	-0.69	0.02914	stronglyHypometh
chr10	4712592	4712593	+		Esr1		Y	0.14	7	0.83	6	-0.69	0.02914	stronglyHypometh
chr10	44461655	44461656	+					0.14	7	0.83	6	-0.69	0.02914	stronglyHypometh
chr16	10350774	10350775	+					0.14	7	0.83	6	-0.69	0.02914	stronglyHypometh
chr16	59900179	59900180	-			Epha6		0.17	6	0.86	7	-0.69	0.02914	stronglyHypometh
chrX	155317973	155317974	-					0.14	7	0.83	6	-0.69	0.02914	stronglyHypometh
chr6	21377122	21377123	-			Kcnd2		0	5	0.69	13	-0.69	0.02941	stronglyHypometh
chr15	26681805	26681806	+			Fbxl7		0.31	13	1	5	-0.69	0.02941	stronglyHypometh
chr5	122856759	122856760	-			Rnf34		0.31	13	1	5	-0.69	0.02941	stronglyHypometh
chr2	31429128	31429129	-					0	5	0.69	13	-0.69	0.02941	stronglyHypometh
chr1	25829978	25829979	-	Bai3			Y	0.31	13	1	5	-0.69	0.02941	stronglyHypometh
chrX	103439532	103439533	+			Tsix		0.31	13	1	5	-0.69	0.02941	stronglyHypometh
chr2	152669927	152669928	-	H13		H13		0.12	52	0.79	29	-0.68	1.228e-09	stronglyHypometh
chr17	25792386	25792387	+	Fam173a			Y	0.17	36	0.85	26	-0.68	9.324e-08	stronglyHypometh
chr7	119720294	119720295	+	Thumpd1		Thumpd1	Y	0.18	22	0.86	42	-0.68	1.584e-07	stronglyHypometh
chr4	104646343	104646344	-			Dab1		0.09	22	0.77	30	-0.68	1.083e-06	stronglyHypometh
chr6	122138451	122138452	+		Gm10319			0.23	26	0.91	23	-0.68	1.678e-06	stronglyHypometh
chr6	142571091	142571092	+	Kcnj8		Kcnj8		0.24	21	0.92	26	-0.68	1.824e-06	stronglyHypometh
chr8	13844366	13844367	+					0.19	27	0.86	22	-0.68	2.333e-06	stronglyHypometh
chr19	44683090	44683091	+					0.22	23	0.9	20	-0.68	8.994e-06	stronglyHypometh
chr5	147272357	147272358	-	2210019I11Rik		Pdx1		0.21	14	0.9	29	-0.68	1.745e-05	stronglyHypometh
chr11	97647557	97647558	+					0.1	21	0.78	18	-0.68	1.804e-05	stronglyHypometh
chr13	71785163	71785164	-					0.19	16	0.87	23	-0.68	3.361e-05	stronglyHypometh
chr8	15027294	15027295	-		Kbtbd11			0.06	17	0.74	19	-0.68	3.854e-05	stronglyHypometh
chr11	96168523	96168524	+					0.19	16	0.86	22	-0.68	4.339e-05	stronglyHypometh
chr7	137411171	137411172	+	9430038I01Rik				0.18	17	0.86	21	-0.68	4.466e-05	stronglyHypometh
chr11	67425170	67425171	+					0	14	0.68	22	-0.68	5.638e-05	stronglyHypometh
chr6	39871801	39871802	-				Y	0.32	28	1	12	-0.68	6.163e-05	stronglyHypometh
chr16	37868047	37868048	+	Lrrc58				0.17	23	0.86	14	-0.68	8.357e-05	stronglyHypometh
chr17	51995729	51995730	+					0.17	12	0.85	26	-0.68	0.0001053	stronglyHypometh
chrX	46768271	46768272	-					0.17	12	0.85	26	-0.68	0.0001053	stronglyHypometh
chr2	94247347	94247348	-					0.25	20	0.93	14	-0.68	0.000108	stronglyHypometh
chr2	97948536	97948537	+					0.12	33	0.8	10	-0.68	0.0001236	stronglyHypometh
chr10	32647584	32647585	-			Nkain2		0.27	11	0.95	21	-0.68	0.0001255	stronglyHypometh
chr10	25296724	25296725	+			Akap7	Y	0.21	14	0.89	19	-0.68	0.000159	stronglyHypometh
chr5	106297448	106297449	+					0.2	15	0.88	17	-0.68	0.0002122	stronglyHypometh
chr2	48131771	48131772	-					0.32	19	1	10	-0.68	0.0004141	stronglyHypometh
chr11	96306995	96306996	-					0.1	21	0.78	9	-0.68	0.0005417	stronglyHypometh
chr8	11701594	11701595	+					0.12	17	0.8	10	-0.68	0.0007457	stronglyHypometh
chr1	114394569	114394570	+					0.25	12	0.93	14	-0.68	0.0007807	stronglyHypometh
chr8	77089095	77089096	+			Nr3c2		0.13	15	0.82	11	-0.68	0.0009456	stronglyHypometh
chr19	41264475	41264476	+	Tm9sf3				0.13	15	0.82	11	-0.68	0.0009456	stronglyHypometh
chr8	108245691	108245692	-					0.12	8	0.81	26	-0.68	0.0009869	stronglyHypometh
chr1	128089892	128089893	+			Zranb3		0.12	16	0.8	10	-0.68	0.001047	stronglyHypometh
chr1	129121068	129121069	-					0.12	16	0.8	10	-0.68	0.001047	stronglyHypometh
chrX	93831977	93831978	-	Pdk3	Pdk3		Y	0.12	16	0.8	10	-0.68	0.001047	stronglyHypometh
chr4	140398454	140398455	+					0.11	9	0.79	19	-0.68	0.001179	stronglyHypometh
chr6	3456580	3456581	+					0.15	13	0.83	12	-0.68	0.001203	stronglyHypometh
chr17	86786351	86786352	-			Epas1		0.15	13	0.83	12	-0.68	0.001203	stronglyHypometh
chrX	99323753	99323754	-					0.2	25	0.88	8	-0.68	0.001234	stronglyHypometh
chr12	41024458	41024459	-				Y	0.14	14	0.82	11	-0.68	0.001239	stronglyHypometh
chr8	41041072	41041073	-	Mtus1		Mtus1		0.18	11	0.86	14	-0.68	0.001239	stronglyHypometh
chr3	133544960	133544961	+	Tet2			Y	0.14	14	0.82	11	-0.68	0.001239	stronglyHypometh
chr17	72917714	72917715	+	Lbh				0.07	15	0.75	8	-0.68	0.001746	stronglyHypometh
chr2	23068242	23068243	-	Acbd5	Acbd5		Y	0.07	15	0.75	8	-0.68	0.001746	stronglyHypometh
chr8	95137956	95137957	+		Kifc3	Kifc3		0.32	19	1	8	-0.68	0.001932	stronglyHypometh
chr8	11478609	11478610	+	Rab20			Y	0.32	22	1	8	-0.68	0.002199	stronglyHypometh
chr5	30281598	30281599	+					0.32	44	1	6	-0.68	0.002439	stronglyHypometh
chr7	117173457	117173458	+					0	6	0.68	25	-0.68	0.004079	stronglyHypometh
chrX	98723028	98723029	+			Ophn1		0.17	6	0.85	20	-0.68	0.0045	stronglyHypometh
chr9	45348380	45348381	+					0.2	5	0.88	26	-0.68	0.005067	stronglyHypometh
chr3	36600069	36600070	-			Bbs7		0.32	19	1	6	-0.68	0.005217	stronglyHypometh
chr3	19600920	19600921	-			Dnajc5b		0.22	9	0.9	10	-0.68	0.005477	stronglyHypometh
chr10	42503320	42503321	-			Snx3		0.22	9	0.9	10	-0.68	0.005477	stronglyHypometh
chr7	143460711	143460712	-	Cdkn1c	Cdkn1c	Cdkn1c	Y	0.17	6	0.84	19	-0.68	0.005534	stronglyHypometh
chr4	28813250	28813251	-	Epha7	Epha7		Y	0.16	19	0.83	6	-0.68	0.005534	stronglyHypometh
chr5	41713387	41713388	-					0.12	8	0.8	15	-0.68	0.005898	stronglyHypometh
chr2	88740159	88740160	+					0.2	15	0.88	8	-0.68	0.005898	stronglyHypometh
chrX	91873484	91873485	+					0.12	8	0.8	15	-0.68	0.005898	stronglyHypometh
chr12	44895873	44895874	-			Stxbp6		0.2	5	0.88	17	-0.68	0.009342	stronglyHypometh
chr4	127403663	127403664	-					0.12	17	0.8	5	-0.68	0.009342	stronglyHypometh
chr7	120203298	120203299	-	Abca14				0.17	6	0.85	13	-0.68	0.009546	stronglyHypometh
chr3	29082993	29082994	-	Egfem1		Egfem1	Y	0.15	13	0.83	6	-0.68	0.009546	stronglyHypometh
chr14	102961322	102961323	-					0.17	6	0.85	13	-0.68	0.009546	stronglyHypometh
chr11	115436416	115436417	-					0	5	0.68	19	-0.68	0.01087	stronglyHypometh
chr1	179411760	179411761	-		Smyd3			0.2	5	0.88	16	-0.68	0.01135	stronglyHypometh
chr3	47230614	47230615	+					0.12	16	0.8	5	-0.68	0.01135	stronglyHypometh
chr8	84559503	84559504	-		Cacna1a		Y	0.18	11	0.86	7	-0.68	0.01282	stronglyHypometh
chr7	98814891	98814892	-					0.18	11	0.86	7	-0.68	0.01282	stronglyHypometh
chr5	101006585	101006586	-					0.18	11	0.86	7	-0.68	0.01282	stronglyHypometh
chrX	164980359	164980360	+	Mospd2,Fancb				0.18	11	0.86	7	-0.68	0.01282	stronglyHypometh
chr13	109736232	109736233	+			Pde4d		0.2	10	0.88	8	-0.68	0.01522	stronglyHypometh
chr7	116294055	116294056	-					0.12	8	0.8	10	-0.68	0.01522	stronglyHypometh
chr4	14043611	14043612	-					0.2	10	0.88	8	-0.68	0.01522	stronglyHypometh
chr4	63079908	63079909	-		Zfp618			0.12	8	0.8	10	-0.68	0.01522	stronglyHypometh
chr1	152927821	152927822	+					0.2	5	0.88	8	-0.68	0.03186	stronglyHypometh
chr6	54267485	54267486	-			Chn2		0.12	8	0.8	5	-0.68	0.03186	stronglyHypometh
chr2	156408655	156408656	+					0.12	8	0.8	5	-0.68	0.03186	stronglyHypometh
chr8	13324321	13324322	-					0.12	8	0.8	5	-0.68	0.03186	stronglyHypometh
chr15	83758079	83758080	-					0.12	8	0.8	5	-0.68	0.03186	stronglyHypometh
chr14	19910874	19910875	-			Gng2		0.12	8	0.8	5	-0.68	0.03186	stronglyHypometh
chr14	30952381	30952382	+	Nek4		Nek4		0.12	8	0.8	5	-0.68	0.03186	stronglyHypometh
chr14	42314010	42314011	-					0.12	8	0.8	5	-0.68	0.03186	stronglyHypometh
chr10	15568251	15568252	+					0.12	8	0.8	5	-0.68	0.03186	stronglyHypometh
chr16	96980499	96980500	-			Dscam		0.2	5	0.88	8	-0.68	0.03186	stronglyHypometh
chrX	130856490	130856491	+					0.12	8	0.8	5	-0.68	0.03186	stronglyHypometh
chr15	27095629	27095630	+					0.14	51	0.81	47	-0.67	1.054e-10	stronglyHypometh
chr3	77881746	77881747	-					0.14	37	0.8	61	-0.67	1.832e-10	stronglyHypometh
chr8	126235764	126235765	+					0.33	24	1	26	-0.67	1.494e-07	stronglyHypometh
chr17	48662087	48662088	+					0.09	22	0.76	37	-0.67	5.475e-07	stronglyHypometh
chr8	70896428	70896429	-	Snora68		Rpl18a		0.17	29	0.85	26	-0.67	5.635e-07	stronglyHypometh
chr6	149294350	149294351	+					0	32	0.67	12	-0.67	2.793e-06	stronglyHypometh
chr13	57306964	57306965	-					0.29	17	0.96	26	-0.67	4.464e-06	stronglyHypometh
chr10	117718061	117718062	-					0.23	13	0.9	49	-0.67	6.041e-06	stronglyHypometh
chr12	51952554	51952555	-		Heatr5a			0.24	21	0.91	23	-0.67	7.227e-06	stronglyHypometh
chr18	73379316	73379317	-					0.24	21	0.91	22	-0.67	8.866e-06	stronglyHypometh
chr14	70461726	70461727	+			Phyhip		0	21	0.67	15	-0.67	1.181e-05	stronglyHypometh
chr2	156737073	156737074	+			Dlgap4		0.2	15	0.87	31	-0.67	1.492e-05	stronglyHypometh
chr5	26136170	26136171	+					0.27	22	0.95	19	-0.67	1.557e-05	stronglyHypometh
chr2	73277249	73277250	-					0.33	15	1	20	-0.67	1.636e-05	stronglyHypometh
chr19	48269736	48269737	-			Sorcs3		0.17	18	0.84	25	-0.67	2.437e-05	stronglyHypometh
chr7	63935716	63935717	-			Klf13		0.22	23	0.89	18	-0.67	2.488e-05	stronglyHypometh
chr11	95145450	95145451	-	Dlx4,A730090H04Rik	Dlx4	A730090H04Rik	Y	0	17	0.67	18	-0.67	2.966e-05	stronglyHypometh
chr9	103761822	103761823	+	Tmem108	Tmem108		Y	0.33	24	1	14	-0.67	3.436e-05	stronglyHypometh
chr8	101906943	101906944	+					0	16	0.67	18	-0.67	3.717e-05	stronglyHypometh
chr8	120865204	120865205	-					0.07	14	0.74	27	-0.67	5.059e-05	stronglyHypometh
chr9	62121822	62121823	-	Mir5133				0.12	25	0.79	14	-0.67	5.733e-05	stronglyHypometh
chr4	137723795	137723796	+			Rap1gap		0	44	0.67	6	-0.67	6.513e-05	stronglyHypometh
chr4	10319819	10319820	-					0.21	19	0.88	17	-0.67	6.599e-05	stronglyHypometh
chr12	33968487	33968488	+				Y	0.08	25	0.75	12	-0.67	7.914e-05	stronglyHypometh
chr4	33135666	33135667	+			Gabrr1		0	18	0.67	12	-0.67	8.457e-05	stronglyHypometh
chr11	71652453	71652454	-					0.17	12	0.83	30	-0.67	9.869e-05	stronglyHypometh
chr2	171735376	171735377	-					0	38	0.67	6	-0.67	0.0001105	stronglyHypometh
chr3	148337293	148337294	+					0.33	9	1	22	-0.67	0.0001141	stronglyHypometh
chr17	65509455	65509456	+			Tmem232		0	17	0.67	12	-0.67	0.0001153	stronglyHypometh
chr8	121187578	121187579	-					0.18	17	0.84	19	-0.67	0.0001426	stronglyHypometh
chr7	25688898	25688899	-			Tgfb1		0.18	17	0.84	19	-0.67	0.0001426	stronglyHypometh
chr6	34476396	34476397	-	Bpgm	Bpgm			0.24	33	0.91	11	-0.67	0.0001525	stronglyHypometh
chr13	58544108	58544109	+					0.33	12	1	16	-0.67	0.0001593	stronglyHypometh
chr7	34812558	34812559	+	Chst8	Chst8		Y	0.17	24	0.83	12	-0.67	0.0001912	stronglyHypometh
chr5	123892331	123892332	+					0.17	12	0.83	24	-0.67	0.0001912	stronglyHypometh
chr4	140368201	140368202	-					0	32	0.67	6	-0.67	0.0002032	stronglyHypometh
chr15	90053791	90053792	-					0.05	19	0.73	11	-0.67	0.000223	stronglyHypometh
chr1	75253180	75253181	-			Ptprn		0.27	11	0.95	19	-0.67	0.000223	stronglyHypometh
chrX	9677592	9677593	-					0.27	11	0.95	19	-0.67	0.000223	stronglyHypometh
chr2	131562605	131562606	-	Adra1d		Mir3098	Y	0.13	30	0.8	10	-0.67	0.0002281	stronglyHypometh
chr1	44933217	44933218	-					0.26	19	0.93	14	-0.67	0.000248	stronglyHypometh
chr19	6276530	6276531	-	Ehd1			Y	0	30	0.67	6	-0.67	0.0002546	stronglyHypometh
chr5	6152308	6152309	+					0.06	18	0.73	11	-0.67	0.000302	stronglyHypometh
chr6	85513697	85513698	-	Egr4			Y	0	28	0.67	6	-0.67	0.0003234	stronglyHypometh
chr2	104410391	104410392	+	D430041D05Rik			Y	0	28	0.67	6	-0.67	0.0003234	stronglyHypometh
chr2	104410402	104410403	+	D430041D05Rik			Y	0	28	0.67	6	-0.67	0.0003234	stronglyHypometh
chr15	39659699	39659700	+	Rims2	Rims2	Rims2		0	28	0.67	6	-0.67	0.0003234	stronglyHypometh
chr8	78437233	78437234	+	Pou4f2			Y	0	17	0.67	9	-0.67	0.0003649	stronglyHypometh
chr4	43424123	43424124	-			Rusc2		0.33	9	1	17	-0.67	0.0003649	stronglyHypometh
chr6	18770833	18770834	-					0	26	0.67	6	-0.67	0.0004171	stronglyHypometh
chr6	136159000	136159001	-			Grin2b		0	26	0.67	6	-0.67	0.0004171	stronglyHypometh
chr9	98746715	98746716	+					0.1	10	0.77	26	-0.67	0.0004253	stronglyHypometh
chr5	30916254	30916255	-			Emilin1		0.33	9	1	16	-0.67	0.0004743	stronglyHypometh
chr9	75279996	75279997	-			Myo5c		0.24	21	0.91	11	-0.67	0.0005022	stronglyHypometh
chr8	107556739	107556740	+		Wwp2			0.24	21	0.91	11	-0.67	0.0005022	stronglyHypometh
chr14	70078696	70078697	+			Egr3	Y	0.08	26	0.75	8	-0.67	0.0005127	stronglyHypometh
chr17	12507351	12507352	+	Slc22a3	Slc22a3		Y	0	24	0.67	6	-0.67	0.0005473	stronglyHypometh
chr16	93884938	93884939	-			Chaf1b		0.04	25	0.71	7	-0.67	0.0005871	stronglyHypometh
chr3	120369614	120369615	-					0	15	0.67	9	-0.67	0.0006241	stronglyHypometh
chrX	88529983	88529984	-					0.33	9	1	15	-0.67	0.0006241	stronglyHypometh
chrX	135941667	135941668	-					0.08	12	0.75	16	-0.67	0.0006371	stronglyHypometh
chr1	126911305	126911306	-					0.13	15	0.8	15	-0.67	0.0006789	stronglyHypometh
chr2	171037522	171037523	+					0.19	16	0.86	14	-0.67	0.0006789	stronglyHypometh
chr5	66385036	66385037	+			Apbb2		0.2	15	0.87	15	-0.67	0.0006789	stronglyHypometh
chr18	20895799	20895800	-	Trappc8		Trappc8	Y	0	22	0.67	6	-0.67	0.0007326	stronglyHypometh
chr4	126967893	126967894	+	Zmym4	Zmym4		Y	0	22	0.67	6	-0.67	0.0007326	stronglyHypometh
chr18	38768653	38768654	+					0.08	24	0.75	8	-0.67	0.0007531	stronglyHypometh
chr17	69319539	69319540	-					0.04	23	0.71	7	-0.67	0.0008252	stronglyHypometh
chr17	21937355	21937356	-			Zfp942		0.33	9	1	14	-0.67	0.0008321	stronglyHypometh
chr4	131920802	131920803	+	Tmem200b			Y	0	21	0.67	6	-0.67	0.0008547	stronglyHypometh
chr9	43239809	43239810	-	Oaf	Oaf		Y	0.33	18	1	10	-0.67	0.0008835	stronglyHypometh
chr3	3183834	3183835	-					0	10	0.67	18	-0.67	0.0008835	stronglyHypometh
chr7	55687231	55687232	-					0.33	15	1	10	-0.67	0.0009649	stronglyHypometh
chr9	108596728	108596729	-	P4htm		P4htm		0.29	7	0.95	22	-0.67	0.0009873	stronglyHypometh
chr11	115813364	115813365	+	Caskin2		Caskin2	Y	0	20	0.67	6	-0.67	0.001003	stronglyHypometh
chr19	36410214	36410215	-			Pcgf5	Y	0	13	0.67	9	-0.67	0.001126	stronglyHypometh
chr2	69439255	69439256	+			Lrp2		0	13	0.67	9	-0.67	0.001126	stronglyHypometh
chr17	56425383	56425384	-		Ptprs	Ptprs	Y	0	19	0.67	6	-0.67	0.001186	stronglyHypometh
chr5	36764489	36764490	+					0.29	7	0.95	21	-0.67	0.001189	stronglyHypometh
chr12	110992160	110992161	-					0.22	9	0.89	18	-0.67	0.00121	stronglyHypometh
chr9	36724927	36724928	-			Chek1		0.11	18	0.78	9	-0.67	0.00121	stronglyHypometh
chr12	87089049	87089050	-			Tmem63c		0.09	11	0.76	17	-0.67	0.001339	stronglyHypometh
chr2	164951007	164951008	-			Mmp9		0.09	11	0.76	17	-0.67	0.001339	stronglyHypometh
chr7	25781352	25781353	-			Axl		0	11	0.67	12	-0.67	0.001346	stronglyHypometh
chr17	87507546	87507547	+					0	11	0.67	12	-0.67	0.001346	stronglyHypometh
chr7	28268178	28268179	-	Eid2	Eid2		Y	0	18	0.67	6	-0.67	0.001412	stronglyHypometh
chr7	28268181	28268182	-	Eid2	Eid2		Y	0	18	0.67	6	-0.67	0.001412	stronglyHypometh
chr14	55899769	55899770	+	Sdr39u1		Sdr39u1		0	18	0.67	6	-0.67	0.001412	stronglyHypometh
chr19	53101463	53101464	+					0	18	0.67	6	-0.67	0.001412	stronglyHypometh
chrX	162828723	162828724	+	Txlng		Txlng,Bc1	Y	0	18	0.67	6	-0.67	0.001412	stronglyHypometh
chr11	32409845	32409846	-			Sh3pxd2b		0.33	9	1	12	-0.67	0.001548	stronglyHypometh
chr13	118996644	118996645	+					0.33	6	1	17	-0.67	0.001694	stronglyHypometh
chr10	118794954	118794955	+					0.33	6	1	17	-0.67	0.001694	stronglyHypometh
chr12	51360797	51360798	-			G2e3		0.33	6	1	16	-0.67	0.002051	stronglyHypometh
chr9	60415444	60415445	-			Thsd4		0	16	0.67	6	-0.67	0.002051	stronglyHypometh
chr18	80707901	80707902	-	Nfatc1		Nfatc1	Y	0	16	0.67	6	-0.67	0.002051	stronglyHypometh
chr7	44564637	44564638	+					0	16	0.67	6	-0.67	0.002051	stronglyHypometh
chr7	139210459	139210460	+			Stk32c		0	16	0.67	6	-0.67	0.002051	stronglyHypometh
chr2	33640426	33640427	+	C130021I20Rik,Lmx1b		Lmx1b	Y	0	16	0.67	6	-0.67	0.002051	stronglyHypometh
chr14	55826736	55826737	+		Nfatc4		Y	0.33	9	1	11	-0.67	0.002167	stronglyHypometh
chr6	78352998	78352999	-					0.33	18	1	8	-0.67	0.002239	stronglyHypometh
chr7	122457072	122457073	+			Prkcb		0.33	18	1	8	-0.67	0.002239	stronglyHypometh
chr7	138434705	138434706	+					0.33	18	1	8	-0.67	0.002239	stronglyHypometh
chr5	118186853	118186854	+		Hrk			0.33	18	1	8	-0.67	0.002239	stronglyHypometh
chr17	88161036	88161037	-					0.2	10	0.87	15	-0.67	0.00241	stronglyHypometh
chr14	119138408	119138409	-	Hs6st3	Hs6st3		Y	0.33	24	1	7	-0.67	0.002447	stronglyHypometh
chr1	58223681	58223682	+			Aox4		0	7	0.67	24	-0.67	0.002447	stronglyHypometh
chr3	129092935	129092936	-					0.33	6	1	15	-0.67	0.002506	stronglyHypometh
chr13	80564398	80564399	-					0.22	18	0.89	9	-0.67	0.002699	stronglyHypometh
chr15	90445852	90445853	-					0.22	18	0.89	9	-0.67	0.002699	stronglyHypometh
chr12	9253696	9253697	-					0.11	9	0.79	14	-0.67	0.002759	stronglyHypometh
chr18	75365703	75365704	+					0.25	12	0.92	12	-0.67	0.002759	stronglyHypometh
chr6	128853805	128853806	+			BC035044		0.23	13	0.9	10	-0.67	0.002759	stronglyHypometh
chr1	87108327	87108328	+					0.1	10	0.77	13	-0.67	0.002759	stronglyHypometh
chr12	56346490	56346491	+	Mbip				0	14	0.67	6	-0.67	0.003096	stronglyHypometh
chr9	86880288	86880289	-	Snap91	Snap91		Y	0	14	0.67	6	-0.67	0.003096	stronglyHypometh
chr7	84086190	84086191	+	9930013L23Rik		9930013L23Rik		0.33	6	1	14	-0.67	0.003096	stronglyHypometh
chr7	121391991	121391992	+	Hs3st2				0	14	0.67	6	-0.67	0.003096	stronglyHypometh
chr3	152974600	152974601	-			St6galnac5		0	10	0.67	9	-0.67	0.003096	stronglyHypometh
chr10	76632675	76632676	-					0.33	6	1	14	-0.67	0.003096	stronglyHypometh
chr2	64098156	64098157	+	Fign				0	14	0.67	6	-0.67	0.003096	stronglyHypometh
chrX	51188356	51188357	+			Mbnl3		0.33	9	1	10	-0.67	0.003096	stronglyHypometh
chrX	62631292	62631293	-					0	10	0.67	9	-0.67	0.003096	stronglyHypometh
chr3	113779365	113779366	-					0.19	21	0.86	7	-0.67	0.003294	stronglyHypometh
chr6	136461023	136461024	+					0.33	36	1	6	-0.67	0.003539	stronglyHypometh
chr3	35208253	35208254	+					0.33	33	1	6	-0.67	0.003793	stronglyHypometh
chr17	34671422	34671423	-	Tnxb	Tnxb		Y	0.33	6	1	13	-0.67	0.00387	stronglyHypometh
chr3	152257660	152257661	+			Nexn		0.33	6	1	13	-0.67	0.00387	stronglyHypometh
chr2	30708321	30708322	+					0	13	0.67	6	-0.67	0.00387	stronglyHypometh
chr12	19175973	19175974	+				Y	0.33	30	1	6	-0.67	0.004111	stronglyHypometh
chr13	117603178	117603179	+	Hcn1		Hcn1		0.25	8	0.92	12	-0.67	0.004438	stronglyHypometh
chr7	73832003	73832004	-					0.25	8	0.92	12	-0.67	0.004438	stronglyHypometh
chr5	99474937	99474938	+			A930011G23Rik		0.33	12	1	8	-0.67	0.0047	stronglyHypometh
chr14	39547225	39547226	-					0	8	0.67	12	-0.67	0.0047	stronglyHypometh
chr1	45587629	45587630	+					0.33	12	1	8	-0.67	0.0047	stronglyHypometh
chr11	101250189	101250190	-					0	12	0.67	6	-0.67	0.004902	stronglyHypometh
chr11	102932145	102932146	-					0	12	0.67	6	-0.67	0.004902	stronglyHypometh
chr9	102352712	102352713	+			Ephb1		0	12	0.67	6	-0.67	0.004902	stronglyHypometh
chr18	67728475	67728476	+					0	12	0.67	6	-0.67	0.004902	stronglyHypometh
chr5	146339705	146339706	-					0.33	6	1	12	-0.67	0.004902	stronglyHypometh
chr5	86450429	86450430	-			Tmprss11a		0	12	0.67	6	-0.67	0.004902	stronglyHypometh
chr10	70599240	70599241	+	Phyhipl	Phyhipl		Y	0	12	0.67	6	-0.67	0.004902	stronglyHypometh
chr2	74753484	74753485	+					0	12	0.67	6	-0.67	0.004902	stronglyHypometh
chrX	169514953	169514954	-					0.33	6	1	12	-0.67	0.004902	stronglyHypometh
chr3	103575408	103575409	-	Syt6	Syt6		Y	0.33	24	1	6	-0.67	0.005057	stronglyHypometh
chr5	24810203	24810204	-			Rheb		0.33	18	1	7	-0.67	0.005217	stronglyHypometh
chr16	69867515	69867516	-					0	7	0.67	18	-0.67	0.005217	stronglyHypometh
chr9	63768873	63768874	+					0	7	0.67	15	-0.67	0.005348	stronglyHypometh
chr11	88099144	88099145	+	Cuedc1	2210416O15Rik		Y	0	11	0.67	6	-0.67	0.006303	stronglyHypometh
chr6	62205878	62205879	-			Ccser1		0.33	6	1	11	-0.67	0.006303	stronglyHypometh
chr5	40636495	40636496	-					0	11	0.67	6	-0.67	0.006303	stronglyHypometh
chr17	56852355	56852356	-			Acsbg2		0	11	0.67	6	-0.67	0.006303	stronglyHypometh
chr3	106285257	106285258	+					0	11	0.67	6	-0.67	0.006303	stronglyHypometh
chr1	34807222	34807223	-		Arhgef4			0.33	6	1	11	-0.67	0.006303	stronglyHypometh
chr16	60022366	60022367	+			Epha6		0	11	0.67	6	-0.67	0.006303	stronglyHypometh
chr11	58201574	58201575	+		Igtp			0.33	6	1	10	-0.67	0.008242	stronglyHypometh
chr18	87885302	87885303	+					0.33	6	1	10	-0.67	0.008242	stronglyHypometh
chr13	59892381	59892382	+					0.33	6	1	10	-0.67	0.008242	stronglyHypometh
chr6	48444872	48444873	+	Zfp467		Zfp467		0	10	0.67	6	-0.67	0.008242	stronglyHypometh
chr6	60967683	60967684	+			Mmrn1		0	10	0.67	6	-0.67	0.008242	stronglyHypometh
chr2	166155269	166155270	+	Sulf2	Sulf2	Sulf2	Y	0	10	0.67	6	-0.67	0.008242	stronglyHypometh
chr8	10953833	10953834	+					0	10	0.67	6	-0.67	0.008242	stronglyHypometh
chr10	19778285	19778286	+					0	10	0.67	6	-0.67	0.008242	stronglyHypometh
chr1	55997458	55997459	+					0	10	0.67	6	-0.67	0.008242	stronglyHypometh
chr16	8779681	8779682	-					0	10	0.67	6	-0.67	0.008242	stronglyHypometh
chr16	87415260	87415261	+			Ltn1		0	10	0.67	6	-0.67	0.008242	stronglyHypometh
chr12	99033710	99033711	-					0.33	9	1	8	-0.67	0.00905	stronglyHypometh
chr12	104805451	104805452	+			Clmn		0.33	9	1	9	-0.67	0.00905	stronglyHypometh
chr13	46130730	46130731	+					0.33	9	1	8	-0.67	0.00905	stronglyHypometh
chr2	172150456	172150457	-					0.33	9	1	8	-0.67	0.00905	stronglyHypometh
chr3	142717582	142717583	-			Ccbl2		0.33	9	1	9	-0.67	0.00905	stronglyHypometh
chr10	60241079	60241080	-					0	9	0.67	9	-0.67	0.00905	stronglyHypometh
chr19	53610984	53610985	-			Smc3		0	8	0.67	9	-0.67	0.00905	stronglyHypometh
chr2	63484923	63484924	+					0.33	9	1	8	-0.67	0.00905	stronglyHypometh
chrX	91844076	91844077	-					0.33	9	1	8	-0.67	0.00905	stronglyHypometh
chr13	97742780	97742781	-					0.33	6	1	9	-0.67	0.01099	stronglyHypometh
chr8	107328615	107328616	+			Nfat5		0	9	0.67	6	-0.67	0.01099	stronglyHypometh
chr7	121917733	121917734	+		Scnn1b			0.33	6	1	9	-0.67	0.01099	stronglyHypometh
chr14	123671601	123671602	-			Itgbl1		0.33	6	1	9	-0.67	0.01099	stronglyHypometh
chr14	72875547	72875548	-					0	9	0.67	6	-0.67	0.01099	stronglyHypometh
chr10	38230118	38230119	+					0	9	0.67	6	-0.67	0.01099	stronglyHypometh
chr15	98807400	98807401	+	Ddn		Ddn		0	7	0.67	9	-0.67	0.01136	stronglyHypometh
chr5	16073039	16073040	+			Cacna2d1		0.33	9	1	7	-0.67	0.01136	stronglyHypometh
chr17	25994087	25994088	+			Rab11fip3		0.33	9	1	7	-0.67	0.01136	stronglyHypometh
chr17	3192216	3192217	+			Scaf8		0	7	0.67	9	-0.67	0.01136	stronglyHypometh
chr4	73270095	73270096	-					0.33	9	1	7	-0.67	0.01136	stronglyHypometh
chr3	20018236	20018237	-			Hps3		0	7	0.67	9	-0.67	0.01136	stronglyHypometh
chr19	6007852	6007853	+			Capn1		0.33	9	1	7	-0.67	0.01136	stronglyHypometh
chr16	30403066	30403067	-			Mir1195		0	7	0.67	9	-0.67	0.01136	stronglyHypometh
chr10	53445481	53445482	-					0	5	0.67	21	-0.67	0.01204	stronglyHypometh
chr12	8244797	8244798	+			1110057K04Rik		0	6	0.67	15	-0.67	0.01238	stronglyHypometh
chr12	33957203	33957204	+	Twist1			Y	0.33	12	1	6	-0.67	0.01282	stronglyHypometh
chr11	112716699	112716700	-					0.33	12	1	6	-0.67	0.01282	stronglyHypometh
chr9	10349080	10349081	-			Cntn5		0.33	12	1	6	-0.67	0.01282	stronglyHypometh
chr9	23608702	23608703	-					0.33	12	1	6	-0.67	0.01282	stronglyHypometh
chr13	100610172	100610173	+			Marveld2		0.33	12	1	7	-0.67	0.01282	stronglyHypometh
chr13	56222012	56222013	-				Y	0	6	0.67	12	-0.67	0.01282	stronglyHypometh
chr8	3809115	3809116	-					0	6	0.67	12	-0.67	0.01282	stronglyHypometh
chr15	11741532	11741533	+					0.33	12	1	6	-0.67	0.01282	stronglyHypometh
chr5	111223338	111223339	+		Ttc28		Y	0.33	12	1	6	-0.67	0.01282	stronglyHypometh
chr5	31186394	31186395	-					0	6	0.67	12	-0.67	0.01282	stronglyHypometh
chr4	74451817	74451818	-					0.33	12	1	6	-0.67	0.01282	stronglyHypometh
chr10	45877084	45877085	+					0.33	12	1	6	-0.67	0.01282	stronglyHypometh
chr16	15626414	15626415	-			Mcm4		0	6	0.67	12	-0.67	0.01282	stronglyHypometh
chr8	105518548	105518549	+	Hsd11b2			Y	0.33	18	1	6	-0.67	0.01373	stronglyHypometh
chr17	74025114	74025115	+			Srd5a2		0.33	18	1	5	-0.67	0.01373	stronglyHypometh
chr4	11604417	11604418	-			Rad54b		0.33	18	1	6	-0.67	0.01373	stronglyHypometh
chr2	32631023	32631024	+			Ak1		0.33	18	1	6	-0.67	0.01373	stronglyHypometh
chr16	17054711	17054712	+					0.33	18	1	6	-0.67	0.01373	stronglyHypometh
chr9	64268283	64268284	-					0.2	5	0.87	15	-0.67	0.01393	stronglyHypometh
chr8	24826622	24826623	+					0.13	15	0.8	5	-0.67	0.01393	stronglyHypometh
chr2	62060850	62060851	-			Slc4a10		0.2	5	0.87	15	-0.67	0.01393	stronglyHypometh
chr11	77544465	77544466	+			Taok1		0.33	6	1	8	-0.67	0.01499	stronglyHypometh
chr1	117636880	117636881	+					0.33	6	1	8	-0.67	0.01499	stronglyHypometh
chr9	65820952	65820953	+			Zfp609		0.33	6	1	8	-0.67	0.01499	stronglyHypometh
chr9	83166384	83166385	-					0.33	6	1	8	-0.67	0.01499	stronglyHypometh
chr13	99848846	99848847	-					0	8	0.67	6	-0.67	0.01499	stronglyHypometh
chr6	58298896	58298897	-					0.33	6	1	8	-0.67	0.01499	stronglyHypometh
chr2	152353097	152353098	-			Gm14164		0	8	0.67	6	-0.67	0.01499	stronglyHypometh
chr15	98867635	98867636	+			Mll2		0	8	0.67	6	-0.67	0.01499	stronglyHypometh
chr7	48137610	48137611	-					0	8	0.67	6	-0.67	0.01499	stronglyHypometh
chr7	48137620	48137621	-					0	8	0.67	6	-0.67	0.01499	stronglyHypometh
chr5	127673828	127673829	+			Glt1d1		0	8	0.67	6	-0.67	0.01499	stronglyHypometh
chr17	66270168	66270169	-					0.33	6	1	8	-0.67	0.01499	stronglyHypometh
chr17	31534776	31534777	-					0	8	0.67	6	-0.67	0.01499	stronglyHypometh
chr4	106170640	106170641	-					0.33	6	1	8	-0.67	0.01499	stronglyHypometh
chr3	44561187	44561188	-					0	8	0.67	6	-0.67	0.01499	stronglyHypometh
chr14	57133298	57133299	-	Gjb6	Gjb6		Y	0	8	0.67	6	-0.67	0.01499	stronglyHypometh
chr14	102164694	102164695	-					0	8	0.67	6	-0.67	0.01499	stronglyHypometh
chr19	27751590	27751591	+					0	8	0.67	6	-0.67	0.01499	stronglyHypometh
chr2	55436472	55436473	+	Kcnj3				0	8	0.67	6	-0.67	0.01499	stronglyHypometh
chr1	33892696	33892697	+			Bend6		0	8	0.67	6	-0.67	0.01499	stronglyHypometh
chr16	59708430	59708431	-			Epha6		0	8	0.67	6	-0.67	0.01499	stronglyHypometh
chrX	158741620	158741621	-					0.33	6	1	8	-0.67	0.01499	stronglyHypometh
chrX	6932060	6932061	+			Dgkk		0	8	0.67	6	-0.67	0.01499	stronglyHypometh
chrX	56428312	56428313	+					0	8	0.67	6	-0.67	0.01499	stronglyHypometh
chrX	105705504	105705505	-					0	8	0.67	6	-0.67	0.01499	stronglyHypometh
chrX	162141480	162141481	-			Nhs		0	8	0.67	6	-0.67	0.01499	stronglyHypometh
chr12	85114471	85114472	-			Dlst		0.11	9	0.78	9	-0.67	0.01522	stronglyHypometh
chr7	120595862	120595863	+					0.11	9	0.78	9	-0.67	0.01522	stronglyHypometh
chr14	63123000	63123001	-	Ctsb		Ctsb		0.22	9	0.89	9	-0.67	0.01522	stronglyHypometh
chr10	47944450	47944451	+					0.11	9	0.78	9	-0.67	0.01522	stronglyHypometh
chrX	15370090	15370091	-					0.22	9	0.89	9	-0.67	0.01522	stronglyHypometh
chrX	21801205	21801206	+					0.22	9	0.89	9	-0.67	0.01522	stronglyHypometh
chr12	90359418	90359419	+					0	7	0.67	6	-0.67	0.02098	stronglyHypometh
chr11	90389176	90389177	-			Hlf		0.33	6	1	7	-0.67	0.02098	stronglyHypometh
chr11	85246241	85246242	+					0	7	0.67	6	-0.67	0.02098	stronglyHypometh
chr1	105630916	105630917	-			Pign		0.33	6	1	7	-0.67	0.02098	stronglyHypometh
chr1	132454585	132454586	-			Dstyk		0.33	6	1	7	-0.67	0.02098	stronglyHypometh
chrY	76558535	76558536	+					0.33	6	1	7	-0.67	0.02098	stronglyHypometh
chr13	43385790	43385791	+			Sirt5		0	7	0.67	6	-0.67	0.02098	stronglyHypometh
chr2	115894205	115894206	-			Meis2		0.33	6	1	7	-0.67	0.02098	stronglyHypometh
chr8	64601029	64601030	+			Cpe		0.33	6	1	7	-0.67	0.02098	stronglyHypometh
chr8	70150472	70150473	+					0	7	0.67	6	-0.67	0.02098	stronglyHypometh
chr7	78794991	78794992	+					0.33	6	1	7	-0.67	0.02098	stronglyHypometh
chr7	130035130	130035131	-					0	7	0.67	6	-0.67	0.02098	stronglyHypometh
chr5	132880306	132880307	+					0	7	0.67	6	-0.67	0.02098	stronglyHypometh
chr5	141315004	141315005	+			Sdk1		0	7	0.67	6	-0.67	0.02098	stronglyHypometh
chr4	107232729	107232730	-					0	7	0.67	6	-0.67	0.02098	stronglyHypometh
chr10	66798806	66798807	-					0.33	6	1	7	-0.67	0.02098	stronglyHypometh
chr10	37731748	37731749	-					0	7	0.67	6	-0.67	0.02098	stronglyHypometh
chr19	6356588	6356589	-					0.33	6	1	7	-0.67	0.02098	stronglyHypometh
chr1	31620713	31620714	-					0	7	0.67	6	-0.67	0.02098	stronglyHypometh
chr1	59032006	59032007	+					0	7	0.67	6	-0.67	0.02098	stronglyHypometh
chrX	51018273	51018274	+	Rap2c			Y	0	7	0.67	6	-0.67	0.02098	stronglyHypometh
chr12	101352300	101352301	-					0.33	9	1	6	-0.67	0.02777	stronglyHypometh
chr9	42647130	42647131	+			Grik4		0.33	9	1	6	-0.67	0.02777	stronglyHypometh
chr13	62835048	62835049	-					0.33	9	1	6	-0.67	0.02777	stronglyHypometh
chr13	44542381	44542382	+					0	6	0.67	9	-0.67	0.02777	stronglyHypometh
chr8	84021384	84021385	+	Palm3			Y	0	6	0.67	9	-0.67	0.02777	stronglyHypometh
chr8	118825349	118825350	+			Cdh13		0	6	0.67	9	-0.67	0.02777	stronglyHypometh
chr5	36427454	36427455	+					0.33	9	1	6	-0.67	0.02777	stronglyHypometh
chr5	67427172	67427173	-	Bend4	Bend4		Y	0	6	0.67	9	-0.67	0.02777	stronglyHypometh
chr17	88362341	88362342	+					0.33	9	1	6	-0.67	0.02777	stronglyHypometh
chr4	32934621	32934622	-			Ankrd6		0.33	9	1	6	-0.67	0.02777	stronglyHypometh
chr14	66183977	66183978	+			Ptk2b		0.33	9	1	6	-0.67	0.02777	stronglyHypometh
chr14	118813625	118813626	-			Cldn10		0	6	0.67	9	-0.67	0.02777	stronglyHypometh
chr1	23784918	23784919	+			B3gat2		0.33	9	1	6	-0.67	0.02777	stronglyHypometh
chr16	30338001	30338002	+			Atp13a3		0	6	0.67	9	-0.67	0.02777	stronglyHypometh
chr11	59079062	59079063	-			Obscn		0.33	12	1	5	-0.67	0.02941	stronglyHypometh
chr1	183255530	183255531	+					0	5	0.67	12	-0.67	0.02941	stronglyHypometh
chr7	127789319	127789320	-			Setd1a		0.33	12	1	5	-0.67	0.02941	stronglyHypometh
chr17	55996169	55996170	+		Fsd1			0.33	12	1	5	-0.67	0.02941	stronglyHypometh
chrX	45242426	45242427	+					0.33	12	1	5	-0.67	0.02941	stronglyHypometh
chr18	13081020	13081021	+					0.33	9	1	5	-0.67	0.03097	stronglyHypometh
chr13	69577382	69577383	+			Srd5a1		0	5	0.67	9	-0.67	0.03097	stronglyHypometh
chr6	56741802	56741803	+			Avl9		0.33	9	1	5	-0.67	0.03097	stronglyHypometh
chr6	7338122	7338123	+					0	5	0.67	9	-0.67	0.03097	stronglyHypometh
chr2	168210571	168210572	-		Dpm1			0.33	9	1	5	-0.67	0.03097	stronglyHypometh
chr8	38875335	38875336	+					0	5	0.67	9	-0.67	0.03097	stronglyHypometh
chr15	32833162	32833163	+					0.33	9	1	5	-0.67	0.03097	stronglyHypometh
chr7	45429429	45429430	+			Ruvbl2		0.33	9	1	5	-0.67	0.03097	stronglyHypometh
chr7	34590697	34590698	-					0	5	0.67	9	-0.67	0.03097	stronglyHypometh
chr7	144653105	144653106	-			Ano1		0	5	0.67	9	-0.67	0.03097	stronglyHypometh
chr3	4719764	4719765	-					0	5	0.67	9	-0.67	0.03097	stronglyHypometh
chr3	36702058	36702059	-					0	5	0.67	9	-0.67	0.03097	stronglyHypometh
chr10	114535535	114535536	+			Trhde		0	5	0.67	9	-0.67	0.03097	stronglyHypometh
chr19	3994242	3994243	+			Tbx10		0.33	9	1	5	-0.67	0.03097	stronglyHypometh
chr2	66706488	66706489	+			Scn7a		0	5	0.67	9	-0.67	0.03097	stronglyHypometh
chrX	12000431	12000432	-					0	5	0.67	9	-0.67	0.03097	stronglyHypometh
chr9	70169395	70169396	-					0	5	0.67	15	-0.67	0.03251	stronglyHypometh
chr6	137864642	137864643	+					0.33	15	1	5	-0.67	0.03251	stronglyHypometh
chr6	60913904	60913905	-					0	5	0.67	15	-0.67	0.03251	stronglyHypometh
chr15	71899448	71899449	+			Col22a1		0.33	15	1	5	-0.67	0.03251	stronglyHypometh
chr18	31634977	31634978	-	Sap130		Sap130	Y	0.03	73	0.68	38	-0.66	7.416e-11	stronglyHypometh
chr5	114624394	114624395	-			Trpv4		0.08	38	0.74	27	-0.66	3.392e-08	stronglyHypometh
chr12	66396372	66396373	-					0.15	27	0.81	42	-0.66	6.17e-08	stronglyHypometh
chr8	70495616	70495617	+			Crlf1		0.24	25	0.9	39	-0.66	1.027e-07	stronglyHypometh
chr4	78977758	78977759	+					0.06	31	0.72	25	-0.66	3.994e-07	stronglyHypometh
chr14	58073420	58073421	+	Fgf9		Fgf9		0.27	26	0.93	28	-0.66	6.48e-07	stronglyHypometh
chr13	14064582	14064583	-	Arid4b		Arid4b	Y	0.08	26	0.74	23	-0.66	1.822e-06	stronglyHypometh
chr6	22493637	22493638	+					0.22	46	0.88	16	-0.66	5.229e-06	stronglyHypometh
chr2	147184198	147184199	+	Nkx2-2as	Nkx2-2,Nkx2-2as	Nkx2-2	Y	0.23	26	0.89	19	-0.66	1.267e-05	stronglyHypometh
chr1	49938926	49938927	-					0.12	24	0.79	19	-0.66	2.437e-05	stronglyHypometh
chr16	26482511	26482512	-			Cldn16		0.2	20	0.86	21	-0.66	3.209e-05	stronglyHypometh
chr17	23546867	23546868	+				Y	0.29	17	0.95	20	-0.66	5.717e-05	stronglyHypometh
chr2	19445839	19445840	+	Ptf1a	Ptf1a		Y	0.29	17	0.95	20	-0.66	5.717e-05	stronglyHypometh
chr7	30502010	30502011	-			Prodh2		0.28	29	0.93	15	-0.66	6.268e-05	stronglyHypometh
chr2	143063708	143063709	+	Snrpb2		Snrpb2		0.18	17	0.83	24	-0.66	6.691e-05	stronglyHypometh
chr5	124116601	124116602	-	Arl6ip4	Arl6ip4		Y	0.04	28	0.7	10	-0.66	6.963e-05	stronglyHypometh
chr1	178611856	178611857	-			Kif26b		0.29	14	0.95	20	-0.66	7.125e-05	stronglyHypometh
chr2	55046381	55046382	+			Galnt13		0.05	19	0.71	14	-0.66	0.0001002	stronglyHypometh
chr14	21981603	21981604	-					0.14	44	0.8	10	-0.66	0.0001013	stronglyHypometh
chr7	19272658	19272659	+	Vasp				0.27	22	0.93	14	-0.66	0.0001367	stronglyHypometh
chr11	88594293	88594294	+			Msi2		0.3	10	0.96	24	-0.66	0.0001611	stronglyHypometh
chr13	116941155	116941156	-			Parp8		0	11	0.66	29	-0.66	0.0001853	stronglyHypometh
chr15	74638856	74638857	-					0.11	19	0.77	13	-0.66	0.0002232	stronglyHypometh
chr17	8801333	8801334	+	Pde10a			Y	0.09	32	0.75	8	-0.66	0.0005225	stronglyHypometh
chr1	87278281	87278282	+			Efhd1		0.27	11	0.94	16	-0.66	0.000575	stronglyHypometh
chr2	8216729	8216730	+					0.08	13	0.73	15	-0.66	0.0006371	stronglyHypometh
chr2	166355773	166355774	-					0.27	11	0.93	15	-0.66	0.0008097	stronglyHypometh
chr10	43455738	43455739	-			Pdss2		0.07	15	0.73	11	-0.66	0.0008097	stronglyHypometh
chr2	13841226	13841227	-					0.25	8	0.91	23	-0.66	0.0009214	stronglyHypometh
chr8	12959875	12959876	-			Mcf2l		0.1	10	0.76	17	-0.66	0.001339	stronglyHypometh
chr12	24588064	24588065	+			Grhl1		0.12	8	0.79	28	-0.66	0.001347	stronglyHypometh
chrX	45246207	45246208	+					0	7	0.66	32	-0.66	0.002069	stronglyHypometh
chr2	163394247	163394248	+			Jph2		0.07	14	0.73	11	-0.66	0.002138	stronglyHypometh
chr12	11363505	11363506	-			Vsnl1		0.06	18	0.71	7	-0.66	0.002174	stronglyHypometh
chr9	79497596	79497597	+			Gm10635		0.14	14	0.8	10	-0.66	0.00267	stronglyHypometh
chr15	83758102	83758103	-					0.14	14	0.8	10	-0.66	0.00267	stronglyHypometh
chr17	65109035	65109036	+					0.14	14	0.8	10	-0.66	0.00267	stronglyHypometh
chr14	120910523	120910524	-	Ipo5				0.25	12	0.91	11	-0.66	0.002759	stronglyHypometh
chr17	40541370	40541371	+					0.2	20	0.86	7	-0.66	0.004155	stronglyHypometh
chr2	33016492	33016493	+			Garnl3		0.21	14	0.88	8	-0.66	0.006192	stronglyHypometh
chrX	19958731	19958732	+					0.12	8	0.79	14	-0.66	0.006192	stronglyHypometh
chr6	59426098	59426099	+	Gprin3		Gprin3		0.09	11	0.75	8	-0.66	0.006271	stronglyHypometh
chr2	147968458	147968459	-					0.09	11	0.75	8	-0.66	0.006271	stronglyHypometh
chr10	58539403	58539404	+			Ccdc138		0.09	11	0.75	8	-0.66	0.006271	stronglyHypometh
chr6	73067436	73067437	-		Dnahc6			0.2	15	0.86	7	-0.66	0.006614	stronglyHypometh
chr15	29347078	29347079	-					0.14	7	0.8	15	-0.66	0.006614	stronglyHypometh
chr13	57059318	57059319	-					0.11	9	0.77	13	-0.66	0.007519	stronglyHypometh
chr8	124722401	124722402	-	Arv1,Ttc13		Arv1	Y	0.23	13	0.89	9	-0.66	0.007519	stronglyHypometh
chr3	38175955	38175956	+					0.2	5	0.86	22	-0.66	0.008931	stronglyHypometh
chr18	62817092	62817093	+					0.2	10	0.86	7	-0.66	0.01522	stronglyHypometh
chr5	75150383	75150384	+					0.2	10	0.86	7	-0.66	0.01522	stronglyHypometh
chr10	120110455	120110456	-			Helb		0.14	7	0.8	10	-0.66	0.01522	stronglyHypometh
chrX	61805999	61806000	+					0.2	10	0.86	7	-0.66	0.01522	stronglyHypometh
chr6	88203028	88203029	+			Gata2		0.2	5	0.86	14	-0.66	0.01729	stronglyHypometh
chr17	9564788	9564789	-					0.14	14	0.8	5	-0.66	0.01729	stronglyHypometh
chr17	27374735	27374736	-					0.14	14	0.8	5	-0.66	0.01729	stronglyHypometh
chr14	70477951	70477952	-		Bmp1			0.2	5	0.86	14	-0.66	0.01729	stronglyHypometh
chrX	7465361	7465362	+					0.14	14	0.8	5	-0.66	0.01729	stronglyHypometh
chrX	74741265	74741266	+	Gm6890	Gm6890			0.2	5	0.86	14	-0.66	0.01729	stronglyHypometh
chr19	3851052	3851053	-	Chka				0.21	34	0.85	34	-0.65	1.232e-07	stronglyHypometh
chr17	5491614	5491615	+	Zdhhc14				0.1	29	0.75	36	-0.65	1.984e-07	stronglyHypometh
chrX	17574676	17574677	+					0.23	22	0.88	32	-0.65	2.139e-06	stronglyHypometh
chr5	132369301	132369302	+			Auts2		0.2	30	0.85	26	-0.65	2.42e-06	stronglyHypometh
chr5	106228067	106228068	-					0.15	20	0.8	30	-0.65	7.623e-06	stronglyHypometh
chr14	33486537	33486538	-					0.05	19	0.7	27	-0.65	1.08e-05	stronglyHypometh
chr1	87213764	87213765	+	Eif4e2				0.25	16	0.9	31	-0.65	1.124e-05	stronglyHypometh
chr11	48857817	48857818	-					0.35	17	1	20	-0.65	1.447e-05	stronglyHypometh
chr6	88874962	88874963	+	Podxl2			Y	0.08	53	0.73	11	-0.65	1.511e-05	stronglyHypometh
chr17	71159740	71159741	+					0.35	34	1	14	-0.65	2.069e-05	stronglyHypometh
chr15	54746102	54746103	+	Nov		Nov	Y	0.23	30	0.88	17	-0.65	3.615e-05	stronglyHypometh
chr4	41712536	41712537	+	Rpp25l	Rpp25l			0.35	20	1	16	-0.65	4.954e-05	stronglyHypometh
chr5	120711066	120711067	+	Dtx1		Dtx1	Y	0.09	23	0.73	15	-0.65	6.573e-05	stronglyHypometh
chr1	106518546	106518547	+					0.31	13	0.96	23	-0.65	6.582e-05	stronglyHypometh
chr7	66050662	66050663	-					0.14	21	0.79	19	-0.65	7.9e-05	stronglyHypometh
chr12	20693643	20693644	+					0.29	21	0.94	16	-0.65	0.0001288	stronglyHypometh
chr4	134931165	134931166	-	Syf2		Syf2	Y	0.24	17	0.89	18	-0.65	0.0001322	stronglyHypometh
chr5	117592352	117592353	-			Ksr2		0.07	14	0.72	25	-0.65	0.000137	stronglyHypometh
chr17	28518508	28518509	-					0.35	17	1	14	-0.65	0.0001505	stronglyHypometh
chr9	83744248	83744249	-					0.35	23	1	12	-0.65	0.0001842	stronglyHypometh
chr1	167191892	167191893	-					0.27	11	0.92	25	-0.65	0.0002002	stronglyHypometh
chr10	40683240	40683241	-	Mettl24			Y	0.35	26	1	12	-0.65	0.0002068	stronglyHypometh
chr3	130251300	130251301	-			Col25a1		0.3	10	0.95	22	-0.65	0.0002553	stronglyHypometh
chr8	45358847	45358848	-			Fam149a		0.05	21	0.7	10	-0.65	0.0003251	stronglyHypometh
chr7	71033464	71033465	+					0.1	10	0.75	32	-0.65	0.0004262	stronglyHypometh
chr3	27432006	27432007	-			Fndc3b		0.07	15	0.71	14	-0.65	0.000484	stronglyHypometh
chr7	45929037	45929038	+	Ccdc114		Ccdc114		0.35	34	1	10	-0.65	0.0005212	stronglyHypometh
chr16	18846912	18846913	+					0.12	17	0.77	13	-0.65	0.0005367	stronglyHypometh
chr1	39211903	39211904	+			Npas2		0.3	10	0.95	19	-0.65	0.0005417	stronglyHypometh
chr1	7237256	7237257	-					0.26	19	0.92	12	-0.65	0.0006352	stronglyHypometh
chr8	19909161	19909162	-			Gm21119		0.11	9	0.76	37	-0.65	0.000662	stronglyHypometh
chr3	62507084	62507085	-	Dhx36			Y	0.08	13	0.72	18	-0.65	0.0006792	stronglyHypometh
chr5	27049397	27049398	+	Dpp6	Dpp6	Dpp6	Y	0.35	40	1	8	-0.65	0.0008474	stronglyHypometh
chr18	15063072	15063073	-	Kctd1	Kctd1	Kctd1	Y	0.07	30	0.71	7	-0.65	0.0009078	stronglyHypometh
chr5	129915052	129915053	+					0	10	0.65	20	-0.65	0.001061	stronglyHypometh
chr4	123208509	123208510	+		Nt5c1a			0.35	34	1	8	-0.65	0.001067	stronglyHypometh
chr15	48270184	48270185	+			Csmd3		0	9	0.65	20	-0.65	0.001214	stronglyHypometh
chr15	103655117	103655118	-					0.25	20	0.9	10	-0.65	0.001366	stronglyHypometh
chr17	48540899	48540900	-					0.08	12	0.73	15	-0.65	0.001377	stronglyHypometh
chr4	59802834	59802835	-					0.19	16	0.83	12	-0.65	0.001624	stronglyHypometh
chr19	53794469	53794470	-			Rbm20		0.19	16	0.83	12	-0.65	0.001624	stronglyHypometh
chr9	98425042	98425043	-		Rbp1		Y	0.1	20	0.75	8	-0.65	0.001763	stronglyHypometh
chr11	108917988	108917989	-					0.15	13	0.8	15	-0.65	0.001838	stronglyHypometh
chr15	15465174	15465175	-					0.15	13	0.8	15	-0.65	0.001838	stronglyHypometh
chrX	104315575	104315576	-			Abcb7		0.12	16	0.78	9	-0.65	0.002186	stronglyHypometh
chr2	73757833	73757834	+			Chn1		0.12	8	0.77	22	-0.65	0.00252	stronglyHypometh
chr9	40457676	40457677	+					0.35	17	1	8	-0.65	0.002929	stronglyHypometh
chr5	147753924	147753925	+					0.35	17	1	8	-0.65	0.002929	stronglyHypometh
chr11	120797751	120797752	+					0.22	18	0.88	8	-0.65	0.003274	stronglyHypometh
chr7	47767689	47767690	-					0.1	10	0.75	12	-0.65	0.003691	stronglyHypometh
chr16	65602678	65602679	+					0.29	7	0.93	15	-0.65	0.004316	stronglyHypometh
chr6	142318852	142318853	+			Slco1a5		0	7	0.65	20	-0.65	0.005797	stronglyHypometh
chr1	153548685	153548686	+			Npl		0.35	23	1	6	-0.65	0.006322	stronglyHypometh
chr15	78787144	78787145	-			Card10		0.35	23	1	6	-0.65	0.006322	stronglyHypometh
chr14	84445999	84446000	-		Pcdh17		Y	0.35	23	1	7	-0.65	0.006322	stronglyHypometh
chr15	45692395	45692396	-					0.17	6	0.82	22	-0.65	0.006577	stronglyHypometh
chr9	107628194	107628195	-			Gnai2		0.15	27	0.8	5	-0.65	0.008621	stronglyHypometh
chr3	30454937	30454938	-			Mecom		0.2	5	0.85	27	-0.65	0.008621	stronglyHypometh
chr6	39883638	39883639	+					0.19	16	0.83	6	-0.65	0.01088	stronglyHypometh
chr7	143460692	143460693	-	Cdkn1c	Cdkn1c	Cdkn1c	Y	0.17	6	0.81	16	-0.65	0.01088	stronglyHypometh
chr1	11481211	11481212	+			A830018L16Rik		0.17	6	0.81	16	-0.65	0.01088	stronglyHypometh
chr9	48466714	48466715	-					0.15	20	0.8	5	-0.65	0.01225	stronglyHypometh
chr7	57509712	57509713	-	Gabra5		Gabra5	Y	0.1	10	0.75	8	-0.65	0.01282	stronglyHypometh
chr1	94105718	94105719	-					0.1	10	0.75	8	-0.65	0.01282	stronglyHypometh
chr2	58853619	58853620	-			Ccdc148		0.35	17	1	6	-0.65	0.01373	stronglyHypometh
chr7	27919915	27919916	+			1700049G17Rik		0.35	20	1	5	-0.65	0.01491	stronglyHypometh
chr5	122152652	122152653	+					0.35	20	1	5	-0.65	0.01491	stronglyHypometh
chr11	41211801	41211802	+					0.22	9	0.88	8	-0.65	0.01522	stronglyHypometh
chr8	79594802	79594803	-					0.22	9	0.88	8	-0.65	0.01522	stronglyHypometh
chr7	35443186	35443187	-					0.12	8	0.78	9	-0.65	0.01522	stronglyHypometh
chr5	70071225	70071226	+					0.22	9	0.88	8	-0.65	0.01522	stronglyHypometh
chr16	92979750	92979751	-					0.12	8	0.78	9	-0.65	0.01522	stronglyHypometh
chr9	109038466	109038467	+	Shisa5				0.2	5	0.85	13	-0.65	0.02171	stronglyHypometh
chr2	130247241	130247242	+			Tmc2		0.15	13	0.8	5	-0.65	0.02171	stronglyHypometh
chr2	165040619	165040620	+					0.15	13	0.8	5	-0.65	0.02171	stronglyHypometh
chr2	165040633	165040634	+					0.15	13	0.8	5	-0.65	0.02171	stronglyHypometh
chr17	15447828	15447829	-					0.15	13	0.8	5	-0.65	0.02171	stronglyHypometh
chr4	29287955	29287956	+					0.15	13	0.8	5	-0.65	0.02171	stronglyHypometh
chr14	117896331	117896332	-			Gpc6		0.2	5	0.85	13	-0.65	0.02171	stronglyHypometh
chr10	84755066	84755067	+	Rfx4			Y	0.15	13	0.8	5	-0.65	0.02171	stronglyHypometh
chrX	134296573	134296574	+			Tmem35		0.2	5	0.85	13	-0.65	0.02171	stronglyHypometh
chrX	150096755	150096756	-					0.2	5	0.85	13	-0.65	0.02171	stronglyHypometh
chr12	86802487	86802488	+					0.17	6	0.82	11	-0.65	0.0345	stronglyHypometh
chr2	127582773	127582774	+			Zfp661		0.17	6	0.82	11	-0.65	0.0345	stronglyHypometh
chr15	26171427	26171428	+					0.18	11	0.83	6	-0.65	0.0345	stronglyHypometh
chr19	52841080	52841081	-					0.18	11	0.83	6	-0.65	0.0345	stronglyHypometh
chr1	16453177	16453178	-			Stau2		0.18	11	0.83	6	-0.65	0.0345	stronglyHypometh
chr16	81660146	81660147	-					0.17	6	0.82	11	-0.65	0.0345	stronglyHypometh
chr12	63835357	63835358	-					0.35	17	1	5	-0.65	0.03509	stronglyHypometh
chr18	20678823	20678824	+					0	5	0.65	17	-0.65	0.03509	stronglyHypometh
chr14	124735372	124735373	+					0.29	24	0.93	43	-0.64	7.582e-08	stronglyHypometh
chr5	122210050	122210051	-	Hvcn1		Hvcn1		0.13	45	0.77	26	-0.64	1.111e-07	stronglyHypometh
chr16	94085984	94085985	+	Sim2	Sim2		Y	0.25	36	0.89	28	-0.64	2.229e-07	stronglyHypometh
chr7	30625422	30625423	-	Cox6b1		Cox6b1		0.06	32	0.7	27	-0.64	2.426e-07	stronglyHypometh
chr1	99735163	99735164	+					0.17	24	0.8	46	-0.64	3.457e-07	stronglyHypometh
chr14	24618484	24618485	-					0.25	24	0.89	37	-0.64	4.168e-07	stronglyHypometh
chr3	35578818	35578819	+					0.03	36	0.67	18	-0.64	6.108e-07	stronglyHypometh
chr3	30454528	30454529	+			Mecom		0.1	40	0.74	19	-0.64	1.701e-06	stronglyHypometh
chrX	38301771	38301772	+					0.14	44	0.78	18	-0.64	2.445e-06	stronglyHypometh
chr10	89084564	89084565	+		Ano4			0.28	18	0.92	36	-0.64	2.993e-06	stronglyHypometh
chr11	96540598	96540599	+			Skap1		0.29	14	0.92	52	-0.64	3.606e-06	stronglyHypometh
chr5	140610798	140610799	+			Lfng		0.36	22	1	22	-0.64	5.563e-06	stronglyHypometh
chr11	97030581	97030582	-	Scrn2	Scrn2			0.07	27	0.71	21	-0.64	6.606e-06	stronglyHypometh
chr10	127290874	127290875	-	Ddit3	Ddit3			0.3	30	0.94	18	-0.64	1.303e-05	stronglyHypometh
chr7	116504641	116504642	+	Nucb2		Nucb2	Y	0.21	19	0.85	27	-0.64	1.761e-05	stronglyHypometh
chr2	10361208	10361209	+					0	18	0.64	22	-0.64	2.203e-05	stronglyHypometh
chr14	57133179	57133180	-	Gjb6		Gjb6	Y	0.14	29	0.78	18	-0.64	2.415e-05	stronglyHypometh
chr4	21675377	21675378	-					0.32	19	0.95	21	-0.64	3.006e-05	stronglyHypometh
chr14	32599647	32599648	-	Prrxl1			Y	0.08	26	0.71	14	-0.64	5.994e-05	stronglyHypometh
chr12	76606393	76606394	-		Sptb		Y	0.16	75	0.8	10	-0.64	8.728e-05	stronglyHypometh
chr8	57340976	57340977	-				Y	0.21	19	0.85	20	-0.64	8.75e-05	stronglyHypometh
chr10	89492757	89492758	-			Nr1h4		0.2	20	0.84	19	-0.64	8.75e-05	stronglyHypometh
chr2	163434099	163434100	-					0.11	18	0.75	20	-0.64	9.098e-05	stronglyHypometh
chr17	4983500	4983501	+					0.09	22	0.73	15	-0.64	9.135e-05	stronglyHypometh
chr13	46443724	46443725	+					0.36	11	1	21	-0.64	9.804e-05	stronglyHypometh
chr3	66411418	66411419	+					0.21	28	0.86	14	-0.64	0.000138	stronglyHypometh
chr10	85332388	85332389	-					0.36	28	1	11	-0.64	0.0002294	stronglyHypometh
chr5	49728007	49728008	+					0.36	22	1	12	-0.64	0.0002432	stronglyHypometh
chr9	14433520	14433521	+					0.07	15	0.71	17	-0.64	0.0002966	stronglyHypometh
chr8	62420739	62420740	-					0.31	13	0.94	18	-0.64	0.0002966	stronglyHypometh
chr10	81627596	81627597	-	Ankrd24,Sirt6	Sirt6		Y	0.06	18	0.69	13	-0.64	0.0002966	stronglyHypometh
chr12	118847190	118847191	-	Sp8		Sp8	Y	0.22	18	0.87	15	-0.64	0.0003614	stronglyHypometh
chr9	62842397	62842398	-			Cln6,Gm10653		0.24	17	0.88	16	-0.64	0.0003614	stronglyHypometh
chr4	154110051	154110052	+			Trp73		0.18	17	0.81	16	-0.64	0.0004124	stronglyHypometh
chr3	29357341	29357342	+			Egfem1		0.25	12	0.89	19	-0.64	0.0004593	stronglyHypometh
chr4	149649765	149649766	+		Pik3cd			0.36	28	1	10	-0.64	0.0004834	stronglyHypometh
chr9	53884232	53884233	-					0.11	36	0.75	8	-0.64	0.000688	stronglyHypometh
chr3	37362110	37362111	+			Fgf2		0.12	16	0.77	13	-0.64	0.0007207	stronglyHypometh
chr4	120208544	120208545	+					0.09	11	0.73	22	-0.64	0.0007899	stronglyHypometh
chr1	166810151	166810152	+					0.25	36	0.89	9	-0.64	0.0007956	stronglyHypometh
chr2	104167908	104167909	-		D430041D05Rik			0.36	44	1	8	-0.64	0.0009773	stronglyHypometh
chr5	144206318	144206319	+		Tecpr1			0.36	28	1	9	-0.64	0.001133	stronglyHypometh
chr10	7590694	7590695	-	Lrp11		Lrp11		0.36	22	1	9	-0.64	0.001305	stronglyHypometh
chr9	99610975	99610976	+					0.07	14	0.71	14	-0.64	0.001339	stronglyHypometh
chr15	84096394	84096395	+			Sult4a1		0	12	0.64	11	-0.64	0.001346	stronglyHypometh
chr17	83664522	83664523	-					0	12	0.64	11	-0.64	0.001346	stronglyHypometh
chr9	82282946	82282947	+					0.13	15	0.77	13	-0.64	0.001624	stronglyHypometh
chr8	70493511	70493512	-	Crlf1		Crlf1	Y	0.13	15	0.77	13	-0.64	0.001624	stronglyHypometh
chr19	49720230	49720231	+					0.13	15	0.77	13	-0.64	0.001624	stronglyHypometh
chr9	42885787	42885788	+			Grik4		0.29	7	0.92	26	-0.64	0.00164	stronglyHypometh
chrX	24617052	24617053	-					0.1	10	0.74	19	-0.64	0.001699	stronglyHypometh
chr14	79685898	79685899	-					0.21	14	0.86	14	-0.64	0.001838	stronglyHypometh
chr16	10992888	10992889	+	Litaf		Litaf	Y	0.14	14	0.79	14	-0.64	0.001838	stronglyHypometh
chr2	47533864	47533865	+					0.11	19	0.75	8	-0.64	0.002226	stronglyHypometh
chr10	111031818	111031819	+					0	9	0.64	14	-0.64	0.002605	stronglyHypometh
chr2	29124722	29124723	-	Setx			Y	0	9	0.64	14	-0.64	0.002605	stronglyHypometh
chr10	78482265	78482266	+				Y	0.36	22	1	8	-0.64	0.002712	stronglyHypometh
chr3	53394638	53394639	+					0.08	12	0.73	11	-0.64	0.002759	stronglyHypometh
chr9	61518313	61518314	+					0.11	18	0.75	8	-0.64	0.002835	stronglyHypometh
chr17	3541604	3541605	+			Tfb1m		0.11	18	0.75	8	-0.64	0.002835	stronglyHypometh
chr4	134343251	134343252	-	Slc30a2	Slc30a2		Y	0.11	18	0.75	8	-0.64	0.002835	stronglyHypometh
chr4	134343253	134343254	-	Slc30a2	Slc30a2		Y	0.11	18	0.75	8	-0.64	0.002835	stronglyHypometh
chr3	152872662	152872663	+			St6galnac5		0.11	18	0.75	8	-0.64	0.002835	stronglyHypometh
chr10	127037403	127037404	-			LOC100504608		0.11	18	0.75	8	-0.64	0.002835	stronglyHypometh
chr7	115567784	115567785	+			Sox6		0.36	28	1	8	-0.64	0.002892	stronglyHypometh
chr7	117857597	117857598	-					0.36	28	1	8	-0.64	0.002892	stronglyHypometh
chrX	93288346	93288347	+			Arx		0.22	9	0.87	15	-0.64	0.002995	stronglyHypometh
chr3	98111396	98111397	-			Notch2		0.36	11	1	9	-0.64	0.004721	stronglyHypometh
chr1	44516039	44516040	+					0.36	11	1	9	-0.64	0.004721	stronglyHypometh
chr5	12058511	12058512	-					0.17	6	0.81	31	-0.64	0.005366	stronglyHypometh
chr11	74728810	74728811	-					0.36	14	1	8	-0.64	0.005516	stronglyHypometh
chr2	176939560	176939561	+					0	8	0.64	14	-0.64	0.005516	stronglyHypometh
chr5	67427422	67427423	-	Bend4	Bend4		Y	0	8	0.64	14	-0.64	0.005516	stronglyHypometh
chr10	52554632	52554633	-					0.36	14	1	8	-0.64	0.005516	stronglyHypometh
chr1	94771006	94771007	-					0.36	14	1	8	-0.64	0.005516	stronglyHypometh
chr13	47342766	47342767	-					0.07	14	0.71	7	-0.64	0.005547	stronglyHypometh
chr14	44317396	44317397	+					0.36	28	1	6	-0.64	0.005954	stronglyHypometh
chr4	116005518	116005519	-			Faah		0	6	0.64	25	-0.64	0.006798	stronglyHypometh
chr6	50367358	50367359	+			Osbpl3		0	7	0.64	14	-0.64	0.007121	stronglyHypometh
chr1	69231667	69231668	+					0.36	14	1	7	-0.64	0.007121	stronglyHypometh
chr5	88243509	88243510	+					0.12	8	0.76	17	-0.64	0.007201	stronglyHypometh
chr16	28840528	28840529	-			Mb21d2		0.12	8	0.76	17	-0.64	0.007201	stronglyHypometh
chr3	8327270	8327271	+				Y	0.08	13	0.71	7	-0.64	0.007224	stronglyHypometh
chr14	45220508	45220509	-	Gpr137c		Gpr137c		0.29	7	0.92	13	-0.64	0.007224	stronglyHypometh
chr13	44034559	44034560	+					0.23	13	0.88	8	-0.64	0.007519	stronglyHypometh
chr6	37183198	37183199	+			Dgki		0.11	9	0.75	12	-0.64	0.007519	stronglyHypometh
chr8	110128626	110128627	+					0.11	9	0.75	12	-0.64	0.007519	stronglyHypometh
chr7	73384004	73384005	+			Rgma		0.09	11	0.73	11	-0.64	0.007519	stronglyHypometh
chr5	150836772	150836773	-					0.12	8	0.77	13	-0.64	0.007519	stronglyHypometh
chr5	111440049	111440050	-			Mn1		0.25	12	0.89	9	-0.64	0.007519	stronglyHypometh
chr5	149355209	149355210	+					0.25	12	0.89	9	-0.64	0.007519	stronglyHypometh
chr4	101309391	101309392	-					0.11	9	0.75	12	-0.64	0.007519	stronglyHypometh
chr14	60624993	60624994	+					0.23	13	0.88	8	-0.64	0.007519	stronglyHypometh
chr2	41572069	41572070	-			Lrp1b		0.12	8	0.77	13	-0.64	0.007519	stronglyHypometh
chrX	49259288	49259289	-			Enox2		0.11	9	0.75	12	-0.64	0.007519	stronglyHypometh
chrX	106359117	106359118	-					0.09	11	0.73	11	-0.64	0.007519	stronglyHypometh
chr19	37698996	37698997	-		Cyp26a1		Y	0.19	21	0.83	6	-0.64	0.007946	stronglyHypometh
chr16	42456853	42456854	+					0.19	21	0.83	6	-0.64	0.007946	stronglyHypometh
chr9	63674740	63674741	+			Smad3		0.18	11	0.82	11	-0.64	0.008922	stronglyHypometh
chr2	181365997	181365998	-	Zgpat,Arfrp1	Zgpat		Y	0.18	11	0.82	11	-0.64	0.008922	stronglyHypometh
chr11	67507051	67507052	-					0.36	11	1	7	-0.64	0.01282	stronglyHypometh
chr1	102607618	102607619	+					0.36	11	1	7	-0.64	0.01282	stronglyHypometh
chr13	74836104	74836105	-					0.36	11	1	7	-0.64	0.01282	stronglyHypometh
chr6	143976142	143976143	+			Sox5		0	7	0.64	11	-0.64	0.01282	stronglyHypometh
chr2	169989109	169989110	-					0	7	0.64	11	-0.64	0.01282	stronglyHypometh
chr2	103420788	103420789	+			Elf5		0.36	11	1	7	-0.64	0.01282	stronglyHypometh
chr15	34829581	34829582	-					0	7	0.64	11	-0.64	0.01282	stronglyHypometh
chr10	4450034	4450035	+			1700052N19Rik		0	7	0.64	11	-0.64	0.01282	stronglyHypometh
chr2	90604671	90604672	-					0.36	11	1	7	-0.64	0.01282	stronglyHypometh
chr1	157649703	157649704	-					0	6	0.64	14	-0.64	0.01409	stronglyHypometh
chr6	107881907	107881908	-					0	6	0.64	14	-0.64	0.01409	stronglyHypometh
chr14	9423942	9423943	-					0.2	5	0.84	19	-0.64	0.01449	stronglyHypometh
chr10	60890264	60890265	+					0.16	19	0.8	5	-0.64	0.01449	stronglyHypometh
chr13	63285733	63285734	+			2010111I01Rik		0.25	8	0.89	9	-0.64	0.01522	stronglyHypometh
chr13	67483051	67483052	-			Zfp874b		0.11	9	0.75	8	-0.64	0.01522	stronglyHypometh
chr5	139344569	139344570	+	Cox19		Cox19		0.25	8	0.89	9	-0.64	0.01522	stronglyHypometh
chr5	106182335	106182336	-					0.11	9	0.75	8	-0.64	0.01522	stronglyHypometh
chr5	146724208	146724209	-					0.11	9	0.75	8	-0.64	0.01522	stronglyHypometh
chr1	28288054	28288055	+					0.11	9	0.75	8	-0.64	0.01522	stronglyHypometh
chr12	82749364	82749365	+			Rgs6		0.14	7	0.79	14	-0.64	0.01579	stronglyHypometh
chr5	75623096	75623097	+		Kit			0.14	7	0.79	14	-0.64	0.01579	stronglyHypometh
chr10	39926490	39926491	+	2010001E11Rik		2010001E11Rik		0.14	7	0.79	14	-0.64	0.01579	stronglyHypometh
chr12	5520793	5520794	-					0	5	0.64	22	-0.64	0.01594	stronglyHypometh
chr11	60203426	60203427	-		Srebf1			0.36	22	1	6	-0.64	0.01594	stronglyHypometh
chr18	73863375	73863376	-			Mro		0.36	22	1	6	-0.64	0.01594	stronglyHypometh
chr2	106744945	106744946	-			Mpped2		0.36	22	1	6	-0.64	0.01594	stronglyHypometh
chr5	33072759	33072760	-					0.36	22	1	6	-0.64	0.01594	stronglyHypometh
chr17	7173736	7173737	+			Rps6ka2		0	5	0.64	22	-0.64	0.01594	stronglyHypometh
chr17	35060476	35060477	+			Ddah2		0.36	22	1	6	-0.64	0.01594	stronglyHypometh
chr10	82699885	82699886	+	Hcfc2		Hcfc2		0.36	22	1	6	-0.64	0.01594	stronglyHypometh
chr19	37698974	37698975	+		Cyp26a1		Y	0.36	22	1	6	-0.64	0.01594	stronglyHypometh
chrX	104199740	104199741	+			C77370	Y	0.36	22	1	6	-0.64	0.01594	stronglyHypometh
chr12	106320469	106320470	-					0.36	14	1	5	-0.64	0.03251	stronglyHypometh
chr1	155621249	155621250	+			Acbd6		0.36	14	1	5	-0.64	0.03251	stronglyHypometh
chr9	11634010	11634011	-					0.36	14	1	5	-0.64	0.03251	stronglyHypometh
chr9	73995100	73995101	+					0.36	14	1	5	-0.64	0.03251	stronglyHypometh
chr8	93473222	93473223	-					0.36	14	1	5	-0.64	0.03251	stronglyHypometh
chr5	8382469	8382470	-					0	5	0.64	14	-0.64	0.03251	stronglyHypometh
chr10	120049442	120049443	+		Grip1			0.36	14	1	5	-0.64	0.03251	stronglyHypometh
chr9	16861006	16861007	-					0.36	11	1	5	-0.64	0.03365	stronglyHypometh
chr9	103147997	103147998	-			Rab6b		0	5	0.64	11	-0.64	0.03365	stronglyHypometh
chr18	38008369	38008370	-					0	5	0.64	11	-0.64	0.03365	stronglyHypometh
chr13	56071627	56071628	+					0	5	0.64	11	-0.64	0.03365	stronglyHypometh
chr6	88236356	88236357	-					0.36	11	1	5	-0.64	0.03365	stronglyHypometh
chr4	127195113	127195114	+		Dlgap3			0	5	0.64	11	-0.64	0.03365	stronglyHypometh
chr3	57297537	57297538	-			Tm4sf1		0.36	11	1	5	-0.64	0.03365	stronglyHypometh
chr14	118700819	118700820	+			Abcc4		0.36	11	1	5	-0.64	0.03365	stronglyHypometh
chrX	71363965	71363966	-	Mtmr1				0.36	11	1	5	-0.64	0.03365	stronglyHypometh
chr12	109041447	109041448	-			Begain		0	6	0.64	11	-0.64	0.0345	stronglyHypometh
chr7	12352046	12352047	+					0	6	0.64	11	-0.64	0.0345	stronglyHypometh
chr19	16436629	16436630	+	Gna14	Gna14		Y	0.36	11	1	6	-0.64	0.0345	stronglyHypometh
chr19	16436638	16436639	+	Gna14	Gna14		Y	0.36	11	1	6	-0.64	0.0345	stronglyHypometh
chr2	5645481	5645482	-			Camk1d		0.36	11	1	6	-0.64	0.0345	stronglyHypometh
chrX	105047512	105047513	-			5530601H04Rik		0.36	11	1	6	-0.64	0.0345	stronglyHypometh
chr8	20425377	20425378	+	2610005L07Rik				0.1	48	0.73	41	-0.63	9.466e-10	stronglyHypometh
chr11	115403607	115403608	+	Ict1				0.1	30	0.73	44	-0.63	6.958e-08	stronglyHypometh
chr7	137722794	137722795	-					0.19	43	0.81	32	-0.63	8.643e-08	stronglyHypometh
chr4	77805919	77805920	+			Ptprd		0.32	22	0.95	42	-0.63	1.087e-07	stronglyHypometh
chr7	28825703	28825704	-	Ech1		Ech1		0.21	33	0.84	37	-0.63	1.808e-07	stronglyHypometh
chr11	85596423	85596424	-			Bcas3		0.06	31	0.69	26	-0.63	6.872e-07	stronglyHypometh
chr8	62951538	62951539	-	Spock3		Spock3		0.19	37	0.81	27	-0.63	7.193e-07	stronglyHypometh
chr1	36457560	36457561	+					0.1	30	0.73	30	-0.63	9.503e-07	stronglyHypometh
chr4	99829427	99829428	+	Efcab7,Itgb3bp			Y	0.15	34	0.78	27	-0.63	1.098e-06	stronglyHypometh
chr9	65890800	65890801	+	2810417H13Rik	2810417H13Rik	Trip4		0.14	35	0.77	22	-0.63	2.986e-06	stronglyHypometh
chr18	24985118	24985119	-			Fhod3		0.3	27	0.92	26	-0.63	3.088e-06	stronglyHypometh
chr11	119389954	119389955	+	Mir1932			Y	0.11	27	0.74	23	-0.63	7.623e-06	stronglyHypometh
chr1	103682289	103682290	+					0.14	29	0.77	22	-0.63	7.666e-06	stronglyHypometh
chr7	64872867	64872868	+	Ndnl2	Ndnl2	Fam189a1	Y	0.21	24	0.84	25	-0.63	1.155e-05	stronglyHypometh
chr5	115446417	115446418	+			Msi1		0.05	20	0.68	25	-0.63	1.375e-05	stronglyHypometh
chr16	3442204	3442205	-					0.05	19	0.68	28	-0.63	1.585e-05	stronglyHypometh
chr12	76184418	76184419	+					0.08	26	0.71	17	-0.63	2.646e-05	stronglyHypometh
chr13	94285550	94285551	-	Scamp1			Y	0.04	25	0.67	15	-0.63	3.307e-05	stronglyHypometh
chr10	9443785	9443786	+					0.25	20	0.88	25	-0.63	3.453e-05	stronglyHypometh
chr2	148396129	148396130	-	Sstr4	Sstr4			0.29	17	0.92	25	-0.63	3.626e-05	stronglyHypometh
chr18	46525764	46525765	+	Fem1c	Fem1c		Y	0.32	22	0.95	19	-0.63	5.906e-05	stronglyHypometh
chr6	118864965	118864966	+			Cacna1c		0.27	15	0.89	28	-0.63	5.928e-05	stronglyHypometh
chr12	111166871	111166872	-	Traf3		Traf3	Y	0.14	21	0.78	18	-0.63	9.049e-05	stronglyHypometh
chr9	103761828	103761829	+	Tmem108	Tmem108		Y	0.08	24	0.71	14	-0.63	0.0001053	stronglyHypometh
chr16	37540060	37540061	+	Gtf2e1,Rabl3		Rabl3	Y	0.06	17	0.68	19	-0.63	0.0001367	stronglyHypometh
chr9	111311549	111311550	-	Trank1			Y	0.37	19	1	15	-0.63	0.00014	stronglyHypometh
chr6	3498735	3498736	-	Ccdc132		Ccdc132		0.23	13	0.86	28	-0.63	0.0001736	stronglyHypometh
chr8	117499022	117499023	-	Plcg2		Plcg2		0.24	17	0.86	22	-0.63	0.0001803	stronglyHypometh
chr4	96087893	96087894	+					0.14	14	0.77	26	-0.63	0.0002068	stronglyHypometh
chr14	32599645	32599646	-	Prrxl1			Y	0.23	26	0.86	14	-0.63	0.0002068	stronglyHypometh
chr8	105826838	105826839	+	Tsnaxip1,Ranbp10		Ranbp10		0.03	62	0.67	6	-0.63	0.0002626	stronglyHypometh
chr3	97602687	97602688	+			Chd1l		0	11	0.63	27	-0.63	0.0003034	stronglyHypometh
chr4	129105500	129105501	+	Tmem54			Y	0.12	17	0.75	16	-0.63	0.0003614	stronglyHypometh
chr7	73391073	73391074	-			Rgma		0.29	24	0.92	13	-0.63	0.0003636	stronglyHypometh
chr16	28565027	28565028	-	Fgf12		Fgf12	Y	0.22	23	0.85	13	-0.63	0.0004087	stronglyHypometh
chr17	32958094	32958095	+			Cyp4f41-ps		0.14	14	0.77	22	-0.63	0.0004154	stronglyHypometh
chr13	73265545	73265546	+		Irx4			0.12	52	0.75	8	-0.63	0.0004224	stronglyHypometh
chr18	20746724	20746725	+	B4galt6				0.17	12	0.8	20	-0.63	0.0007899	stronglyHypometh
chr6	56380848	56380849	+					0.06	16	0.69	13	-0.63	0.0009852	stronglyHypometh
chr2	152091375	152091376	-			Scrt2		0.07	15	0.69	13	-0.63	0.001068	stronglyHypometh
chr4	37536625	37536626	-					0.07	15	0.69	13	-0.63	0.001068	stronglyHypometh
chr17	80011130	80011131	-					0.33	6	0.97	31	-0.63	0.001081	stronglyHypometh
chr9	57516618	57516619	-					0.2	10	0.83	23	-0.63	0.001174	stronglyHypometh
chrX	140438919	140438920	-					0.17	23	0.8	10	-0.63	0.001174	stronglyHypometh
chr1	85955128	85955129	-			Gpr55		0.37	27	1	9	-0.63	0.001239	stronglyHypometh
chr17	28898894	28898895	-		4930539E08Rik			0.12	17	0.75	12	-0.63	0.001255	stronglyHypometh
chr19	11043454	11043455	-					0.25	12	0.88	17	-0.63	0.001255	stronglyHypometh
chr11	69527467	69527468	-			Dnahc2		0	8	0.63	35	-0.63	0.001403	stronglyHypometh
chr17	23660623	23660624	-	Ccdc64b		Ccdc64b		0.14	21	0.78	9	-0.63	0.001657	stronglyHypometh
chr2	32146030	32146031	+					0.3	10	0.93	15	-0.63	0.001706	stronglyHypometh
chr5	140145813	140145814	+			Mad1l1		0.29	14	0.92	12	-0.63	0.001723	stronglyHypometh
chr15	82963399	82963400	+				Y	0.04	27	0.67	6	-0.63	0.001732	stronglyHypometh
chr17	28532546	28532547	-			Armc12		0.04	27	0.67	6	-0.63	0.001732	stronglyHypometh
chr8	10367362	10367363	-			Myo16		0.2	15	0.83	12	-0.63	0.001838	stronglyHypometh
chr3	14876806	14876807	-					0.14	14	0.77	13	-0.63	0.001838	stronglyHypometh
chr6	72648675	72648676	-			Tcf7l1		0.19	16	0.82	11	-0.63	0.001953	stronglyHypometh
chr19	17383001	17383002	+					0.15	20	0.78	9	-0.63	0.002135	stronglyHypometh
chr5	137787142	137787143	-	Zcwpw1,Mepce				0.3	10	0.93	14	-0.63	0.002345	stronglyHypometh
chr12	16634276	16634277	+					0.29	7	0.91	23	-0.63	0.002689	stronglyHypometh
chr17	36003837	36003838	+			A930015D03Rik		0.26	19	0.89	9	-0.63	0.003623	stronglyHypometh
chr17	85543621	85543622	+					0.12	17	0.75	8	-0.63	0.003647	stronglyHypometh
chr6	22897087	22897088	-			Ptprz1		0.14	7	0.77	26	-0.63	0.004727	stronglyHypometh
chr17	45872711	45872712	-					0.37	38	1	6	-0.63	0.005491	stronglyHypometh
chr1	86370905	86370906	+					0	6	0.63	35	-0.63	0.006034	stronglyHypometh
chrX	111895263	111895264	-				Y	0.37	35	1	6	-0.63	0.006034	stronglyHypometh
chr10	86647402	86647403	+					0.2	30	0.83	6	-0.63	0.006167	stronglyHypometh
chrX	32572022	32572023	-					0.37	19	1	7	-0.63	0.006421	stronglyHypometh
chr3	67086239	67086240	+			Rsrc1		0.14	14	0.78	9	-0.63	0.006614	stronglyHypometh
chr4	135704108	135704109	-			Ifnlr1		0	7	0.63	27	-0.63	0.00723	stronglyHypometh
chr3	4673219	4673220	-					0	6	0.63	27	-0.63	0.00723	stronglyHypometh
chr7	31197146	31197147	-					0.17	6	0.8	25	-0.63	0.007473	stronglyHypometh
chr7	19909805	19909806	+			Pvr		0.1	10	0.73	11	-0.63	0.007519	stronglyHypometh
chr10	16483883	16483884	+					0.1	10	0.73	11	-0.63	0.007519	stronglyHypometh
chr13	43974742	43974743	-					0.17	12	0.8	10	-0.63	0.008284	stronglyHypometh
chr6	85383502	85383503	+					0.17	12	0.8	10	-0.63	0.008284	stronglyHypometh
chr7	66104500	66104501	-					0.2	10	0.83	12	-0.63	0.008284	stronglyHypometh
chr17	27333994	27333995	-					0.17	12	0.8	10	-0.63	0.008284	stronglyHypometh
chr4	154630384	154630385	-			Prdm16		0.17	12	0.8	10	-0.63	0.008284	stronglyHypometh
chr13	47957896	47957897	+					0.08	12	0.71	7	-0.63	0.009546	stronglyHypometh
chr7	101821300	101821301	-			Phox2a		0.29	7	0.92	12	-0.63	0.009546	stronglyHypometh
chrX	7878274	7878275	+	Pim2			Y	0.37	41	1	5	-0.63	0.01131	stronglyHypometh
chr18	82744707	82744708	-					0.17	6	0.8	15	-0.63	0.01393	stronglyHypometh
chr14	33350903	33350904	-			Arhgap22		0.17	6	0.8	15	-0.63	0.01393	stronglyHypometh
chr11	115975585	115975586	+	Itgb4		Itgb4		0	6	0.63	19	-0.63	0.01491	stronglyHypometh
chr7	56715968	56715969	-					0	5	0.63	27	-0.63	0.01491	stronglyHypometh
chr16	79389544	79389545	-					0.37	19	1	6	-0.63	0.01491	stronglyHypometh
chr15	103412032	103412033	-			Gtsf1		0.23	13	0.86	7	-0.63	0.01664	stronglyHypometh
chr11	116638700	116638701	+					0.2	5	0.83	18	-0.63	0.01727	stronglyHypometh
chr9	88750787	88750788	-					0.2	5	0.83	18	-0.63	0.01727	stronglyHypometh
chr17	43074517	43074518	+			Tnfrsf21		0.2	5	0.83	18	-0.63	0.01727	stronglyHypometh
chr12	54833720	54833721	+					0.17	12	0.8	5	-0.63	0.02763	stronglyHypometh
chr11	5898125	5898126	-	Myl7		Myl7		0.2	5	0.83	12	-0.63	0.02763	stronglyHypometh
chr13	23416389	23416390	-					0.2	5	0.83	12	-0.63	0.02763	stronglyHypometh
chr8	57796419	57796420	+			Galntl6		0.2	5	0.83	12	-0.63	0.02763	stronglyHypometh
chr7	134099864	134099865	+			Adam12		0.2	5	0.83	12	-0.63	0.02763	stronglyHypometh
chr14	65690657	65690658	+			Scara5		0.2	5	0.83	12	-0.63	0.02763	stronglyHypometh
chr10	52554594	52554595	+					0.17	12	0.8	5	-0.63	0.02763	stronglyHypometh
chr1	180766992	180766993	+					0.17	6	0.8	10	-0.63	0.03497	stronglyHypometh
chr1	166367998	166367999	+					0.2	10	0.83	6	-0.63	0.03497	stronglyHypometh
chr9	97330924	97330925	+					0.2	10	0.83	6	-0.63	0.03497	stronglyHypometh
chr7	37496416	37496417	+			Zfp536		0.17	6	0.8	10	-0.63	0.03497	stronglyHypometh
chr17	66428292	66428293	+			Soga2		0.2	10	0.83	6	-0.63	0.03497	stronglyHypometh
chr4	58996099	58996100	-					0.2	10	0.83	6	-0.63	0.03497	stronglyHypometh
chr18	59087164	59087165	+					0	5	0.63	19	-0.63	0.03727	stronglyHypometh
chr2	74652214	74652215	+					0.37	19	1	5	-0.63	0.03727	stronglyHypometh
chr1	63108854	63108855	+			Ino80d		0	5	0.63	19	-0.63	0.03727	stronglyHypometh
chr1	171164594	171164595	-					0.22	9	0.86	7	-0.63	0.04056	stronglyHypometh
chr9	10290637	10290638	+			Cntn5		0.14	7	0.78	9	-0.63	0.04056	stronglyHypometh
chr9	65558901	65558902	-			Plekho2		0.14	7	0.78	9	-0.63	0.04056	stronglyHypometh
chr9	65758299	65758300	+			Zfp609		0.14	7	0.78	9	-0.63	0.04056	stronglyHypometh
chr18	37655557	37655558	+			Pcdha4-g		0.14	7	0.78	9	-0.63	0.04056	stronglyHypometh
chr2	180334030	180334031	-	Gata5	Gata5	Gm14318	Y	0.22	9	0.86	7	-0.63	0.04056	stronglyHypometh
chr15	24694336	24694337	-					0.22	9	0.86	7	-0.63	0.04056	stronglyHypometh
chr7	127448643	127448644	+	Zfp689		Zfp689	Y	0.14	7	0.78	9	-0.63	0.04056	stronglyHypometh
chr10	38605782	38605783	-					0.22	9	0.86	7	-0.63	0.04056	stronglyHypometh
chr10	121707236	121707237	-					0.22	9	0.86	7	-0.63	0.04056	stronglyHypometh
chr2	10281211	10281212	-					0.22	9	0.86	7	-0.63	0.04056	stronglyHypometh
chr2	29545936	29545937	-					0.22	9	0.86	7	-0.63	0.04056	stronglyHypometh
chr1	33856338	33856339	-			Bend6		0.14	7	0.78	9	-0.63	0.04056	stronglyHypometh
chrX	52912048	52912049	+	Phf6				0.14	7	0.78	9	-0.63	0.04056	stronglyHypometh
chr3	129344830	129344831	+					0.2	70	0.82	71	-0.62	5.847e-11	stronglyHypometh
chr5	56820395	56820396	+					0.24	50	0.86	35	-0.62	1.448e-08	stronglyHypometh
chr8	94179554	94179555	-	Mt1		Mt1	Y	0.3	27	0.91	57	-0.62	1.504e-08	stronglyHypometh
chr9	45632775	45632776	+			Dscaml1		0.05	37	0.68	37	-0.62	2.155e-08	stronglyHypometh
chr15	76724767	76724768	+	C030006K11Rik	Arhgap39		Y	0.3	33	0.93	40	-0.62	2.259e-08	stronglyHypometh
chr11	98982749	98982750	+	Gjd3	Gjd3		Y	0.27	37	0.89	36	-0.62	7.208e-08	stronglyHypometh
chr6	72788433	72788434	+	Tcf7l1		Tcf7l1	Y	0.15	33	0.77	43	-0.62	1.39e-07	stronglyHypometh
chr1	119420919	119420920	-		Inhbb		Y	0	34	0.62	16	-0.62	7.796e-07	stronglyHypometh
chr9	120304088	120304089	-	Myrip	Myrip		Y	0.05	40	0.67	18	-0.62	1.462e-06	stronglyHypometh
chr17	85617253	85617254	+			Six3os1		0.11	37	0.73	22	-0.62	1.838e-06	stronglyHypometh
chr13	80065773	80065774	+					0.26	27	0.88	32	-0.62	2.628e-06	stronglyHypometh
chr18	61911519	61911520	+	Ablim3	Ablim3	Ablim3	Y	0.14	29	0.76	29	-0.62	3.508e-06	stronglyHypometh
chrX	139714158	139714159	+			Tbc1d8b		0.38	26	1	22	-0.62	4.355e-06	stronglyHypometh
chr15	79142083	79142084	+	Polr2f,1700088E04Rik		Polr2f		0.32	19	0.94	31	-0.62	5.767e-06	stronglyHypometh
chr6	39558012	39558013	+	Dennd2a			Y	0.28	39	0.9	20	-0.62	6.182e-06	stronglyHypometh
chr10	67756259	67756260	+					0.23	26	0.85	27	-0.62	6.461e-06	stronglyHypometh
chr5	87453446	87453447	+					0.33	24	0.96	24	-0.62	8.48e-06	stronglyHypometh
chr17	23546253	23546254	-					0.38	16	1	24	-0.62	9.447e-06	stronglyHypometh
chr2	19445850	19445851	-	Ptf1a	Ptf1a		Y	0	24	0.62	16	-0.62	9.447e-06	stronglyHypometh
chr1	43298113	43298114	+					0	19	0.62	24	-0.62	1.05e-05	stronglyHypometh
chr8	68276804	68276805	+	Sh2d4a	Sh2d4a			0.16	32	0.77	22	-0.62	1.086e-05	stronglyHypometh
chr13	18949199	18949200	+	Amph		Amph		0.1	21	0.72	32	-0.62	1.193e-05	stronglyHypometh
chr4	135654763	135654764	+					0.38	26	1	18	-0.62	1.518e-05	stronglyHypometh
chr4	127764463	127764464	+					0.28	18	0.9	30	-0.62	1.603e-05	stronglyHypometh
chr15	25637882	25637883	+			Myo10		0.27	33	0.89	19	-0.62	2.768e-05	stronglyHypometh
chrX	128858375	128858376	-					0.22	23	0.84	25	-0.62	2.826e-05	stronglyHypometh
chr8	102860818	102860819	-					0.27	15	0.89	35	-0.62	3.31e-05	stronglyHypometh
chr4	25692811	25692812	-			Fut9		0.22	18	0.84	31	-0.62	3.646e-05	stronglyHypometh
chr1	18058078	18058079	+				Y	0.38	26	1	16	-0.62	4.088e-05	stronglyHypometh
chr4	131692973	131692974	-					0.22	18	0.85	26	-0.62	4.806e-05	stronglyHypometh
[truncated: 1 more rows]
