# Supplementary material for: H19 lncRNA alters DNA methylation genome wide by regulating S-adenosylhomocysteine hydrolase
Source: Nat Commun. 2015 Dec 21;6:10221. doi: 10.1038/ncomms10221 (PMC4703905; doi:10.1038/ncomms10221)
Supplement: Supplementary Data 2 — Genes at least 1.5-fold differentially expressed in siH19 over siCon cells. With 1.5-fold change cut-off, 1131 genes or transcripts were found significantly upregulated in siH19 relative to siCon cells, meanwhile 508 genes or transcripts were significantly downregulated. Significant value “TRUE” means that the p value calculated from either siCon or siH19 triplicate samples is < 0.05. [file ncomms10221-s3.xls]

## Sheet: Down list
Test ID	Gene	Locus	Status	log2(siCon FPKM)	log2(siH19 FPKM)	log2(fold change)	q Value	Significant	Fold change (down)
XLOC_014213	-	chr19:42160077-42160624	OK	6.47	-10	-16.47	0.000684098	TRUE	90774.5
XLOC_006638	-	chr12:115993225-115993323	OK	5.62	-10	-15.62	0.0252963	TRUE	50360.3
XLOC_026027	H19	chr7:142575489-142578146	OK	11.2	7.5	-3.7	0.000684098	TRUE	12.996
XLOC_021473	Gbp4	chr5:105014152-105346474	OK	0.82	-2.12	-2.94	0.000684098	TRUE	7.67411
XLOC_021471	Gbp10,Gbp11,Gbp6,Gbp8	chr5:105014152-105346474	OK	3.96	1.14	-2.82	0.000684098	TRUE	7.06162
XLOC_016396	Hdc	chr2:126593667-126618665	OK	0.65	-1.97	-2.63	0.000684098	TRUE	6.19026
XLOC_005243	Krt13	chr11:100117331-100121495	OK	0.88	-1.65	-2.53	0.000684098	TRUE	5.77572
XLOC_002960	-	chr10:77219778-77245302	OK	-0.47	-2.98	-2.51	0.000684098	TRUE	5.6962
XLOC_013106	Myo7b	chr18:31959233-32036931	OK	0.09	-2.28	-2.37	0.000684098	TRUE	5.16941
XLOC_016000	Smtnl1	chr2:84811173-84822652	OK	1.12	-1.18	-2.3	0.000684098	TRUE	4.92458
XLOC_002180	-	chr10:77219778-77245302	OK	-0.05	-2.26	-2.2	0.000684098	TRUE	4.59479
XLOC_015754	1700007K13Rik	chr2:28462000-28466324	OK	0.35	-1.85	-2.2	0.00328469	TRUE	4.59479
XLOC_000685	-	chr1:156959411-156959932	OK	-0.41	-2.56	-2.15	0.0327549	TRUE	4.43828
XLOC_007343	Hist1h2ba	chr13:23933772-23934156	OK	4.51	2.37	-2.14	0.000684098	TRUE	4.40762
XLOC_002036	Sim1	chr10:50895650-50989152	OK	-1.16	-3.28	-2.12	0.000684098	TRUE	4.34694
XLOC_020339	-	chr5:35166125-35170981	OK	1.27	-0.83	-2.09	0.000684098	TRUE	4.25748
XLOC_002181	-	chr10:77245444-77246110	OK	-0.33	-2.42	-2.08	0.0433164	TRUE	4.22807
XLOC_011160	Dynlt1f	chr17:6601670-6607899	OK	0.31	-1.77	-2.08	0.00631516	TRUE	4.22807
XLOC_010742	4930451C15Rik	chr16:17544464-17561247	OK	-0.93	-2.99	-2.06	0.0130636	TRUE	4.16986
XLOC_005932	Esrrb	chr12:86361116-86521628	OK	-0.79	-2.82	-2.03	0.000684098	TRUE	4.08405
XLOC_019681	Tspan1	chr4:116161880-116167598	OK	-0.48	-2.5	-2.03	0.000684098	TRUE	4.08405
XLOC_011930	Pacrg	chr17:10403011-10840191	OK	0.17	-1.82	-1.99	0.00126857	TRUE	3.97237
XLOC_025815	Zp2	chr7:120126880-120145290	OK	-0.43	-2.41	-1.98	0.000684098	TRUE	3.94493
XLOC_012643	-	chr18:14332097-14333018	OK	-0.43	-2.39	-1.96	0.0137209	TRUE	3.89062
XLOC_020598	-	chr5:105505328-105506041	OK	-1.21	-3.16	-1.95	0.049184	TRUE	3.86375
XLOC_013171	Fgf1	chr18:38838672-38971274	OK	-1.33	-3.25	-1.92	0.00126857	TRUE	3.78423
XLOC_026629	Plekhg4	chr8:105373295-105413487	OK	0.91	-1.01	-1.92	0.000684098	TRUE	3.78423
XLOC_009233	-	chr15:77979451-77981142	OK	-0.67	-2.58	-1.91	0.000684098	TRUE	3.75809
XLOC_009584	-	chr15:10949726-10950329	OK	0.44	-1.47	-1.91	0.0395041	TRUE	3.75809
XLOC_013845	-	chr19:59348393-59349634	OK	-1.24	-3.1	-1.86	0.0281575	TRUE	3.63008
XLOC_027321	Tppp3	chr8:105467491-105471422	OK	8.52	6.67	-1.85	0.000684098	TRUE	3.605
XLOC_028336	Cxcr6	chr9:123789433-123862029	OK	3.45	1.6	-1.85	0.0107549	TRUE	3.605
XLOC_000259	-	chr1:72915430-72916284	OK	-0.12	-1.97	-1.85	0.0093543	TRUE	3.605
XLOC_021697	Lat2	chr5:134598816-134616259	OK	1.33	-0.52	-1.84	0.000684098	TRUE	3.5801
XLOC_004160	B230217C12Rik	chr11:97840779-97843517	OK	-0.14	-1.96	-1.83	0.00179785	TRUE	3.55537
XLOC_023473	Casc1	chr6:145121738-145210970	OK	-1.46	-3.29	-1.83	0.0215464	TRUE	3.55537
XLOC_015758	1700026L06Rik	chr2:28692079-28699651	OK	-0.2	-2.02	-1.82	0.0357308	TRUE	3.53081
XLOC_025834	-	chr7:123064985-123066127	OK	-1.4	-3.22	-1.82	0.0486795	TRUE	3.53081
XLOC_009424	Dnajc22	chr15:99099281-99104707	OK	-1.41	-3.18	-1.78	0.021803	TRUE	3.43426
XLOC_009187	Rhpn1	chr15:75704264-75714419	OK	0.36	-1.4	-1.76	0.000684098	TRUE	3.38698
XLOC_008335	Mir17,Mir17hg,Mir18,Mir19a,Mir19b-1,Mir20a	chr14:115040986-115051114	OK	2.54	0.81	-1.74	0.000684098	TRUE	3.34035
XLOC_003846	Trpv3	chr11:73267537-73300286	OK	-0.86	-2.6	-1.74	0.000684098	TRUE	3.34035
XLOC_028140	Ky	chr9:102506137-102546239	OK	-1.42	-3.15	-1.74	0.000684098	TRUE	3.34035
XLOC_008180	2700070H01Rik	chr14:63055072-63058149	OK	-1.05	-2.77	-1.72	0.00825195	TRUE	3.29436
XLOC_012475	Lrrc30	chr17:67614490-67632971	OK	1.75	0.04	-1.7	0.000684098	TRUE	3.24901
XLOC_012499	-	chr17:73070347-73071541	OK	-0.93	-2.62	-1.69	0.0186856	TRUE	3.22657
XLOC_015646	Nebl	chr2:17343536-17731068	OK	0.46	-1.23	-1.69	0.000684098	TRUE	3.22657
XLOC_016556	-	chr2:152908700-152911193	OK	-1.32	-3.01	-1.69	0.00548908	TRUE	3.22657
XLOC_014721	-	chr2:61447549-61459734	OK	0.7	-0.97	-1.67	0.0028143	TRUE	3.18215
XLOC_020336	Hgfac	chr5:35041552-35048568	OK	-0.31	-1.96	-1.66	0.000684098	TRUE	3.16017
XLOC_010726	Fgd4	chr16:16416928-16560198	OK	2.44	0.81	-1.64	0.000684098	TRUE	3.11666
XLOC_021472	Gbp9	chr5:105014152-105346474	OK	1.86	0.22	-1.64	0.000684098	TRUE	3.11666
XLOC_024196	Ccdc89	chr7:90426311-90428664	OK	-1.59	-3.23	-1.64	0.0078839	TRUE	3.11666
XLOC_014015	Lrrc10b	chr19:10455370-10457447	OK	-0.67	-2.3	-1.63	0.00126857	TRUE	3.09513
XLOC_025744	Nlrp10	chr7:108921852-108930158	OK	-0.36	-1.96	-1.6	0.000684098	TRUE	3.03143
XLOC_026211	Kcnu1	chr8:25849622-25937934	OK	-1.21	-2.81	-1.6	0.0232928	TRUE	3.03143
XLOC_005856	Rdh12	chr12:79208913-79222661	OK	0.3	-1.28	-1.58	0.000684098	TRUE	2.9897
XLOC_028363	-	chr9:11517254-11517333	OK	11.81	10.24	-1.57	0.0243982	TRUE	2.96905
XLOC_018041	Mab21l3	chr3:101813075-101836223	OK	-1.42	-2.99	-1.57	0.000684098	TRUE	2.96905
XLOC_019386	Pax5	chr4:44525054-44710440	OK	-0.48	-2.05	-1.57	0.000684098	TRUE	2.96905
XLOC_030103	Nap1l2	chrX:103184058-103186664	OK	0.03	-1.53	-1.56	0.000684098	TRUE	2.94854
XLOC_002222	Odf3l2	chr10:79637919-79645738	OK	0.59	-0.95	-1.55	0.000684098	TRUE	2.92817
XLOC_004789	1700013G23Rik	chr11:59946761-59948147	OK	0.08	-1.46	-1.54	0.0466467	TRUE	2.90795
XLOC_008230	Pebp4	chr14:69840419-70059897	OK	-0.04	-1.58	-1.54	0.0202069	TRUE	2.90795
XLOC_021981	Lrguk	chr6:34029447-34134034	OK	-1.34	-2.88	-1.54	0.0089954	TRUE	2.90795
XLOC_015331	Mylk2	chr2:152911351-152923065	OK	4.66	3.13	-1.53	0.000684098	TRUE	2.88786
XLOC_015172	-	chr2:128452775-128466195	OK	0.84	-0.69	-1.53	0.000684098	TRUE	2.88786
XLOC_001999	Ppil6	chr10:41490438-41514567	OK	0.79	-0.71	-1.49	0.000684098	TRUE	2.80889
XLOC_024769	-	chr7:5060791-5061486	OK	-0.2	-1.68	-1.48	0.0473461	TRUE	2.78949
XLOC_026293	-	chr8:46852671-46945162	OK	0.42	-1.07	-1.48	0.0207	TRUE	2.78949
XLOC_025961	Adam8	chr7:139978939-139994258	OK	1.99	0.51	-1.47	0.000684098	TRUE	2.77022
XLOC_008658	Cma1	chr14:55941450-55944661	OK	0.39	-1.08	-1.47	0.00126857	TRUE	2.77022
XLOC_000055	Efhc1	chr1:20951625-20990841	OK	-0.36	-1.81	-1.46	0.00231209	TRUE	2.75108
XLOC_015718	4932418E24Rik	chr2:26271646-26296737	OK	-1.54	-2.99	-1.46	0.000684098	TRUE	2.75108
XLOC_000024	-	chr1:10234532-10236082	OK	-1.27	-2.71	-1.45	0.0264586	TRUE	2.73208
XLOC_008663	Mcpt8	chr14:56082143-56085465	OK	5.74	4.3	-1.45	0.000684098	TRUE	2.73208
XLOC_014992	D430041D05Rik	chr2:104143074-104410334	OK	-0.61	-2.05	-1.44	0.0204507	TRUE	2.71321
XLOC_009872	Pvalb	chr15:78191117-78206351	OK	2.45	1.02	-1.43	0.000684098	TRUE	2.69447
XLOC_000662	Fam129a	chr1:151571372-151721934	OK	0.74	-0.69	-1.43	0.000684098	TRUE	2.69447
XLOC_005833	-	chr12:75596489-75597176	OK	-0.22	-1.64	-1.42	0.048467	TRUE	2.67586
XLOC_021351	Tmprss11f	chr5:86521225-86632424	OK	-1.44	-2.87	-1.42	0.00179785	TRUE	2.67586
XLOC_013065	-	chr18:14307616-14331711	OK	0.84	-0.56	-1.4	0.00179785	TRUE	2.63902
XLOC_012644	-	chr18:14333130-14335066	OK	-1.05	-2.44	-1.39	0.00972588	TRUE	2.62079
XLOC_024007	Slc17a7	chr7:45163920-45176139	OK	0.54	-0.85	-1.39	0.000684098	TRUE	2.62079
XLOC_013730	Golga7b	chr19:42238496-42270348	OK	-0.1	-1.47	-1.37	0.000684098	TRUE	2.58471
XLOC_005150	Lrrc46	chr11:97034601-97041369	OK	0.42	-0.94	-1.36	0.000684098	TRUE	2.56685
XLOC_015978	Zfp385b	chr2:77410626-77816816	OK	-1.16	-2.52	-1.36	0.00416943	TRUE	2.56685
XLOC_000527	Sctr	chr1:120006979-120063847	OK	0.5	-0.85	-1.35	0.000684098	TRUE	2.54912
XLOC_014446	Il1rn	chr2:24336859-24351491	OK	1.37	0.02	-1.35	0.000684098	TRUE	2.54912
XLOC_005092	Pctp	chr11:89983416-90002894	OK	0.02	-1.33	-1.35	0.000684098	TRUE	2.54912
XLOC_010027	Nell2	chr15:95219449-95528706	OK	-0.52	-1.86	-1.35	0.000684098	TRUE	2.54912
XLOC_008589	-	chr14:51476524-51483260	OK	0.46	-0.86	-1.33	0.00416943	TRUE	2.51403
XLOC_013331	Katnal2	chr18:76977004-77047296	OK	0.68	-0.64	-1.32	0.000684098	TRUE	2.49666
XLOC_006949	Rgs14	chr13:55369731-55384687	OK	1.76	0.45	-1.31	0.000684098	TRUE	2.47942
XLOC_001503	Btg2	chr1:134074864-134079155	OK	4.73	3.43	-1.3	0.000684098	TRUE	2.46229
XLOC_022302	Add2	chr6:86028680-86124409	OK	1.28	-0.02	-1.3	0.000684098	TRUE	2.46229
XLOC_029571	-	chrX:134732635-134732910	OK	2.17	0.88	-1.29	0.0430711	TRUE	2.44528
XLOC_027326	-	chr8:105634764-105635664	OK	-0.11	-1.4	-1.29	0.0215464	TRUE	2.44528
XLOC_000743	Rxrg	chr1:167598361-167639623	OK	-1.63	-2.91	-1.28	0.0419369	TRUE	2.42839
XLOC_000886	-	chr1:186410331-186413576	OK	-0.67	-1.96	-1.28	0.0300337	TRUE	2.42839
XLOC_018739	Ttc39a	chr4:109407099-109448037	OK	1.27	-0.02	-1.28	0.0215464	TRUE	2.42839
XLOC_027898	Cyp11a1	chr9:58015016-58027023	OK	1.13	-0.14	-1.27	0.000684098	TRUE	2.41162
XLOC_028358	AK129341	chr9:8076632-8134294	OK	-0.12	-1.39	-1.27	0.000684098	TRUE	2.41162
XLOC_009110	-	chr15:58481898-58497153	OK	1.31	0.05	-1.26	0.00825195	TRUE	2.39496
XLOC_002760	Fam26e	chr10:34037596-34109815	OK	-0.03	-1.29	-1.26	0.000684098	TRUE	2.39496
XLOC_016356	Tgm5	chr2:121046110-121085759	OK	0.47	-0.79	-1.26	0.000684098	TRUE	2.39496
XLOC_000197	Cdk15	chr1:59256906-59354886	OK	-0.21	-1.47	-1.25	0.0028143	TRUE	2.37841
XLOC_005395	Cd300lb	chr11:114922780-114934386	OK	-0.06	-1.31	-1.25	0.000684098	TRUE	2.37841
XLOC_022114	Gpnmb	chr6:49036517-49058182	OK	-0.75	-2	-1.25	0.000684098	TRUE	2.37841
XLOC_002539	Agap2	chr10:127078906-127093434	OK	-0.76	-2	-1.24	0.000684098	TRUE	2.36199
XLOC_024693	Eps8l2	chr7:141339001-141365110	OK	1.75	0.52	-1.23	0.000684098	TRUE	2.34567
XLOC_004394	2900041M22Rik	chr11:117611246-117613417	OK	-0.34	-1.56	-1.23	0.010401	TRUE	2.34567
XLOC_013051	Abhd3	chr18:10644410-10706696	OK	-0.54	-1.77	-1.23	0.00328469	TRUE	2.34567
XLOC_005245	Krt19	chr11:100140810-100146104	OK	2.6	1.39	-1.22	0.000684098	TRUE	2.32947
XLOC_007979	-	chr14:34762800-34770064	OK	1.46	0.24	-1.22	0.000684098	TRUE	2.32947
XLOC_008160	Shisa2	chr14:59625280-59631844	OK	2.94	1.73	-1.21	0.000684098	TRUE	2.31338
XLOC_008617	-	chr14:54462966-54464071	OK	-0.57	-1.78	-1.21	0.0327549	TRUE	2.31338
XLOC_019884	Rps6ka1	chr4:133847289-133887799	OK	0.93	-0.27	-1.21	0.000684098	TRUE	2.31338
XLOC_027511	Mmp10	chr9:7502359-7510240	OK	-0.6	-1.81	-1.21	0.010401	TRUE	2.31338
XLOC_000708	-	chr1:161328271-161334445	OK	0.14	-1.06	-1.2	0.0078839	TRUE	2.2974
XLOC_005831	-	chr12:74828069-74832674	OK	-0.44	-1.64	-1.2	0.000684098	TRUE	2.2974
XLOC_003330	Olfr810	chr10:129790648-129794838	OK	-1.03	-2.22	-1.19	0.0498302	TRUE	2.28153
XLOC_010282	Tmem191c	chr16:17276299-17278661	OK	-0.33	-1.52	-1.19	0.0078839	TRUE	2.28153
XLOC_000890	-	chr1:186587159-186599903	OK	-0.45	-1.63	-1.18	0.0170901	TRUE	2.26577
XLOC_018448	Hrct1	chr4:43727197-43728110	OK	-0.34	-1.52	-1.18	0.0480399	TRUE	2.26577
XLOC_000238	Map2	chr1:66175320-66442583	OK	2.89	1.72	-1.17	0.000684098	TRUE	2.25012
XLOC_017727	-	chr3:52174169-52179991	OK	2.21	1.04	-1.17	0.000684098	TRUE	2.25012
XLOC_005742	-	chr12:52635475-52640555	OK	1.57	0.41	-1.16	0.0460195	TRUE	2.23457
XLOC_028793	Myzap	chr9:71504346-71592360	OK	3.43	2.27	-1.16	0.000684098	TRUE	2.23457
XLOC_009855	Apol7a	chr15:77388216-77399110	OK	-0.64	-1.8	-1.16	0.00231209	TRUE	2.23457
XLOC_011502	Col11a2	chr17:34039436-34066715	OK	0.38	-0.77	-1.16	0.000684098	TRUE	2.23457
XLOC_018862	-	chr4:125185102-125187087	OK	-0.91	-2.05	-1.15	0.048467	TRUE	2.21914
XLOC_010289	P2rx6	chr16:17561884-17576671	OK	2.37	1.23	-1.14	0.000684098	TRUE	2.20381
XLOC_024763	Sbk2	chr7:4956122-4964397	OK	2.47	1.33	-1.14	0.000684098	TRUE	2.20381
XLOC_025244	Myh14	chr7:44605802-44670843	OK	0.29	-0.84	-1.13	0.00749122	TRUE	2.18859
XLOC_014090	Gcnt1	chr19:17326130-17372844	OK	2.8	1.69	-1.12	0.000684098	TRUE	2.17347
XLOC_015922	Grb14	chr2:64912481-65022766	OK	0.16	-0.96	-1.12	0.00126857	TRUE	2.17347
XLOC_011567	Cdsn	chr17:35552127-35557180	OK	-0.92	-2.03	-1.11	0.0130636	TRUE	2.15846
XLOC_010373	Bdh1	chr16:31422296-31458901	OK	-1.08	-2.18	-1.1	0.00375503	TRUE	2.14355
XLOC_011380	Tmem8	chr17:26113315-26123253	OK	0.25	-0.86	-1.1	0.000684098	TRUE	2.14355
XLOC_027463	Agt	chr8:124556586-124569707	OK	0.17	-0.93	-1.1	0.000684098	TRUE	2.14355
XLOC_028240	Kif9	chr9:110476843-110525174	OK	0.52	-0.59	-1.1	0.000684098	TRUE	2.14355
XLOC_000730	Dpt	chr1:164796731-164824266	OK	-0.38	-1.47	-1.09	0.0089954	TRUE	2.12874
XLOC_027985	-	chr9:68033955-68271365	OK	2.18	1.09	-1.09	0.0428847	TRUE	2.12874
XLOC_002354	-	chr10:84534374-84538792	OK	-0.47	-1.56	-1.09	0.000684098	TRUE	2.12874
XLOC_003445	Fam161a	chr11:23008443-23028941	OK	0.26	-0.83	-1.09	0.000684098	TRUE	2.12874
XLOC_010627	Bace2	chr16:97356727-97439294	OK	0.13	-0.96	-1.09	0.000684098	TRUE	2.12874
XLOC_013419	-	chr19:5349711-5353615	OK	-1.38	-2.46	-1.09	0.0186856	TRUE	2.12874
XLOC_013182	Ppp2r2b	chr18:42645220-43059471	OK	1.29	0.21	-1.08	0.000684098	TRUE	2.11404
XLOC_019914	Grhl3	chr4:135541887-135573646	OK	2.87	1.79	-1.08	0.000684098	TRUE	2.11404
XLOC_001743	Rgs7	chr1:175059075-175492545	OK	-0.31	-1.4	-1.08	0.000684098	TRUE	2.11404
XLOC_001820	Kcnk2	chr1:189207867-189344192	OK	1.07	-0.01	-1.08	0.000684098	TRUE	2.11404
XLOC_006602	2810029C07Rik	chr12:111572316-111574402	OK	-0.9	-1.97	-1.08	0.0195835	TRUE	2.11404
XLOC_012734	Srp19	chr18:34331144-34336599	OK	5.75	4.67	-1.07	0.000684098	TRUE	2.09943
XLOC_028088	Ctsh	chr9:90054266-90076095	OK	2.08	1.01	-1.07	0.000684098	TRUE	2.09943
XLOC_020526	Cxcl5	chr5:90759298-90761625	OK	-0.64	-1.72	-1.07	0.0210255	TRUE	2.09943
XLOC_027045	Gm16675	chr8:46730225-46739515	OK	-1	-2.07	-1.07	0.0442299	TRUE	2.09943
XLOC_020660	-	chr5:111879600-111887970	OK	1.25	0.19	-1.06	0.000684098	TRUE	2.08493
XLOC_021100	Atg9b	chr5:24364818-24392768	OK	2.19	1.13	-1.06	0.000684098	TRUE	2.08493
XLOC_009735	-	chr15:59155587-59158899	OK	0.09	-0.97	-1.06	0.0130636	TRUE	2.08493
XLOC_024025	Mamstr	chr7:45639874-45646039	OK	0.39	-0.67	-1.06	0.000684098	TRUE	2.08493
XLOC_002940	Gstt3	chr10:75774121-75781414	OK	-0.59	-1.64	-1.05	0.012385	TRUE	2.07053
XLOC_005618	-	chr12:21417855-21419501	OK	0.75	-0.3	-1.05	0.0059309	TRUE	2.07053
XLOC_015918	Fap	chr2:62500944-62574021	OK	-0.8	-1.86	-1.05	0.00548908	TRUE	2.07053
XLOC_002671	Aig1	chr10:13647053-13868840	OK	4.31	3.27	-1.04	0.000684098	TRUE	2.05623
XLOC_016815	Car2	chr3:14886236-14900770	OK	3.27	2.23	-1.04	0.000684098	TRUE	2.05623
XLOC_024585	Fbxl19	chr7:127743951-127769235	OK	3.16	2.12	-1.04	0.000684098	TRUE	2.05623
XLOC_001978	Tspyl4	chr10:34297420-34301399	OK	1.1	0.07	-1.03	0.000684098	TRUE	2.04202
XLOC_008655	Ripk3	chr14:55784994-55788857	OK	2.16	1.14	-1.03	0.000684098	TRUE	2.04202
XLOC_021729	Col26a1	chr5:136741703-136883107	OK	-0.16	-1.19	-1.03	0.000684098	TRUE	2.04202
XLOC_009878	C1qtnf6	chr15:78523345-78529651	OK	3.8	2.78	-1.02	0.000684098	TRUE	2.02792
XLOC_017264	Hist2h3c1	chr3:96246684-96248509	OK	2.84	1.82	-1.02	0.000684098	TRUE	2.02792
XLOC_017985	Hist2h3c2	chr3:96233754-96239127	OK	2.28	1.26	-1.02	0.000684098	TRUE	2.02792
XLOC_018003	Nudt17	chr3:96696374-96708560	OK	2.65	1.63	-1.02	0.019926	TRUE	2.02792
XLOC_007066	Mctp1	chr13:76384960-77031810	OK	0.57	-0.45	-1.02	0.000684098	TRUE	2.02792
XLOC_022273	1700003E16Rik	chr6:83156403-83162980	OK	0.83	-0.17	-1.01	0.000684098	TRUE	2.01391
XLOC_025581	Plekhb1	chr7:100643769-100662394	OK	1.54	0.53	-1	0.000684098	TRUE	2
XLOC_026944	1810011O10Rik	chr8:24437166-24446349	OK	3.62	2.62	-1	0.000684098	TRUE	2
XLOC_005619	-	chr12:21419692-21421187	OK	0.32	-0.68	-1	0.00179785	TRUE	2
XLOC_009415	Ccdc65	chr15:98708226-98723333	OK	0.56	-0.44	-1	0.000684098	TRUE	2
XLOC_018476	-	chr4:45638912-45645171	OK	0.87	-0.13	-1	0.00710622	TRUE	2
XLOC_020662	-	chr5:111894481-111896548	OK	-0.84	-1.84	-1	0.0215464	TRUE	2
XLOC_025412	Mctp2	chr7:72077829-72306595	OK	-1.65	-2.65	-1	0.016117	TRUE	2
XLOC_005830	-	chr12:74825207-74827891	OK	0.31	-0.68	-0.99	0.0379612	TRUE	1.98618
XLOC_010743	Slc7a4	chr16:17561884-17576671	OK	0.21	-0.78	-0.99	0.0170901	TRUE	1.98618
XLOC_016789	-	chr2:181862225-181862922	OK	0.9	-0.1	-0.99	0.0238444	TRUE	1.98618
XLOC_028289	Acvr2b	chr9:119402500-119435542	OK	0.69	-0.3	-0.99	0.000684098	TRUE	1.98618
XLOC_000889	-	chr1:186416183-186419818	OK	-1	-1.98	-0.98	0.00179785	TRUE	1.97247
XLOC_001104	Nabp1	chr1:51464897-51478413	OK	4.51	3.53	-0.98	0.000684098	TRUE	1.97247
XLOC_002014	Cd24a	chr10:43579168-43584265	OK	3.28	2.3	-0.98	0.000684098	TRUE	1.97247
XLOC_002812	Aim1	chr10:43950306-44004846	OK	3.22	2.24	-0.98	0.000684098	TRUE	1.97247
XLOC_010906	Gap43	chr16:42248560-42340651	OK	2.2	1.22	-0.98	0.000684098	TRUE	1.97247
XLOC_010208	Sec14l5	chr16:5147108-5187242	OK	-0.65	-1.63	-0.98	0.0028143	TRUE	1.97247
XLOC_025986	Ifitm6	chr7:141015694-141018005	OK	0.81	-0.17	-0.98	0.0270692	TRUE	1.97247
XLOC_015165	Dusp2	chr2:127336158-127338377	OK	1.56	0.59	-0.97	0.000684098	TRUE	1.95884
XLOC_021533	Hscb	chr5:110829046-110839777	OK	3.65	2.68	-0.97	0.000684098	TRUE	1.95884
XLOC_003844	Shpk	chr11:73199481-73224647	OK	-0.29	-1.26	-0.97	0.00126857	TRUE	1.95884
XLOC_010449	Igsf11	chr16:38902344-39027157	OK	0.96	-0.02	-0.97	0.000684098	TRUE	1.95884
XLOC_013770	Tmem180	chr19:46356879-46375254	OK	0.33	-0.64	-0.97	0.000684098	TRUE	1.95884
XLOC_000251	-	chr1:72256100-72258193	OK	-1.06	-2.02	-0.96	0.0379612	TRUE	1.94531
XLOC_000752	Fcgr4	chr1:171018824-171029989	OK	2.29	1.33	-0.96	0.000684098	TRUE	1.94531
XLOC_017068	Map9	chr3:82358060-82395268	OK	1.71	0.75	-0.96	0.000684098	TRUE	1.94531
XLOC_024929	Klc3	chr7:19382038-19399856	OK	1.5	0.54	-0.96	0.0100869	TRUE	1.94531
XLOC_016841	Nceh1	chr3:27183003-27244911	OK	4.08	3.13	-0.95	0.000684098	TRUE	1.93187
XLOC_017517	Ccbl2	chr3:142701043-142744910	OK	1.13	0.18	-0.95	0.000684098	TRUE	1.93187
XLOC_000375	Cxcr7	chr1:90203979-90215722	OK	4.35	3.42	-0.94	0.000684098	TRUE	1.91853
XLOC_004293	Map3k3	chr11:106084537-106160544	OK	4.42	3.48	-0.94	0.000684098	TRUE	1.91853
XLOC_018997	Gale	chr4:135963738-135968198	OK	4.81	3.88	-0.94	0.000684098	TRUE	1.91853
XLOC_021019	Alox5ap	chr5:149244909-149288148	OK	2.42	1.48	-0.94	0.000684098	TRUE	1.91853
XLOC_029714	Arhgap6	chrX:168795098-169304539	OK	1.58	0.64	-0.94	0.000684098	TRUE	1.91853
XLOC_010467	Cd200r2	chr16:44867096-44915891	OK	-0.32	-1.26	-0.94	0.0100869	TRUE	1.91853
XLOC_006198	Fam84a	chr12:14147597-14152038	OK	-0.19	-1.12	-0.93	0.00179785	TRUE	1.90528
XLOC_017640	-	chr3:22074339-22076190	OK	0.07	-0.86	-0.93	0.00461407	TRUE	1.90528
XLOC_019443	Epb4.1l4b	chr4:57040933-57143156	OK	-0.74	-1.67	-0.93	0.012385	TRUE	1.90528
XLOC_020661	-	chr5:111888101-111894343	OK	-0.23	-1.16	-0.93	0.000684098	TRUE	1.90528
XLOC_000310	Acsl3,Utp14b	chr1:78657824-78707743	OK	7.78	6.87	-0.92	0.000684098	TRUE	1.89212
XLOC_009392	-	chr15:93733956-93741851	OK	1.24	0.32	-0.92	0.000684098	TRUE	1.89212
XLOC_028357	9230110C19Rik	chr9:8020474-8042851	OK	1.15	0.22	-0.92	0.000684098	TRUE	1.89212
XLOC_004182	-	chr11:98775612-98777621	OK	-0.63	-1.55	-0.92	0.0305445	TRUE	1.89212
XLOC_006795	Fam65b	chr13:24575605-24733806	OK	-0.73	-1.65	-0.92	0.000684098	TRUE	1.89212
XLOC_007382	-	chr13:30778358-30782036	OK	0.71	-0.21	-0.92	0.0279231	TRUE	1.89212
XLOC_010815	Leprel1	chr16:25959045-26105784	OK	0.01	-0.91	-0.92	0.000684098	TRUE	1.89212
XLOC_011808	Rasgrp3	chr17:75435904-75529053	OK	-0.85	-1.77	-0.92	0.00126857	TRUE	1.89212
XLOC_026488	-	chr8:83741920-83743404	OK	0.04	-0.88	-0.92	0.0134158	TRUE	1.89212
XLOC_001316	Ngef	chr1:87476765-87597840	OK	4.09	3.18	-0.91	0.000684098	TRUE	1.87905
XLOC_028616	Ttc12	chr9:49436960-49486225	OK	2.82	1.91	-0.91	0.000684098	TRUE	1.87905
XLOC_015612	Proser2	chr2:6098499-6130185	OK	-0.03	-0.94	-0.91	0.000684098	TRUE	1.87905
XLOC_021242	Ppargc1a	chr5:51454160-51553921	OK	0.21	-0.71	-0.91	0.000684098	TRUE	1.87905
XLOC_005148	Pnpo	chr11:96937777-96944019	OK	3.42	2.52	-0.9	0.000684098	TRUE	1.86607
XLOC_010338	Fetub	chr16:22918381-22939768	OK	1.04	0.14	-0.9	0.000684098	TRUE	1.86607
XLOC_021618	Acad12	chr5:121596629-121618938	OK	1.76	0.86	-0.9	0.000684098	TRUE	1.86607
XLOC_022355	Aldh1l1	chr6:90550822-90599171	OK	-0.9	-1.81	-0.9	0.00861167	TRUE	1.86607
XLOC_000040	Pi15	chr1:17601900-17630939	OK	2.41	1.52	-0.89	0.000684098	TRUE	1.85318
XLOC_030013	G6pdx	chrX:74393290-74453827	OK	4.87	3.98	-0.89	0.00416943	TRUE	1.85318
XLOC_024687	Lrrc56	chr7:141194125-141214080	OK	0.37	-0.52	-0.89	0.00328469	TRUE	1.85318
XLOC_029379	Dusp9	chrX:73639440-73643514	OK	0.18	-0.71	-0.89	0.000684098	TRUE	1.85318
XLOC_029489	Chic1	chrX:103356475-103396118	OK	0.84	-0.04	-0.89	0.000684098	TRUE	1.85318
XLOC_013338	Siglec15	chr18:78040899-78057468	OK	1.83	0.95	-0.88	0.000684098	TRUE	1.84038
XLOC_015373	Procr	chr2:155751108-155755478	OK	1.18	0.3	-0.88	0.00126857	TRUE	1.84038
XLOC_021392	Cdkl2	chr5:92006073-92043042	OK	2.19	1.31	-0.88	0.000684098	TRUE	1.84038
XLOC_004259	Ccdc103,Fam187a	chr11:102881201-102886731	OK	0.85	-0.02	-0.88	0.000684098	TRUE	1.84038
XLOC_013734	BC037704	chr19:43675177-43677170	OK	-0.52	-1.4	-0.88	0.0170901	TRUE	1.84038
XLOC_002125	Dnajc12	chr10:63382442-63408840	OK	2.14	1.28	-0.87	0.000684098	TRUE	1.82766
XLOC_004141	Sp6	chr11:97013568-97024830	OK	1.02	0.15	-0.87	0.000684098	TRUE	1.82766
XLOC_008202	Fbxo16	chr14:65266700-65321719	OK	1.19	0.32	-0.87	0.00179785	TRUE	1.82766
XLOC_009648	Ncald	chr15:37366174-37792428	OK	1.17	0.29	-0.87	0.000684098	TRUE	1.82766
XLOC_023028	Vamp8	chr6:72385215-72390929	OK	7.05	6.19	-0.87	0.000684098	TRUE	1.82766
XLOC_007993	-	chr14:43925257-43933412	OK	-0.4	-1.27	-0.87	0.00416943	TRUE	1.82766
XLOC_007933	Nek4	chr14:30951383-30988894	OK	3.34	2.48	-0.86	0.000684098	TRUE	1.81504
XLOC_010080	Lmbr1l	chr15:98903920-98918098	OK	3.23	2.37	-0.86	0.000684098	TRUE	1.81504
XLOC_017516	Gbp2	chr3:142620662-142638008	OK	2.8	1.93	-0.86	0.000684098	TRUE	1.81504
XLOC_019072	Agmat	chr4:141730648-141759263	OK	2.12	1.27	-0.86	0.000684098	TRUE	1.81504
XLOC_023133	Chchd6	chr6:89383145-89595652	OK	3.46	2.59	-0.86	0.000684098	TRUE	1.81504
XLOC_029522	-	chrX:109445384-109519595	OK	1.08	0.23	-0.86	0.0419369	TRUE	1.81504
XLOC_018030	Fam46c	chr3:100469274-100489198	OK	0.16	-0.69	-0.86	0.000684098	TRUE	1.81504
XLOC_026310	-	chr8:52356629-52359999	OK	-0.19	-1.05	-0.86	0.0291667	TRUE	1.81504
XLOC_004568	1700093K21Rik	chr11:23516101-23520482	OK	1.2	0.34	-0.85	0.00231209	TRUE	1.8025
XLOC_008470	Hacl1	chr14:31607225-31668318	OK	2.37	1.52	-0.85	0.00861167	TRUE	1.8025
XLOC_015436	Wisp2	chr2:163820833-163833147	OK	1.75	0.9	-0.85	0.000684098	TRUE	1.8025
XLOC_030207	Amot	chrX:145446337-145505186	OK	4.02	3.16	-0.85	0.000684098	TRUE	1.8025
XLOC_028677	-	chr9:56504933-56506615	OK	-0.46	-1.31	-0.85	0.0329865	TRUE	1.8025
XLOC_002506	-	chr10:119069542-119074532	OK	-0.36	-1.21	-0.84	0.0120628	TRUE	1.79005
XLOC_003720	Trpv2	chr11:62574485-62600338	OK	2	1.15	-0.84	0.000684098	TRUE	1.79005
XLOC_026283	Pdlim3	chr8:45885381-45922767	OK	8.81	7.97	-0.84	0.000684098	TRUE	1.79005
XLOC_028414	Col5a3	chr9:20769986-20815130	OK	3.97	3.13	-0.84	0.000684098	TRUE	1.79005
XLOC_008940	Fyb	chr15:6540230-6665581	OK	0.69	-0.15	-0.84	0.000684098	TRUE	1.79005
XLOC_015870	-	chr2:42717948-42719751	OK	-0.41	-1.25	-0.84	0.0289503	TRUE	1.79005
XLOC_003450	Pus10	chr11:23565002-23732876	OK	3.94	3.11	-0.83	0.0241125	TRUE	1.77769
XLOC_004349	Slc9a3r1	chr11:115163340-115181178	OK	3.95	3.12	-0.83	0.000684098	TRUE	1.77769
XLOC_014199	Blnk	chr19:40928926-40994535	OK	2.62	1.79	-0.83	0.000684098	TRUE	1.77769
XLOC_016579	Ggt7	chr2:155490379-155514846	OK	1	0.17	-0.83	0.000684098	TRUE	1.77769
XLOC_018188	-	chr3:124474788-124475017	OK	4.51	3.68	-0.83	0.00749122	TRUE	1.77769
XLOC_004364	Llgl2	chr11:115824057-115855780	OK	-0.49	-1.33	-0.83	0.00328469	TRUE	1.77769
XLOC_006259	-	chr12:32376463-32378650	OK	-0.93	-1.75	-0.83	0.0442299	TRUE	1.77769
XLOC_008090	-	chr14:53636644-53637786	OK	0.12	-0.71	-0.83	0.0478253	TRUE	1.77769
XLOC_012633	Cables1	chr18:11821087-11945627	OK	0.54	-0.3	-0.83	0.000684098	TRUE	1.77769
XLOC_003416	Upp1	chr11:9118007-9136170	OK	2.71	1.89	-0.82	0.000684098	TRUE	1.76541
XLOC_006592	Stk30	chr12:110807088-110840945	OK	2.01	1.19	-0.82	0.000684098	TRUE	1.76541
XLOC_016900	-	chr3:37759401-37857960	OK	1.15	0.34	-0.82	0.0433164	TRUE	1.76541
XLOC_028048	Gm3776	chr9:78257128-78269166	OK	1.57	0.75	-0.82	0.00710622	TRUE	1.76541
XLOC_028801	Gm5918	chr9:72979724-72985376	OK	3.16	2.34	-0.82	0.000684098	TRUE	1.76541
XLOC_015088	Spint1	chr2:119237359-119249513	OK	0.23	-0.59	-0.82	0.00461407	TRUE	1.76541
XLOC_017280	Ankrd35	chr3:96670130-96691034	OK	-1.39	-2.21	-0.82	0.0215464	TRUE	1.76541
XLOC_021385	Btc	chr5:91357260-91402994	OK	-0.26	-1.09	-0.82	0.00328469	TRUE	1.76541
XLOC_000253	Pecr	chr1:72258328-72284314	OK	0.43	-0.37	-0.81	0.0230094	TRUE	1.75321
XLOC_005519	Dcxr	chr11:120724747-120727301	OK	2.82	2.01	-0.81	0.000684098	TRUE	1.75321
XLOC_017363	Slc16a4	chr3:107291241-107312116	OK	2.52	1.71	-0.81	0.00631516	TRUE	1.75321
XLOC_018866	Oscp1	chr4:126058564-126089334	OK	2.2	1.39	-0.81	0.000684098	TRUE	1.75321
XLOC_007351	Aldh5a1	chr13:24905599-24937661	OK	-0.7	-1.51	-0.81	0.000684098	TRUE	1.75321
XLOC_005389	Btbd17	chr11:114790668-114806745	OK	2.42	1.62	-0.8	0.000684098	TRUE	1.7411
XLOC_009151	Khdrbs3	chr15:68928419-69094506	OK	3.97	3.18	-0.8	0.000684098	TRUE	1.7411
XLOC_021526	Pxmp2	chr5:110274285-110286220	OK	1.87	1.07	-0.8	0.00825195	TRUE	1.7411
XLOC_027198	Cd97	chr8:83715176-83741504	OK	7.38	6.58	-0.8	0.000684098	TRUE	1.7411
XLOC_006232	Rsad2	chr12:26442742-26456452	OK	0.37	-0.43	-0.8	0.000684098	TRUE	1.7411
XLOC_008510	Fam213a	chr14:40993739-41013775	OK	-0.3	-1.09	-0.8	0.0451308	TRUE	1.7411
XLOC_017785	-	chr3:65924830-65928198	OK	0.14	-0.67	-0.8	0.000684098	TRUE	1.7411
XLOC_019019	Wnt4	chr4:137277634-137299501	OK	0.73	-0.07	-0.8	0.000684098	TRUE	1.7411
XLOC_019799	Gjb4	chr4:127350841-127354081	OK	0.12	-0.68	-0.8	0.0281575	TRUE	1.7411
XLOC_020244	Rnf32	chr5:29195869-29225763	OK	0.52	-0.28	-0.8	0.0078839	TRUE	1.7411
XLOC_002989	-	chr10:79417586-79417943	OK	5.77	4.98	-0.79	0.000684098	TRUE	1.72907
XLOC_006918	S1pr3	chr13:51408617-51422797	OK	1.05	0.26	-0.79	0.000684098	TRUE	1.72907
XLOC_013136	Prob1,Spata24	chr18:35650232-35662279	OK	3.1	2.3	-0.79	0.0230094	TRUE	1.72907
XLOC_019948	Cda	chr4:138338527-138367955	OK	1.67	0.87	-0.79	0.00749122	TRUE	1.72907
XLOC_023538	Suv420h2	chr7:4740126-4747514	OK	2.19	1.4	-0.79	0.000684098	TRUE	1.72907
XLOC_026477	Tbc1d9	chr8:83165351-83273054	OK	1.78	0.99	-0.79	0.000684098	TRUE	1.72907
XLOC_027391	Maf	chr8:115682939-115707865	OK	3.78	2.99	-0.79	0.000684098	TRUE	1.72907
XLOC_028811	Fam83b	chr9:76487483-76567099	OK	1.57	0.78	-0.79	0.000684098	TRUE	1.72907
XLOC_022774	Gpr37	chr6:25668522-25689980	OK	-1.5	-2.3	-0.79	0.0489401	TRUE	1.72907
XLOC_027813	Nxpe4	chr9:48355066-48400025	OK	-1.42	-2.22	-0.79	0.0462712	TRUE	1.72907
XLOC_028290	-	chr9:119435592-119442133	OK	0.33	-0.46	-0.79	0.000684098	TRUE	1.72907
XLOC_030143	Nap1l3	chrX:122394560-122397385	OK	-1.25	-2.04	-0.79	0.0455922	TRUE	1.72907
XLOC_002067	Lims1	chr10:58323465-58424691	OK	6.86	6.08	-0.78	0.000684098	TRUE	1.71713
XLOC_005407	Fads6	chr11:115282853-115297546	OK	0.89	0.11	-0.78	0.00375503	TRUE	1.71713
XLOC_015141	AA467197,Mir147	chr2:122637886-122641130	OK	1.7	0.93	-0.78	0.0373073	TRUE	1.71713
XLOC_028047	Gsta1	chr9:78230668-78242683	OK	2.82	2.04	-0.78	0.000684098	TRUE	1.71713
XLOC_029302	Cxx1c	chrX:53607921-53609134	OK	1.04	0.26	-0.78	0.021803	TRUE	1.71713
XLOC_017433	-	chr3:125727320-125728870	OK	-0.28	-1.06	-0.78	0.0482861	TRUE	1.71713
XLOC_030022	Rab39b	chrX:75572057-75578204	OK	-0.72	-1.5	-0.78	0.0107549	TRUE	1.71713
XLOC_002137	Rhobtb1	chr10:69207456-69291798	OK	3.91	3.14	-0.77	0.000684098	TRUE	1.70527
XLOC_006358	Dhrs7	chr12:72650352-72664828	OK	5.34	4.57	-0.77	0.000684098	TRUE	1.70527
XLOC_006482	Tmed8	chr12:87166213-87200387	OK	3.17	2.4	-0.77	0.000684098	TRUE	1.70527
XLOC_009394	Irak4	chr15:94543633-94569655	OK	3.08	2.3	-0.77	0.000684098	TRUE	1.70527
XLOC_027126	Kcnn1	chr8:70842048-70857008	OK	0.79	0.02	-0.77	0.000684098	TRUE	1.70527
XLOC_027411	-	chr8:120199640-120200829	OK	1.35	0.58	-0.77	0.00416943	TRUE	1.70527
XLOC_004089	-	chr11:95102882-95104770	OK	0.06	-0.7	-0.77	0.01173	TRUE	1.70527
XLOC_014173	Fgfbp3	chr19:36917549-36919599	OK	-0.19	-0.96	-0.77	0.0317057	TRUE	1.70527
XLOC_014364	Sfmbt2	chr2:10370450-10595253	OK	-1.02	-1.79	-0.77	0.000684098	TRUE	1.70527
XLOC_018437	Unc13b	chr4:43058983-43264887	OK	-0.78	-1.55	-0.77	0.0384418	TRUE	1.70527
XLOC_020349	Ccdc96	chr5:36484587-36488171	OK	-0.17	-0.95	-0.77	0.00126857	TRUE	1.70527
XLOC_000100	Fam178b	chr1:36562695-36683183	OK	-0.86	-1.62	-0.76	0.0486795	TRUE	1.69349
XLOC_002774	-	chr10:39367536-39369774	OK	-0.34	-1.1	-0.76	0.0305445	TRUE	1.69349
XLOC_001900	Fuca2	chr10:13501027-13517351	OK	2.03	1.27	-0.76	0.000684098	TRUE	1.69349
XLOC_002091	4632428N05Rik	chr10:60302749-60696490	OK	3.1	2.34	-0.76	0.000684098	TRUE	1.69349
XLOC_005978	9030617O03Rik	chr12:100779094-100908198	OK	3.49	2.73	-0.76	0.000684098	TRUE	1.69349
XLOC_009014	Cmbl	chr15:31568911-31590119	OK	5.44	4.68	-0.76	0.000684098	TRUE	1.69349
XLOC_014506	Dbh	chr2:27165506-27183204	OK	1.09	0.33	-0.76	0.000684098	TRUE	1.69349
XLOC_018602	-	chr4:84740882-84755850	OK	1.41	0.65	-0.76	0.00749122	TRUE	1.69349
XLOC_023905	-	chr7:37323517-37327894	OK	-1.04	-1.81	-0.76	0.0498302	TRUE	1.69349
XLOC_029326	-	chrX:59589344-59620549	OK	-0.66	-1.42	-0.76	0.0411851	TRUE	1.69349
XLOC_000103	Zap70	chr1:36761860-36782818	OK	0.47	-0.27	-0.75	0.00375503	TRUE	1.68179
XLOC_009464	Letmd1	chr15:100469000-100479323	OK	4.29	3.54	-0.75	0.000684098	TRUE	1.68179
XLOC_012401	Stap2	chr17:55996982-56005609	OK	2.11	1.36	-0.75	0.000684098	TRUE	1.68179
XLOC_022311	Asprv1	chr6:86605817-86629889	OK	1.64	0.89	-0.75	0.000684098	TRUE	1.68179
XLOC_025905	Prss36	chr7:127932637-127946725	OK	1.67	0.92	-0.75	0.0137209	TRUE	1.68179
XLOC_025571	Neu3	chr7:99811438-99828417	OK	0.54	-0.21	-0.75	0.000684098	TRUE	1.68179
XLOC_028582	-	chr9:44602826-44604635	OK	0.05	-0.7	-0.75	0.0189847	TRUE	1.68179
XLOC_009122	Trib1	chr15:59648653-59657099	OK	2.46	1.72	-0.74	0.000684098	TRUE	1.67018
XLOC_010241	-	chr16:13158568-13206999	OK	0.76	0.02	-0.74	0.000684098	TRUE	1.67018
XLOC_017515	Gbp1	chr3:142594846-142619176	OK	2.31	1.56	-0.74	0.000684098	TRUE	1.67018
XLOC_004405	Engase	chr11:118476959-118489198	OK	0.03	-0.72	-0.74	0.00126857	TRUE	1.67018
XLOC_001745	Opn3	chr1:175662395-175692879	OK	3.89	3.15	-0.73	0.0140407	TRUE	1.65864
XLOC_005921	Fos	chr12:85473900-85477270	OK	2.87	2.14	-0.73	0.000684098	TRUE	1.65864
XLOC_005458	Tha1	chr11:117867648-117873526	OK	0.43	-0.3	-0.73	0.0059309	TRUE	1.65864
XLOC_002143	2310015B20Rik	chr10:70204666-70219711	OK	5.43	4.71	-0.72	0.000684098	TRUE	1.64718
XLOC_011800	Ehd3	chr17:73804840-73832093	OK	3.47	2.75	-0.72	0.000684098	TRUE	1.64718
XLOC_017275	Txnip	chr3:96555767-96566801	OK	5.43	4.71	-0.72	0.000684098	TRUE	1.64718
XLOC_021178	Mxd4	chr5:34173887-34187878	OK	5.26	4.54	-0.72	0.000684098	TRUE	1.64718
XLOC_021659	Ccdc92	chr5:124834431-124862221	OK	2.36	1.65	-0.72	0.000684098	TRUE	1.64718
XLOC_021973	Mest	chr6:30733505-30896822	OK	4.07	3.35	-0.72	0.0373073	TRUE	1.64718
XLOC_025267	Flt3l	chr7:45131086-45136432	OK	1.18	0.46	-0.72	0.0453696	TRUE	1.64718
XLOC_029356	Vma21	chrX:71816154-71824706	OK	5.01	4.29	-0.72	0.000684098	TRUE	1.64718
XLOC_007707	F2rl1	chr13:95511729-95525240	OK	-0.15	-0.87	-0.72	0.0114143	TRUE	1.64718
XLOC_020643	-	chr5:110629627-110642070	OK	-0.31	-1.03	-0.72	0.0100869	TRUE	1.64718
XLOC_000728	4930455F23Rik	chr1:164275597-164287847	OK	4.29	3.57	-0.71	0.000684098	TRUE	1.6358
XLOC_002776	AA474331	chr10:39892474-39899238	OK	1.8	1.09	-0.71	0.0107549	TRUE	1.6358
XLOC_010389	Tctex1d2	chr16:32419701-32429023	OK	4.98	4.27	-0.71	0.000684098	TRUE	1.6358
XLOC_011938	Igf2r	chr17:12682348-12868143	OK	4.6	3.89	-0.71	0.000684098	TRUE	1.6358
XLOC_012060	Fahd1	chr17:24846976-24850302	OK	2.46	1.74	-0.71	0.000684098	TRUE	1.6358
XLOC_013084	Nol4	chr18:22693154-23041921	OK	1.74	1.04	-0.71	0.000684098	TRUE	1.6358
XLOC_022135	9430076C15Rik,Creb5	chr6:53287294-53700384	OK	1	0.29	-0.71	0.0232928	TRUE	1.6358
XLOC_022466	Zfand4	chr6:116264169-116330272	OK	2.05	1.33	-0.71	0.00328469	TRUE	1.6358
XLOC_023413	-	chr6:132686986-132687117	OK	7.61	6.9	-0.71	0.0261726	TRUE	1.6358
XLOC_023979	Josd2	chr7:44467979-44471658	OK	5.48	4.77	-0.71	0.000684098	TRUE	1.6358
XLOC_026189	Plat	chr8:22757743-22782848	OK	4.7	3.99	-0.71	0.000684098	TRUE	1.6358
XLOC_013604	Trpm6	chr19:18749982-18892511	OK	-1.42	-2.13	-0.71	0.00972588	TRUE	1.6358
XLOC_021119	Gm10220	chr5:26114763-26121425	OK	-0.8	-1.5	-0.71	0.0319909	TRUE	1.6358
XLOC_023300	C1s	chr6:124530343-124542359	OK	-0.29	-1	-0.71	0.010401	TRUE	1.6358
XLOC_028685	-	chr9:56993587-56994838	OK	0.34	-0.37	-0.71	0.0465066	TRUE	1.6358
XLOC_000281	Stk36	chr1:74601419-74636997	OK	2.05	1.35	-0.7	0.000684098	TRUE	1.6245
XLOC_001964	9330159F19Rik,Soga3	chr10:29143621-29231050	OK	3.55	2.85	-0.7	0.000684098	TRUE	1.6245
XLOC_003112	Apaf1	chr10:90989310-91082743	OK	2.86	2.16	-0.7	0.000684098	TRUE	1.6245
XLOC_005739	Nubpl	chr12:52097745-52310959	OK	3.72	3.02	-0.7	0.000684098	TRUE	1.6245
XLOC_009178	Them6	chr15:74721233-74724373	OK	3.7	3	-0.7	0.000684098	TRUE	1.6245
XLOC_009650	-	chr15:37848419-37899907	OK	3.33	2.63	-0.7	0.000684098	TRUE	1.6245
XLOC_010623	Sh3bgr	chr16:96200367-96228937	OK	5.31	4.61	-0.7	0.000684098	TRUE	1.6245
XLOC_011439	Pim1	chr17:29490768-29496078	OK	3.75	3.05	-0.7	0.000684098	TRUE	1.6245
XLOC_011366	2810468N07Rik	chr17:25570810-25575043	OK	0.19	-0.51	-0.7	0.0493782	TRUE	1.6245
XLOC_020566	Prdm8	chr5:98167404-98187453	OK	-0.41	-1.11	-0.7	0.0204507	TRUE	1.6245
XLOC_002939	Ddt	chr10:75771232-75773374	OK	5.19	4.5	-0.69	0.000684098	TRUE	1.61328
XLOC_011659	Enpp5	chr17:44078845-44086561	OK	2.66	1.97	-0.69	0.000684098	TRUE	1.61328
XLOC_011968	Dll1	chr17:15367353-15375823	OK	3.29	2.59	-0.69	0.000684098	TRUE	1.61328
XLOC_019248	Tmem67	chr4:12039355-12087957	OK	2.24	1.55	-0.69	0.000684098	TRUE	1.61328
XLOC_020235	-	chr5:26170017-26258991	OK	2.51	1.82	-0.69	0.00548908	TRUE	1.61328
XLOC_018584	C630043F03Rik	chr4:72201243-72203930	OK	-0.71	-1.4	-0.69	0.0395041	TRUE	1.61328
XLOC_028110	Gk5	chr9:96119379-96184536	OK	0.46	-0.23	-0.69	0.0154551	TRUE	1.61328
XLOC_002824	-	chr10:45285075-45286669	OK	0.37	-0.32	-0.68	0.0317057	TRUE	1.60214
XLOC_004210	Ttc25	chr11:100545631-100572566	OK	0.63	-0.05	-0.68	0.0195835	TRUE	1.60214
XLOC_002098	-	chr10:61285212-61288037	OK	0.83	0.15	-0.68	0.00328469	TRUE	1.60214
XLOC_015938	Ccdc173	chr2:69758038-69789556	OK	2.13	1.45	-0.68	0.000684098	TRUE	1.60214
XLOC_004828	Hs3st3b1	chr11:63884692-63922284	OK	-1.19	-1.87	-0.68	0.0130636	TRUE	1.60214
XLOC_017432	Ndst4	chr3:125404052-125727068	OK	1.6	0.92	-0.68	0.00710622	TRUE	1.60214
XLOC_019827	Ccdc28b	chr4:129619273-129623908	OK	3.2	2.51	-0.68	0.000684098	TRUE	1.60214
XLOC_026048	Mrgpre	chr7:143778362-143784500	OK	1.02	0.34	-0.68	0.000684098	TRUE	1.60214
XLOC_027395	1700030J22Rik	chr8:116966996-116978959	OK	0.86	0.18	-0.68	0.00126857	TRUE	1.60214
XLOC_027412	-	chr8:120201243-120228140	OK	1.11	0.43	-0.68	0.000684098	TRUE	1.60214
XLOC_029314	Ddx26b	chrX:56454838-56507843	OK	1.41	0.73	-0.68	0.000684098	TRUE	1.60214
XLOC_009902	Fam227a	chr15:79609575-79659148	OK	-0.43	-1.11	-0.68	0.00972588	TRUE	1.60214
XLOC_010014	Abcd2	chr15:91145870-91191807	OK	-0.59	-1.27	-0.68	0.00231209	TRUE	1.60214
XLOC_024550	Apobr	chr7:126585007-126589092	OK	-0.84	-1.52	-0.68	0.0224371	TRUE	1.60214
XLOC_028119	Rbp1	chr9:98422960-98446550	OK	0.42	-0.25	-0.68	0.00328469	TRUE	1.60214
XLOC_000727	Slc19a2	chr1:164249045-164265385	OK	2.46	1.79	-0.67	0.000684098	TRUE	1.59107
XLOC_004239	Rdm1	chr11:101604921-101659103	OK	2.17	1.51	-0.67	0.0238444	TRUE	1.59107
XLOC_021911	Tes	chr6:17065148-17105825	OK	5.67	5	-0.67	0.000684098	TRUE	1.59107
XLOC_026253	AI429214	chr8:36993559-36996869	OK	2.33	1.66	-0.67	0.000684098	TRUE	1.59107
XLOC_030293	Tceanc	chrX:166499814-166511008	OK	1.53	0.87	-0.67	0.000684098	TRUE	1.59107
XLOC_010043	Amigo2	chr15:97244073-97385691	OK	-0.24	-0.9	-0.67	0.0430711	TRUE	1.59107
XLOC_001811	Lyplal1	chr1:186087731-186117310	OK	2.19	1.52	-0.66	0.00179785	TRUE	1.58008
XLOC_004528	Igfbp3	chr11:7206090-7213923	OK	3.8	3.14	-0.66	0.000684098	TRUE	1.58008
XLOC_011898	Ezr	chr17:6738130-6782780	OK	5.53	4.87	-0.66	0.000684098	TRUE	1.58008
XLOC_013232	Ppic	chr18:53406340-53418007	OK	7.29	6.63	-0.66	0.000684098	TRUE	1.58008
XLOC_017845	Cd1d1	chr3:86995835-86999340	OK	1.25	0.58	-0.66	0.0028143	TRUE	1.58008
XLOC_019553	Mllt3	chr4:87769924-88033407	OK	3.1	2.44	-0.66	0.000684098	TRUE	1.58008
XLOC_030110	Slc16a2	chrX:103697413-103821988	OK	2.94	2.29	-0.66	0.000684098	TRUE	1.58008
XLOC_014741	Dhrs9	chr2:69352089-69403510	OK	-0.86	-1.53	-0.66	0.0416578	TRUE	1.58008
XLOC_021117	Gm10471	chr5:26082171-26089264	OK	-0.08	-0.74	-0.66	0.00749122	TRUE	1.58008
XLOC_029283	Xpnpep2	chrX:48108724-48136981	OK	-0.56	-1.22	-0.66	0.0227335	TRUE	1.58008
XLOC_000671	Rgs16	chr1:153721239-153745506	OK	2.01	1.36	-0.65	0.000684098	TRUE	1.56917
XLOC_002435	Cep290	chr10:100487436-100589259	OK	2.97	2.31	-0.65	0.000684098	TRUE	1.56917
XLOC_020237	-	chr5:26262260-26264498	OK	0.87	0.23	-0.65	0.00416943	TRUE	1.56917
XLOC_020389	Pi4k2b	chr5:52741573-52769344	OK	4.29	3.64	-0.65	0.000684098	TRUE	1.56917
XLOC_020842	Wbscr27	chr5:134932372-134942801	OK	2.95	2.3	-0.65	0.000684098	TRUE	1.56917
XLOC_022461	Ift122,Rho	chr6:115853527-115938830	OK	3.95	3.3	-0.65	0.000684098	TRUE	1.56917
XLOC_023410	-	chr6:132684683-132684977	OK	5.8	5.14	-0.65	0.000684098	TRUE	1.56917
XLOC_023893	Pepd	chr7:34912406-35046340	OK	4.89	4.24	-0.65	0.000684098	TRUE	1.56917
XLOC_024886	Dhx34	chr7:16197159-16222032	OK	2.33	1.67	-0.65	0.00328469	TRUE	1.56917
XLOC_027055	Spcs3	chr8:54520432-54529998	OK	5.71	5.06	-0.65	0.000684098	TRUE	1.56917
XLOC_027654	Fez1	chr9:36832752-36878911	OK	3.08	2.42	-0.65	0.00231209	TRUE	1.56917
XLOC_030157	Armcx6	chrX:134748454-134756328	OK	3.34	2.68	-0.65	0.000684098	TRUE	1.56917
XLOC_017406	Dpyd	chr3:118562177-119432918	OK	-0.69	-1.34	-0.65	0.0157803	TRUE	1.56917
XLOC_020149	-	chr5:3314424-3339815	OK	-0.3	-0.95	-0.65	0.0167757	TRUE	1.56917
XLOC_012446	Nudt12	chr17:59000122-59013440	OK	0.87	0.23	-0.64	0.0059309	TRUE	1.55833
XLOC_013636	Ppapdc2	chr19:28923063-28966801	OK	0.82	0.18	-0.64	0.0028143	TRUE	1.55833
XLOC_013651	Il33	chr19:29925113-29960715	OK	4.12	3.48	-0.64	0.000684098	TRUE	1.55833
XLOC_027824	Il18	chr9:50533086-50581842	OK	3.62	2.98	-0.64	0.000684098	TRUE	1.55833
XLOC_013501	Zbtb3	chr19:8802495-8804854	OK	0.52	-0.12	-0.64	0.0114143	TRUE	1.55833
XLOC_021265	Gm3716	chr5:64593862-64610699	OK	-0.13	-0.77	-0.64	0.0180639	TRUE	1.55833
XLOC_027662	Siae	chr9:37613817-37648988	OK	0.13	-0.51	-0.64	0.0089954	TRUE	1.55833
XLOC_000783	Pigm	chr1:172376530-172384099	OK	3.06	2.43	-0.63	0.000684098	TRUE	1.54756
XLOC_002769	Fam229b	chr10:39118807-39133933	OK	3.02	2.39	-0.63	0.00328469	TRUE	1.54756
XLOC_009249	Triobp	chr15:78947723-79011041	OK	4.78	4.15	-0.63	0.000684098	TRUE	1.54756
XLOC_014503	-	chr2:27036648-27041539	OK	2.4	1.77	-0.63	0.000684098	TRUE	1.54756
XLOC_019268	Atp6v0d2	chr4:19876837-19922566	OK	1.25	0.62	-0.63	0.0028143	TRUE	1.54756
XLOC_019354	Fancg	chr4:43002242-43010545	OK	1.39	0.76	-0.63	0.0157803	TRUE	1.54756
XLOC_025493	Fah	chr7:84585158-84606191	OK	4.77	4.14	-0.63	0.000684098	TRUE	1.54756
XLOC_028722	Lrrc49	chr9:60587234-60688148	OK	3.44	2.81	-0.63	0.000684098	TRUE	1.54756
XLOC_009972	1810041L15Rik	chr15:84379202-84447097	OK	-1.25	-1.88	-0.63	0.0215464	TRUE	1.54756
XLOC_022395	-	chr6:101542993-101549173	OK	-0.85	-1.48	-0.63	0.012385	TRUE	1.54756
XLOC_028629	Dixdc1	chr9:50662752-50727984	OK	0.57	-0.06	-0.63	0.0114143	TRUE	1.54756
XLOC_005357	Pitpnc1	chr11:107207886-107470720	OK	-0.05	-0.67	-0.62	0.00231209	TRUE	1.53688
XLOC_002959	Col18a1	chr10:77052043-77166530	OK	5.42	4.8	-0.62	0.000684098	TRUE	1.53688
XLOC_003726	Trim16	chr11:62817906-62842948	OK	4.42	3.8	-0.62	0.000684098	TRUE	1.53688
XLOC_012192	Angptl4	chr17:33774899-33781575	OK	5.08	4.46	-0.62	0.000684098	TRUE	1.53688
XLOC_016613	Tgm2	chr2:158116404-158146392	OK	4.67	4.05	-0.62	0.000684098	TRUE	1.53688
XLOC_020334	Rgs12	chr5:34949397-35039799	OK	4.05	3.43	-0.62	0.000684098	TRUE	1.53688
XLOC_020483	Cep135	chr5:76588684-76646661	OK	2.44	1.82	-0.62	0.000684098	TRUE	1.53688
XLOC_021619	Acad10	chr5:121619048-121660510	OK	1.18	0.56	-0.62	0.00548908	TRUE	1.53688
XLOC_027407	4632415K11Rik	chr8:119760023-119778416	OK	2.66	2.04	-0.62	0.00126857	TRUE	1.53688
XLOC_028266	Cmtm6	chr9:114731202-114749343	OK	3.96	3.34	-0.62	0.000684098	TRUE	1.53688
XLOC_019051	Tas1r2	chr4:139653537-139670330	OK	0.1	-0.51	-0.62	0.0120628	TRUE	1.53688
XLOC_019505	-	chr4:64059187-64149868	OK	-0.09	-0.71	-0.62	0.0235647	TRUE	1.53688
XLOC_000924	Irf6	chr1:193153111-193173430	OK	0.32	-0.29	-0.61	0.0167757	TRUE	1.52626
XLOC_001442	Zranb3	chr1:127954185-128103028	OK	1.76	1.15	-0.61	0.000684098	TRUE	1.52626
XLOC_006443	Fam161b	chr12:84345137-84361821	OK	0.69	0.08	-0.61	0.00461407	TRUE	1.52626
XLOC_010121	Galnt6	chr15:100689914-100729376	OK	2.83	2.23	-0.61	0.000684098	TRUE	1.52626
XLOC_010250	-	chr16:13754514-13758310	OK	1.18	0.57	-0.61	0.000684098	TRUE	1.52626
XLOC_010279	Ydjc	chr16:17146966-17148857	OK	1.45	0.85	-0.61	0.0134158	TRUE	1.52626
XLOC_010398	Lmln	chr16:33062458-33127817	OK	1.67	1.06	-0.61	0.000684098	TRUE	1.52626
XLOC_015171	Bcl2l11	chr2:128126037-128162547	OK	1.99	1.38	-0.61	0.000684098	TRUE	1.52626
XLOC_017138	Thbs3	chr3:89214439-89226839	OK	1.83	1.23	-0.61	0.000684098	TRUE	1.52626
XLOC_017155	Rab13	chr3:90220816-90225963	OK	4.33	3.73	-0.61	0.000684098	TRUE	1.52626
XLOC_023240	Mbd4	chr6:115840696-115853341	OK	1.39	0.77	-0.61	0.00548908	TRUE	1.52626
XLOC_023853	Zfp568	chr7:29983954-30028282	OK	5.23	4.62	-0.61	0.000684098	TRUE	1.52626
XLOC_028214	Prkar2a	chr9:108690384-108750522	OK	6.1	5.49	-0.61	0.000684098	TRUE	1.52626
XLOC_028597	Cep164	chr9:45766835-45828644	OK	3.08	2.48	-0.61	0.000684098	TRUE	1.52626
XLOC_009977	-	chr15:84920473-84923226	OK	-0.08	-0.69	-0.61	0.0270692	TRUE	1.52626
XLOC_026078	Lrrc8e	chr8:4226826-4237470	OK	0.42	-0.19	-0.61	0.0059309	TRUE	1.52626
XLOC_002268	Sppl2b	chr10:80855274-80868708	OK	3.96	3.35	-0.6	0.000684098	TRUE	1.51572
XLOC_003386	Ap1b1	chr11:4938755-5042794	OK	5.43	4.83	-0.6	0.000684098	TRUE	1.51572
XLOC_008554	3632451O06Rik	chr14:49681520-49783367	OK	0.86	0.26	-0.6	0.00328469	TRUE	1.51572
XLOC_009468	Slc4a8	chr15:100761746-100823971	OK	1.18	0.57	-0.6	0.000684098	TRUE	1.51572
XLOC_014221	Got1	chr19:43499752-43524605	OK	5.64	5.04	-0.6	0.000684098	TRUE	1.51572
XLOC_015029	Lpcat4	chr2:112239840-112247111	OK	3.08	2.48	-0.6	0.00126857	TRUE	1.51572
XLOC_015150	Galk2	chr2:125859217-126152004	OK	4.14	3.54	-0.6	0.000684098	TRUE	1.51572
XLOC_022099	Lrrc61	chr6:48554792-48572813	OK	1.74	1.13	-0.6	0.00375503	TRUE	1.51572
XLOC_026248	Ppp1r3b	chr8:35375740-35388137	OK	-0.95	-1.55	-0.6	0.0357308	TRUE	1.51572
XLOC_027034	Cyp4v3	chr8:45305801-45333196	OK	1.34	0.74	-0.6	0.00231209	TRUE	1.51572
XLOC_028373	Fut4	chr9:14748458-14752122	OK	-0.79	-1.39	-0.6	0.0455922	TRUE	1.51572
XLOC_002151	Rab36	chr10:75037069-75054734	OK	0.21	-0.38	-0.59	0.0207	TRUE	1.50525
XLOC_002574	Pan2	chr10:128303331-128321358	OK	3.18	2.58	-0.59	0.000684098	TRUE	1.50525
XLOC_004627	Ccng1	chr11:40748551-40755286	OK	7.69	7.11	-0.59	0.000684098	TRUE	1.50525
XLOC_005406	Fdxr	chr11:115268024-115276969	OK	2.89	2.3	-0.59	0.00126857	TRUE	1.50525
XLOC_012950	Mex3c	chr18:73572704-73592578	OK	4.78	4.19	-0.59	0.000684098	TRUE	1.50525
XLOC_014160	Lipa	chr19:34492315-34527474	OK	4.79	4.2	-0.59	0.000684098	TRUE	1.50525
XLOC_016570	Pxmp4	chr2:154585694-154603829	OK	2.73	2.14	-0.59	0.00126857	TRUE	1.50525
XLOC_022538	C1rl	chr6:124493112-124510643	OK	0.6	0.02	-0.59	0.0110714	TRUE	1.50525
XLOC_022948	Ggct	chr6:54985094-54992908	OK	2.52	1.93	-0.59	0.00375503	TRUE	1.50525
XLOC_026902	Xkr5	chr8:18932728-18950973	OK	-0.05	-0.64	-0.59	0.0284232	TRUE	1.50525
XLOC_028822	Gsta2	chr9:78331019-78347145	OK	1.8	1.21	-0.59	0.0342252	TRUE	1.50525

## Sheet: Up list
Test ID	Gene	Locus	Status	log2(siCon FPKM)	log2(siH19 FPKM)	log2(fold change)	q Value	Significant	Fold change (Up)
XLOC_023980	-	chr7:44476097-44476432	OK	-10	-0.57	9.43	0.000684098	TRUE	689.784
XLOC_007081	-	chr13:82231484-82232139	OK	-10	-1.25	8.75	0.000684098	TRUE	430.539
XLOC_016589	Gdf5	chr2:155941024-155945364	OK	-0.83	3.39	4.22	0.000684098	TRUE	18.6357
XLOC_008070	Rnase6	chr14:51128925-51132154	OK	-1.54	2.29	3.83	0.000684098	TRUE	14.2215
XLOC_002848	-	chr10:55182736-55183858	OK	-4.9	-1.19	3.71	0.019926	TRUE	13.0864
XLOC_002052	-	chr10:55189206-55253652	OK	0.41	3.99	3.58	0.000684098	TRUE	11.9588
XLOC_020750	-	chr5:122093134-122097848	OK	-2.7	0.79	3.48	0.000684098	TRUE	11.1579
XLOC_028426	S1pr5	chr9:21242916-21248443	OK	-3.87	-0.43	3.44	0.000684098	TRUE	10.8528
XLOC_004706	-	chr11:53484734-53484925	OK	1.19	4.51	3.33	0.00375503	TRUE	10.0561
XLOC_006634	-	chr12:113259932-113265128	OK	-1.59	1.68	3.27	0.0317057	TRUE	9.64646
XLOC_011169	-	chr17:7633437-7662314	OK	-2.45	0.81	3.27	0.000684098	TRUE	9.64646
XLOC_017287	Gja5	chr3:97032401-97053634	OK	0.79	3.9	3.11	0.000684098	TRUE	8.63383
XLOC_004379	1810032O08Rik,Snord1a	chr11:116671659-116694660	OK	2.24	5.27	3.03	0.000684098	TRUE	8.1681
XLOC_015048	C130080G10Rik	chr2:114054266-114088268	OK	1.08	4.04	2.96	0.000684098	TRUE	7.78124
XLOC_006633	-	chr12:113255809-113259668	OK	-2.3	0.57	2.87	0.000684098	TRUE	7.31065
XLOC_004761	-	chr11:58991533-58992061	OK	-3.61	-0.78	2.83	0.0140407	TRUE	7.11074
XLOC_017992	-	chr3:96340923-96341221	OK	-0.59	2.23	2.82	0.0089954	TRUE	7.06162
XLOC_018164	-	chr3:121423189-121423789	OK	-3.86	-1.07	2.79	0.0140407	TRUE	6.9163
XLOC_019446	-	chr4:57489863-57496594	OK	-3.77	-0.98	2.79	0.000684098	TRUE	6.9163
XLOC_010954	Zpld1	chr16:55225174-55582696	OK	-0.83	1.94	2.77	0.010401	TRUE	6.82108
XLOC_004167	Tcap	chr11:98383239-98384953	OK	2.65	5.37	2.72	0.000684098	TRUE	6.58873
XLOC_002850	-	chr10:56967398-56982176	OK	-2.26	0.45	2.7	0.000684098	TRUE	6.49802
XLOC_025291	Sult2b1	chr7:45729982-45759555	OK	-1.62	1.07	2.69	0.000684098	TRUE	6.45313
XLOC_015738	-	chr2:27054561-27055490	OK	-3.3	-0.64	2.66	0.0342252	TRUE	6.32033
XLOC_010904	Upk1b	chr16:38773181-38800203	OK	0.17	2.83	2.66	0.000684098	TRUE	6.32033
XLOC_022208	-	chr6:67169583-67172122	OK	-4.01	-1.36	2.65	0.00126857	TRUE	6.27667
XLOC_027890	-	chr9:57649120-57649366	OK	1.23	3.81	2.58	0.000684098	TRUE	5.9794
XLOC_009806	-	chr15:75131844-75135104	OK	0.07	2.58	2.51	0.00631516	TRUE	5.6962
XLOC_021461	Hsd17b13	chr5:103948152-103977552	OK	-1.14	1.36	2.5	0.000684098	TRUE	5.65685
XLOC_010651	-	chr16:4466450-4467546	OK	-3.61	-1.15	2.46	0.0430711	TRUE	5.50217
XLOC_026448	-	chr8:73420922-73422321	OK	-3.9	-1.44	2.46	0.037767	TRUE	5.50217
XLOC_027836	Pou2af1	chr9:51207427-51267596	OK	-2.29	0.16	2.46	0.000684098	TRUE	5.50217
XLOC_020751	Myl2	chr5:122100921-122138062	OK	3.75	6.2	2.45	0.000684098	TRUE	5.46416
XLOC_010652	-	chr16:4467599-4471976	OK	-0.93	1.5	2.44	0.000684098	TRUE	5.42642
XLOC_006502	-	chr12:90677041-90697316	OK	-2.34	0.1	2.43	0.0255966	TRUE	5.38893
XLOC_011925	-	chr17:10188605-10189770	OK	-3.51	-1.08	2.43	0.0319909	TRUE	5.38893
XLOC_027150	-	chr8:72118850-72125350	OK	-3.59	-1.16	2.43	0.0308214	TRUE	5.38893
XLOC_029051	-	chr9:118362170-118362359	OK	1.1	3.53	2.43	0.021803	TRUE	5.38893
XLOC_000095	-	chr1:36327233-36328319	OK	-3.38	-0.96	2.42	0.0289503	TRUE	5.35171
XLOC_003624	-	chr11:54141815-54161346	OK	-3.3	-0.87	2.42	0.0387292	TRUE	5.35171
XLOC_011907	-	chr17:7623538-7624384	OK	-2.96	-0.55	2.41	0.0264586	TRUE	5.31474
XLOC_020272	Tcf23	chr5:30968676-30977018	OK	-1.99	0.42	2.41	0.000684098	TRUE	5.31474
XLOC_007247	-	chr13:12368410-12376619	OK	-3.17	-0.77	2.4	0.0403297	TRUE	5.27803
XLOC_021228	-	chr5:43807466-43815041	OK	-0.24	2.11	2.35	0.00179785	TRUE	5.09824
XLOC_015737	-	chr2:27035640-27035772	OK	3.6	5.94	2.35	0.01173	TRUE	5.09824
XLOC_000607	-	chr1:135703143-135703608	OK	-1.77	0.57	2.34	0.0305445	TRUE	5.06303
XLOC_028639	-	chr9:51129727-51165667	OK	-0.51	1.83	2.34	0.000684098	TRUE	5.06303
XLOC_014231	-	chr19:44377117-44377438	OK	-0.55	1.78	2.33	0.010401	TRUE	5.02805
XLOC_018410	-	chr4:41028946-41030167	OK	-2.24	0.1	2.33	0.000684098	TRUE	5.02805
XLOC_026438	-	chr8:72781774-72783245	OK	-3.56	-1.23	2.33	0.0110714	TRUE	5.02805
XLOC_021229	Fgfbp1	chr5:43978857-43981799	OK	2	4.31	2.31	0.000684098	TRUE	4.95883
XLOC_022977	-	chr6:58727091-58728335	OK	-3.48	-1.18	2.3	0.0276434	TRUE	4.92458
XLOC_001230	Cyp27a1	chr1:74713573-74737890	OK	-2.86	-0.58	2.29	0.00825195	TRUE	4.89056
XLOC_016296	Actc1	chr2:114047285-114054242	OK	7.7	9.98	2.28	0.000684098	TRUE	4.85678
XLOC_010653	-	chr16:4472200-4474245	OK	0.54	2.8	2.27	0.000684098	TRUE	4.82323
XLOC_002841	-	chr10:53148649-53150562	OK	-3.48	-1.22	2.26	0.00461407	TRUE	4.78991
XLOC_011170	-	chr17:7662544-7665200	OK	-2.6	-0.35	2.25	0.000684098	TRUE	4.75683
XLOC_023483	-	chr6:145834603-145835328	OK	-2.72	-0.47	2.25	0.0405559	TRUE	4.75683
XLOC_029028	-	chr9:113735193-113735309	OK	4.95	7.2	2.25	0.0110714	TRUE	4.75683
XLOC_007848	-	chr14:8060378-8061381	OK	-3.24	-1	2.24	0.0332665	TRUE	4.72397
XLOC_015901	5330411J11Rik	chr2:59382492-59386682	OK	-3.52	-1.27	2.24	0.0252963	TRUE	4.72397
XLOC_006834	Serpinb9d	chr13:33145423-33335366	OK	-2.05	0.17	2.22	0.00749122	TRUE	4.65893
XLOC_028178	Cacna2d2	chr9:107399879-107529343	OK	-3.2	-0.97	2.22	0.000684098	TRUE	4.65893
XLOC_008306	-	chr14:99776998-99778784	OK	-3.11	-0.92	2.19	0.00231209	TRUE	4.56305
XLOC_011184	-	chr17:9901756-9903146	OK	-3.66	-1.48	2.18	0.0314196	TRUE	4.53154
XLOC_015562	-	chr2:180418360-180420236	OK	-3.64	-1.46	2.18	0.0110714	TRUE	4.53154
XLOC_027151	-	chr8:72125917-72128406	OK	-3.33	-1.16	2.17	0.000684098	TRUE	4.50023
XLOC_027837	Gm684	chr9:51270257-51284340	OK	-2.91	-0.74	2.17	0.0337987	TRUE	4.50023
XLOC_022264	-	chr6:82831258-82840407	OK	-2.99	-0.83	2.16	0.01173	TRUE	4.46915
XLOC_023025	-	chr6:72363852-72365724	OK	-2.91	-0.75	2.16	0.000684098	TRUE	4.46915
XLOC_007806	Fst	chr13:114452261-114459248	OK	4.22	6.39	2.16	0.000684098	TRUE	4.46915
XLOC_023349	-	chr6:128213462-128214302	OK	-2.22	-0.06	2.15	0.00861167	TRUE	4.43828
XLOC_014945	-	chr2:91516629-91519473	OK	-2.96	-0.81	2.14	0.000684098	TRUE	4.40762
XLOC_017614	-	chr3:13329532-13330530	OK	-3.15	-1.01	2.14	0.0460195	TRUE	4.40762
XLOC_022903	-	chr6:47780483-47780686	OK	2.82	4.95	2.13	0.000684098	TRUE	4.37717
XLOC_001262	-	chr1:78567316-78567726	OK	-3.07	-0.95	2.12	0.0252963	TRUE	4.34694
XLOC_010558	-	chr16:86341351-86342908	OK	-3.64	-1.51	2.12	0.0232928	TRUE	4.34694
XLOC_018465	-	chr4:45154378-45156695	OK	-3.05	-0.95	2.1	0.000684098	TRUE	4.28709
XLOC_018518	-	chr4:55259702-55274771	OK	-1.63	0.46	2.1	0.000684098	TRUE	4.28709
XLOC_011532	Slc44a4	chr17:34914254-34930436	OK	1.05	3.14	2.1	0.000684098	TRUE	4.28709
XLOC_003301	-	chr10:128879164-128880477	OK	-3.25	-1.16	2.09	0.021803	TRUE	4.25748
XLOC_017454	Col25a1	chr3:130180844-130599883	OK	-1.31	0.78	2.09	0.000684098	TRUE	4.25748
XLOC_004168	Pnmt	chr11:98385169-98388269	OK	-1.46	0.63	2.08	0.000684098	TRUE	4.22807
XLOC_004172	-	chr11:98441772-98442620	OK	-2.82	-0.74	2.07	0.0409764	TRUE	4.19887
XLOC_008296	-	chr14:86536921-86537142	OK	3.84	5.91	2.07	0.000684098	TRUE	4.19887
XLOC_023347	-	chr6:128209104-128211777	OK	-3.48	-1.42	2.06	0.000684098	TRUE	4.16986
XLOC_001650	Atp1b1	chr1:164307613-164458355	OK	2.25	4.31	2.05	0.000684098	TRUE	4.14106
XLOC_012607	-	chr18:5946479-5967830	OK	1.53	3.58	2.05	0.000684098	TRUE	4.14106
XLOC_001360	Ankmy1	chr1:92861054-92902906	OK	-1.14	0.9	2.04	0.000684098	TRUE	4.11246
XLOC_012873	1700011I03Rik,Ctxn3	chr18:57468205-57731065	OK	1.42	3.47	2.04	0.000684098	TRUE	4.11246
XLOC_028646	-	chr9:51986315-51986703	OK	-0.07	1.96	2.03	0.00126857	TRUE	4.08405
XLOC_004171	-	chr11:98439022-98440398	OK	1.13	3.16	2.03	0.000684098	TRUE	4.08405
XLOC_002532	-	chr10:126901681-126901987	OK	-0.53	1.49	2.02	0.0329865	TRUE	4.05584
XLOC_018464	-	chr4:45150489-45154184	OK	-3	-0.98	2.02	0.000684098	TRUE	4.05584
XLOC_000875	-	chr1:184886506-184886679	OK	2.68	4.7	2.02	0.0028143	TRUE	4.05584
XLOC_010824	Atp13a5	chr16:29231913-29378732	OK	-3.11	-1.1	2.01	0.000684098	TRUE	4.02782
XLOC_013350	-	chr18:80729739-80731377	OK	-3.29	-1.28	2.01	0.0100869	TRUE	4.02782
XLOC_022986	-	chr6:58740173-58741519	OK	-2.25	-0.24	2.01	0.00126857	TRUE	4.02782
XLOC_004826	-	chr11:62745767-62746072	OK	0.91	2.92	2.01	0.000684098	TRUE	4.02782
XLOC_015739	-	chr2:27055554-27056840	OK	-3.02	-1.01	2	0.00972588	TRUE	4
XLOC_023480	-	chr6:145828656-145829773	OK	-3.09	-1.08	2	0.0286764	TRUE	4
XLOC_000921	-	chr1:192789331-192790463	OK	-3.2	-1.21	1.99	0.0486795	TRUE	3.97237
XLOC_003622	-	chr11:54141815-54161346	OK	-1.27	0.73	1.99	0.000684098	TRUE	3.97237
XLOC_012945	-	chr18:70356249-70357078	OK	-2.57	-0.57	1.99	0.0498302	TRUE	3.97237
XLOC_020424	-	chr5:64834852-64836105	OK	-3.32	-1.34	1.98	0.0349312	TRUE	3.94493
XLOC_007885	Samd8	chr14:21750530-21799246	OK	3.71	5.69	1.98	0.000684098	TRUE	3.94493
XLOC_021156	-	chr5:31569565-31610542	OK	0.6	2.58	1.98	0.000684098	TRUE	3.94493
XLOC_028776	-	chr9:67189503-67208675	OK	-1.76	0.21	1.97	0.000684098	TRUE	3.91768
XLOC_009590	-	chr15:12203183-12203529	OK	0.66	2.63	1.97	0.000684098	TRUE	3.91768
XLOC_018468	-	chr4:45159923-45162183	OK	-3.54	-1.59	1.95	0.00825195	TRUE	3.86375
XLOC_023481	-	chr6:145830795-145831553	OK	-2.25	-0.31	1.95	0.0235647	TRUE	3.86375
XLOC_026031	-	chr7:142710527-142711402	OK	-2.47	-0.52	1.95	0.0252963	TRUE	3.86375
XLOC_026681	Mtss1l	chr8:110721483-110741466	OK	3.5	5.45	1.95	0.000684098	TRUE	3.86375
XLOC_007886	-	chr14:21803111-21804143	OK	-3.04	-1.1	1.94	0.0411851	TRUE	3.83706
XLOC_027153	-	chr8:72131995-72132876	OK	-2.79	-0.86	1.93	0.0422157	TRUE	3.81055
XLOC_003544	-	chr11:48863112-48863296	OK	2.61	4.54	1.93	0.00179785	TRUE	3.81055
XLOC_019923	-	chr4:136647556-136649569	OK	-2.8	-0.89	1.92	0.000684098	TRUE	3.78423
XLOC_010814	-	chr16:25144691-25146978	OK	-2.36	-0.45	1.91	0.0281575	TRUE	3.75809
XLOC_006732	-	chr13:21170064-21170508	OK	-1.14	0.76	1.9	0.0281575	TRUE	3.73213
XLOC_007322	-	chr13:23412674-23413010	OK	-0.76	1.14	1.9	0.0446206	TRUE	3.73213
XLOC_010955	-	chr16:55225174-55582696	OK	-3.13	-1.23	1.9	0.00749122	TRUE	3.73213
XLOC_026393	Pde4c	chr8:70724063-70751176	OK	-3.32	-1.42	1.9	0.000684098	TRUE	3.73213
XLOC_003303	Gdf11	chr10:128881982-128891718	OK	2.67	4.57	1.9	0.000684098	TRUE	3.73213
XLOC_011182	-	chr17:9864378-9900226	OK	1.18	3.08	1.9	0.000684098	TRUE	3.73213
XLOC_012913	-	chr18:64804659-64826498	OK	-1.67	0.23	1.89	0.000684098	TRUE	3.70635
XLOC_010888	Fbxo40	chr16:36963412-36990557	OK	1.4	3.28	1.89	0.000684098	TRUE	3.70635
XLOC_018214	Npnt	chr3:132881746-132950291	OK	5.01	6.9	1.89	0.000684098	TRUE	3.70635
XLOC_026446	-	chr8:73383319-73418795	OK	-1.28	0.6	1.88	0.000684098	TRUE	3.68075
XLOC_028713	-	chr9:59514264-59515554	OK	-2.74	-0.86	1.88	0.0127203	TRUE	3.68075
XLOC_004846	Wdr16	chr11:67924805-67965642	OK	-2.24	-0.37	1.87	0.000684098	TRUE	3.65533
XLOC_007942	-	chr14:31214527-31215629	OK	-2.77	-0.9	1.87	0.0284232	TRUE	3.65533
XLOC_010037	-	chr15:96464562-96474729	OK	-3.01	-1.14	1.87	0.0308214	TRUE	3.65533
XLOC_007399	Serpinb6c	chr13:33879815-33905708	OK	-2.61	-0.76	1.86	0.0089954	TRUE	3.63008
XLOC_017613	-	chr3:13328087-13329412	OK	-2.6	-0.74	1.86	0.012385	TRUE	3.63008
XLOC_028281	Itga9	chr9:118606708-118901003	OK	-3.3	-1.44	1.86	0.000684098	TRUE	3.63008
XLOC_000047	-	chr1:20655596-20657835	OK	-2.96	-1.11	1.85	0.00126857	TRUE	3.605
XLOC_003302	-	chr10:128880543-128881892	OK	-1.27	0.58	1.85	0.000684098	TRUE	3.605
XLOC_017305	-	chr3:99854067-99856601	OK	-3.14	-1.28	1.85	0.0028143	TRUE	3.605
XLOC_024027	Ntn5	chr7:45677685-45694554	OK	-0.31	1.54	1.85	0.000684098	TRUE	3.605
XLOC_001718	Atp1a2	chr1:172271708-172298064	OK	3.25	5.1	1.85	0.000684098	TRUE	3.605
XLOC_003623	-	chr11:54141815-54161346	OK	-2.52	-0.68	1.84	0.0028143	TRUE	3.5801
XLOC_005817	-	chr12:73047316-73047761	OK	-1.2	0.64	1.84	0.03825	TRUE	3.5801
XLOC_008304	-	chr14:99759624-99775404	OK	-2.43	-0.59	1.84	0.000684098	TRUE	3.5801
XLOC_015977	-	chr2:77312959-77314713	OK	-3.04	-1.2	1.84	0.00972588	TRUE	3.5801
XLOC_002096	Pcbd1	chr10:61089342-61094329	OK	0.09	1.93	1.84	0.000684098	TRUE	3.5801
XLOC_004640	-	chr11:46035909-46039602	OK	-1.31	0.52	1.83	0.000684098	TRUE	3.55537
XLOC_006723	-	chr13:17805555-17806384	OK	-0.92	0.91	1.83	0.000684098	TRUE	3.55537
XLOC_008376	Dnase1l3	chr14:7965189-7994551	OK	-1.71	0.13	1.83	0.000684098	TRUE	3.55537
XLOC_010927	-	chr16:45333542-45338489	OK	-0.58	1.25	1.83	0.000684098	TRUE	3.55537
XLOC_014505	Adamtsl2	chr2:27079380-27109079	OK	1.98	3.81	1.83	0.000684098	TRUE	3.55537
XLOC_011100	-	chr16:92996432-92997775	OK	-2.47	-0.65	1.82	0.00710622	TRUE	3.53081
XLOC_017993	-	chr3:96398936-96399123	OK	3.03	4.85	1.81	0.000684098	TRUE	3.50642
XLOC_005625	-	chr12:21562738-21563752	OK	-2.88	-1.08	1.8	0.0458453	TRUE	3.4822
XLOC_011934	-	chr17:12355478-12356110	OK	-1.67	0.14	1.8	0.0276434	TRUE	3.4822
XLOC_012870	-	chr18:57301341-57303052	OK	-2.24	-0.44	1.8	0.000684098	TRUE	3.4822
XLOC_019298	-	chr4:34788966-34790030	OK	-2.77	-0.97	1.8	0.0367895	TRUE	3.4822
XLOC_007393	Mylk4	chr13:32700826-32822610	OK	0.99	2.79	1.8	0.000684098	TRUE	3.4822
XLOC_002357	Rfx4	chr10:84756047-84906538	OK	-3.42	-1.63	1.79	0.000684098	TRUE	3.45815
XLOC_002881	-	chr10:61825956-61829204	OK	-1.26	0.52	1.78	0.000684098	TRUE	3.43426
XLOC_007395	Serpinb9c	chr13:33145423-33335366	OK	-0.04	1.74	1.78	0.000684098	TRUE	3.43426
XLOC_022987	-	chr6:58741772-58745283	OK	-1.86	-0.08	1.78	0.000684098	TRUE	3.43426
XLOC_012681	-	chr18:23194537-23194674	OK	3.41	5.19	1.78	0.0426974	TRUE	3.43426
XLOC_017303	-	chr3:99850679-99851930	OK	-2.25	-0.48	1.77	0.0212961	TRUE	3.41054
XLOC_029266	Rhox10	chrX:38027797-38071688	OK	0.29	2.06	1.77	0.000684098	TRUE	3.41054
XLOC_007154	-	chr13:103673965-103700198	OK	-1.22	0.53	1.76	0.000684098	TRUE	3.38698
XLOC_012609	-	chr18:5946479-5967830	OK	-1.6	0.16	1.76	0.0342252	TRUE	3.38698
XLOC_019973	Padi3	chr4:140785368-140810648	OK	-2.36	-0.6	1.76	0.000684098	TRUE	3.38698
XLOC_002546	R3hdm2	chr10:127380731-127499419	OK	2.62	4.38	1.76	0.000684098	TRUE	3.38698
XLOC_003217	-	chr10:118853503-118855362	OK	0.02	1.78	1.76	0.000684098	TRUE	3.38698
XLOC_005426	Unc13d	chr11:116061986-116077961	OK	1.15	2.91	1.76	0.000684098	TRUE	3.38698
XLOC_024593	Fus	chr7:127967478-127982151	OK	2.26	4.02	1.76	0.000684098	TRUE	3.38698
XLOC_010566	-	chr16:87736071-87737657	OK	-3.1	-1.35	1.75	0.018384	TRUE	3.36359
XLOC_017615	-	chr3:13330591-13333139	OK	-2.67	-0.92	1.75	0.000684098	TRUE	3.36359
XLOC_013550	-	chr19:12002239-12002694	OK	0.82	2.57	1.75	0.000684098	TRUE	3.36359
XLOC_006835	Serpinb9e	chr13:33145423-33335366	OK	-2.25	-0.51	1.74	0.0416578	TRUE	3.34035
XLOC_022207	-	chr6:67166907-67168997	OK	-2.68	-0.95	1.73	0.00179785	TRUE	3.31728
XLOC_001536	Igfn1	chr1:135953055-136006342	OK	-0.78	0.94	1.72	0.000684098	TRUE	3.29436
XLOC_017204	-	chr3:93528570-93529933	OK	-2.46	-0.73	1.72	0.00825195	TRUE	3.29436
XLOC_023350	-	chr6:128214362-128216324	OK	-1.65	0.08	1.72	0.000684098	TRUE	3.29436
XLOC_027098	Cilp2	chr8:69880346-69887440	OK	-1.59	0.13	1.72	0.000684098	TRUE	3.29436
XLOC_001716	Casq1	chr1:172209893-172219895	OK	3.74	5.46	1.72	0.000684098	TRUE	3.29436
XLOC_011912	-	chr17:7981993-7987176	OK	0.42	2.14	1.72	0.000684098	TRUE	3.29436
XLOC_025286	Fgf21	chr7:45613889-45615490	OK	1.89	3.61	1.72	0.000684098	TRUE	3.29436
XLOC_016836	-	chr3:20828222-20829309	OK	-2.72	-1.01	1.71	0.0375717	TRUE	3.27161
XLOC_015104	Capn3	chr2:120355308-120504919	OK	2.52	4.23	1.71	0.000684098	TRUE	3.27161
XLOC_011926	-	chr17:10189872-10196148	OK	-1.25	0.45	1.7	0.000684098	TRUE	3.24901
XLOC_004691	N4bp3	chr11:51643088-51657681	OK	1.22	2.91	1.7	0.000684098	TRUE	3.24901
XLOC_017496	Gm5105	chr3:138048760-138081446	OK	4.17	5.87	1.7	0.000684098	TRUE	3.24901
XLOC_021980	Exoc4	chr6:33249036-33974026	OK	4.09	5.79	1.7	0.000684098	TRUE	3.24901
XLOC_023482	-	chr6:145832389-145833477	OK	-2.44	-0.75	1.69	0.0221389	TRUE	3.22657
XLOC_001488	-	chr1:133036129-133036273	OK	3.05	4.74	1.69	0.049184	TRUE	3.22657
XLOC_003540	-	chr11:48823734-48823922	OK	4.27	5.96	1.69	0.000684098	TRUE	3.22657
XLOC_004653	-	chr11:48856298-48857419	OK	0.14	1.83	1.69	0.000684098	TRUE	3.22657
XLOC_013644	-	chr19:29341497-29341674	OK	1.81	3.49	1.68	0.048467	TRUE	3.20428
XLOC_025067	-	chr7:27586710-27586885	OK	2.63	4.31	1.68	0.0120628	TRUE	3.20428
XLOC_030410	-	chrY:90741755-90743636	OK	-2.04	-0.37	1.68	0.000684098	TRUE	3.20428
XLOC_010444	Popdc2	chr16:38362163-38378216	OK	-0.79	0.87	1.67	0.000684098	TRUE	3.18215
XLOC_017627	-	chr3:18623479-18626039	OK	-3.03	-1.36	1.67	0.00416943	TRUE	3.18215
XLOC_023547	-	chr7:4997412-4998122	OK	-1.53	0.13	1.67	0.0174093	TRUE	3.18215
XLOC_018738	Eps15	chr4:109280265-109387816	OK	2.9	4.57	1.67	0.000684098	TRUE	3.18215
XLOC_019887	-	chr4:134041355-134041713	OK	3.29	4.95	1.67	0.000684098	TRUE	3.18215
XLOC_023142	Chst13	chr6:90307605-90325208	OK	0.83	2.5	1.67	0.000684098	TRUE	3.18215
XLOC_027067	Palld	chr8:61511431-61903051	OK	4.12	5.79	1.67	0.000684098	TRUE	3.18215
XLOC_003139	-	chr10:95381377-95382264	OK	-2.05	-0.39	1.66	0.0235647	TRUE	3.16017
XLOC_024329	Art1	chr7:102101679-102116713	OK	3.84	5.51	1.66	0.000684098	TRUE	3.16017
XLOC_020625	-	chr5:108712631-108713951	OK	-2.84	-1.2	1.65	0.0291667	TRUE	3.13834
XLOC_016619	-	chr2:160567629-160620119	OK	2.92	4.58	1.65	0.000684098	TRUE	3.13834
XLOC_002520	Wif1	chr10:121034003-121100642	OK	-2.92	-1.27	1.64	0.0100869	TRUE	3.11666
XLOC_003627	-	chr11:54164010-54166142	OK	-3.04	-1.41	1.63	0.00825195	TRUE	3.09513
XLOC_016760	-	chr2:180367149-180368421	OK	-2.61	-0.99	1.63	0.0305445	TRUE	3.09513
XLOC_023476	-	chr6:145821281-145822528	OK	-1.87	-0.24	1.63	0.00416943	TRUE	3.09513
XLOC_005484	Nptx1	chr11:119538718-119547820	OK	2.48	4.1	1.63	0.000684098	TRUE	3.09513
XLOC_007147	5930438M14Rik	chr13:101142514-101247551	OK	-0.78	0.85	1.62	0.0059309	TRUE	3.07375
XLOC_024539	Il21r	chr7:125603428-125633570	OK	-2.6	-0.98	1.62	0.00126857	TRUE	3.07375
XLOC_023986	-	chr7:44482117-44487272	OK	0.48	2.1	1.62	0.000684098	TRUE	3.07375
XLOC_000038	-	chr1:16714710-16716963	OK	-1.64	-0.04	1.61	0.000684098	TRUE	3.05252
XLOC_003241	Srgap1	chr10:121780990-122047315	OK	-0.36	1.25	1.61	0.000684098	TRUE	3.05252
XLOC_008506	-	chr14:40811633-40813399	OK	-2.96	-1.35	1.61	0.0167757	TRUE	3.05252
XLOC_016340	-	chr2:120084014-120085319	OK	-2.76	-1.15	1.61	0.0276434	TRUE	3.05252
XLOC_019818	-	chr4:129383538-129384036	OK	-0.43	1.18	1.61	0.0059309	TRUE	3.05252
XLOC_023477	-	chr6:145822682-145826693	OK	-2.14	-0.54	1.6	0.000684098	TRUE	3.03143
XLOC_008992	-	chr15:26228979-26265417	OK	0.35	1.95	1.6	0.000684098	TRUE	3.03143
XLOC_009805	Ly6c2	chr15:75108160-75111975	OK	3.21	4.81	1.6	0.000684098	TRUE	3.03143
XLOC_029431	Arx	chrX:93286645-93298355	OK	0.42	2.03	1.6	0.000684098	TRUE	3.03143
XLOC_002842	-	chr10:53150734-53153576	OK	-2.22	-0.62	1.59	0.000684098	TRUE	3.01049
XLOC_003411	-	chr11:6903626-6926640	OK	-2.98	-1.39	1.59	0.0230094	TRUE	3.01049
XLOC_009957	-	chr15:83220713-83221904	OK	-2.74	-1.15	1.59	0.0324851	TRUE	3.01049
XLOC_011489	-	chr17:33783811-33784664	OK	-0.46	1.14	1.59	0.000684098	TRUE	3.01049
XLOC_006503	Dio2	chr12:90724551-90946717	OK	3.52	5.1	1.59	0.000684098	TRUE	3.01049
XLOC_000778	-	chr1:172142316-172143898	OK	-2.48	-0.9	1.58	0.00670103	TRUE	2.9897
XLOC_005624	-	chr12:21560498-21562136	OK	-1.93	-0.35	1.58	0.000684098	TRUE	2.9897
XLOC_018177	-	chr3:122999439-123001702	OK	-2.91	-1.33	1.58	0.00710622	TRUE	2.9897
XLOC_018951	-	chr4:133084368-133085187	OK	-2.13	-0.55	1.58	0.0411851	TRUE	2.9897
XLOC_007871	-	chr14:20209845-20221605	OK	-0.22	1.35	1.57	0.000684098	TRUE	2.96905
XLOC_009124	-	chr15:59759874-59761669	OK	-2.35	-0.79	1.57	0.00416943	TRUE	2.96905
XLOC_001317	-	chr1:87850015-87853254	OK	-1.28	0.28	1.56	0.000684098	TRUE	2.94854
XLOC_004505	Camk2b	chr11:5969559-6065748	OK	-0.33	1.23	1.56	0.000684098	TRUE	2.94854
XLOC_022988	-	chr6:58746293-58780543	OK	-1.07	0.49	1.56	0.000684098	TRUE	2.94854
XLOC_024245	-	chr7:91075450-91076531	OK	-2.54	-0.98	1.56	0.0451308	TRUE	2.94854
XLOC_013025	-	chr18:5380794-5387029	OK	-2.48	-0.93	1.55	0.000684098	TRUE	2.92817
XLOC_026439	-	chr8:72783455-72787845	OK	-3.17	-1.61	1.55	0.000684098	TRUE	2.92817
XLOC_027454	-	chr8:123625735-123625911	OK	3.43	4.98	1.55	0.00231209	TRUE	2.92817
XLOC_014194	-	chr19:40286192-40289301	OK	-2.57	-1.03	1.54	0.000684098	TRUE	2.90795
XLOC_016906	-	chr3:38014985-38035223	OK	-3.1	-1.56	1.54	0.0120628	TRUE	2.90795
XLOC_019433	-	chr4:55515212-55517627	OK	-1.74	-0.2	1.54	0.00179785	TRUE	2.90795
XLOC_018384	Rragd	chr4:32982997-33023217	OK	0.83	2.38	1.54	0.000684098	TRUE	2.90795
XLOC_012605	-	chr18:5809550-5811219	OK	-2.44	-0.91	1.53	0.00670103	TRUE	2.88786
XLOC_002146	-	chr10:71303138-71303312	OK	2.84	4.36	1.52	0.012385	TRUE	2.86791
XLOC_024040	Otog	chr7:46240986-46311972	OK	0.98	2.51	1.52	0.000684098	TRUE	2.86791
XLOC_000989	-	chr1:16986052-16989946	OK	-2.52	-1.01	1.51	0.000684098	TRUE	2.8481
XLOC_010206	Gm5480	chr16:5007287-5008471	OK	-0.99	0.52	1.51	0.0365228	TRUE	2.8481
XLOC_027862	Ube2q2	chr9:55149290-55207557	OK	2.64	4.15	1.51	0.000684098	TRUE	2.8481
XLOC_018406	Spink4	chr4:40920055-40931395	OK	1.34	2.84	1.5	0.000684098	TRUE	2.82843
XLOC_025751	BC051019	chr7:109703736-109723771	OK	2.75	4.25	1.5	0.000684098	TRUE	2.82843
XLOC_026475	Inpp4b	chr8:81715199-82127903	OK	2.43	3.93	1.5	0.000684098	TRUE	2.82843
XLOC_023353	-	chr6:128218472-128219758	OK	-1.72	-0.23	1.49	0.00416943	TRUE	2.80889
XLOC_024906	Psg28	chr7:18422535-18432055	OK	-1.78	-0.29	1.49	0.00126857	TRUE	2.80889
XLOC_008633	Myh6,Myh7	chr14:54941920-54994606	OK	2.64	4.13	1.49	0.000684098	TRUE	2.80889
XLOC_008823	-	chr14:76758032-76760402	OK	-2.75	-1.28	1.47	0.00710622	TRUE	2.77022
XLOC_010603	-	chr16:93002649-93004883	OK	-1.58	-0.11	1.47	0.000684098	TRUE	2.77022
XLOC_024301	Ucp3	chr7:100472986-100486432	OK	-2.14	-0.67	1.47	0.00179785	TRUE	2.77022
XLOC_016828	-	chr3:19628303-19628591	OK	3.65	5.13	1.47	0.000684098	TRUE	2.77022
XLOC_022984	-	chr6:58736984-58738256	OK	-2.4	-0.94	1.46	0.0286764	TRUE	2.75108
XLOC_023485	-	chr6:145836255-145837429	OK	-2.24	-0.78	1.46	0.0300337	TRUE	2.75108
XLOC_002371	Nt5dc3	chr10:86779004-86838527	OK	1.74	3.2	1.46	0.000684098	TRUE	2.75108
XLOC_010360	Trp63	chr16:25683736-25893776	OK	2.96	4.42	1.46	0.000684098	TRUE	2.75108
XLOC_014978	-	chr2:98662235-98667332	OK	0.38	1.84	1.46	0.000684098	TRUE	2.75108
XLOC_019925	Ephb2	chr4:136650814-136835935	OK	1.52	2.99	1.46	0.000684098	TRUE	2.75108
XLOC_023307	Atn1	chr6:124742543-124756487	OK	1.52	2.97	1.46	0.000684098	TRUE	2.75108
XLOC_009617	-	chr15:33063150-33065796	OK	-2.46	-1.01	1.45	0.0207	TRUE	2.73208
XLOC_024188	Ctsc	chr7:88278092-88311298	OK	-0.7	0.75	1.45	0.000684098	TRUE	2.73208
XLOC_021070	Cd36	chr5:17781686-17888959	OK	3.46	4.91	1.45	0.000684098	TRUE	2.73208
XLOC_015508	Rbm38	chr2:173021901-173034731	OK	3.56	5	1.44	0.000684098	TRUE	2.71321
XLOC_000592	Myog	chr1:134290003-134292548	OK	7.79	9.22	1.43	0.000684098	TRUE	2.69447
XLOC_017495	Gm5105	chr3:138048760-138081446	OK	3.55	4.97	1.43	0.000684098	TRUE	2.69447
XLOC_020541	Uso1	chr5:92052093-92202795	OK	4.15	5.58	1.43	0.000684098	TRUE	2.69447
XLOC_006734	-	chr13:21233959-21234537	OK	-0.84	0.58	1.42	0.0207	TRUE	2.67586
XLOC_022419	-	chr6:109884387-109886911	OK	-2.69	-1.27	1.42	0.00631516	TRUE	2.67586
XLOC_010489	-	chr16:49913861-49914970	OK	1.77	3.18	1.42	0.000684098	TRUE	2.67586
XLOC_011106	Dopey2	chr16:93711906-93810588	OK	1.13	2.55	1.42	0.000684098	TRUE	2.67586
XLOC_028715	Tmem202	chr9:59518684-59525501	OK	0.64	2.06	1.42	0.000684098	TRUE	2.67586
XLOC_001387	-	chr1:101887869-101889554	OK	-1.76	-0.35	1.41	0.00126857	TRUE	2.65737
XLOC_008232	-	chr14:70082777-70085311	OK	-1.32	0.08	1.4	0.000684098	TRUE	2.63902
XLOC_021743	Mospd3	chr5:137596646-137601040	OK	-0.15	1.25	1.4	0.000684098	TRUE	2.63902
XLOC_022985	-	chr6:58738412-58740069	OK	-2.41	-1.02	1.4	0.012385	TRUE	2.63902
XLOC_028696	Lman1l	chr9:57599991-57620774	OK	-0.35	1.05	1.4	0.000684098	TRUE	2.63902
XLOC_016635	-	chr2:163329162-163331875	OK	-1.48	-0.09	1.39	0.000684098	TRUE	2.62079
XLOC_000052	-	chr1:20685110-20687810	OK	-1.29	0.09	1.38	0.000684098	TRUE	2.60268
XLOC_023351	-	chr6:128216792-128217729	OK	-1.79	-0.4	1.38	0.0289503	TRUE	2.60268
XLOC_000997	Pkhd1	chr1:20057778-20623829	OK	0.68	2.06	1.38	0.000684098	TRUE	2.60268
XLOC_006463	Tgfb3	chr12:86055942-86082459	OK	5.18	6.55	1.38	0.000684098	TRUE	2.60268
XLOC_015386	Dlgap4	chr2:156613704-156764363	OK	4.78	6.15	1.38	0.000684098	TRUE	2.60268
XLOC_016796	Pkia	chr3:7366603-7445365	OK	5.42	6.8	1.38	0.000684098	TRUE	2.60268
XLOC_026574	Cpne2	chr8:94533006-94570530	OK	3.56	4.94	1.38	0.000684098	TRUE	2.60268
XLOC_004869	Atp1b2	chr11:69599749-69605960	OK	-2.18	-0.8	1.37	0.000684098	TRUE	2.58471
XLOC_012721	-	chr18:32451287-32453972	OK	-2.86	-1.49	1.37	0.00825195	TRUE	2.58471
XLOC_001120	-	chr1:53752556-53753143	OK	-0.37	0.99	1.36	0.00825195	TRUE	2.56685
XLOC_013301	-	chr18:69734085-69749190	OK	-0.21	1.15	1.36	0.0392465	TRUE	2.56685
XLOC_016434	Il1b	chr2:129364579-129375733	OK	-0.68	0.68	1.36	0.000684098	TRUE	2.56685
XLOC_017698	-	chr3:41161564-41178004	OK	-1.15	0.21	1.36	0.00631516	TRUE	2.56685
XLOC_018466	-	chr4:45156812-45158621	OK	-2.63	-1.28	1.36	0.0227335	TRUE	2.56685
XLOC_015559	Gm6307,Mir1a-1	chr2:180370450-180412341	OK	3.07	4.44	1.36	0.000684098	TRUE	2.56685
XLOC_004507	-	chr11:6097232-6098331	OK	-2.2	-0.85	1.35	0.043546	TRUE	2.54912
XLOC_009885	-	chr15:78921272-78922723	OK	-2.41	-1.07	1.34	0.0327549	TRUE	2.53151
XLOC_025336	-	chr7:51493933-51497441	OK	-1.2	0.13	1.34	0.000684098	TRUE	2.53151
XLOC_009848	Mb	chr15:76999460-77057108	OK	7.61	8.95	1.34	0.000684098	TRUE	2.53151
XLOC_019760	Akirin1	chr4:123735194-123750299	OK	4.88	6.23	1.34	0.000684098	TRUE	2.53151
XLOC_020929	-	chr5:140465287-140465630	OK	0.7	2.04	1.34	0.0110714	TRUE	2.53151
XLOC_022198	-	chr6:67103665-67166607	OK	0.14	1.48	1.34	0.0247022	TRUE	2.53151
XLOC_000613	-	chr1:135856647-135858833	OK	-1.7	-0.38	1.33	0.000684098	TRUE	2.51403
XLOC_004660	Tgtp1	chr11:48985328-48992246	OK	-2.73	-1.41	1.33	0.00416943	TRUE	2.51403
XLOC_002159	-	chr10:75504586-75504768	OK	2.71	4.04	1.33	0.0232928	TRUE	2.51403
XLOC_006776	-	chr13:23521879-23522100	OK	2.25	3.58	1.33	0.00670103	TRUE	2.51403
XLOC_013916	Ctsw	chr19:5465239-5469290	OK	0.51	1.84	1.33	0.000684098	TRUE	2.51403
XLOC_012610	-	chr18:6241543-6243301	OK	-1.6	-0.28	1.32	0.00179785	TRUE	2.49666
XLOC_021711	Fzd9	chr5:135248937-135251047	OK	-1.54	-0.22	1.32	0.000684098	TRUE	2.49666
XLOC_001231	Prkag3	chr1:74738486-74749453	OK	3.32	4.64	1.32	0.000684098	TRUE	2.49666
XLOC_019452	Lpar1	chr4:58435251-58553491	OK	3.61	4.93	1.32	0.000684098	TRUE	2.49666
XLOC_015908	-	chr2:60585224-60586735	OK	-2.46	-1.16	1.31	0.0340126	TRUE	2.47942
XLOC_024250	-	chr7:91085291-91086816	OK	-2.47	-1.16	1.31	0.0291667	TRUE	2.47942
XLOC_008749	Ppp2r2a	chr14:67014055-67072471	OK	2.51	3.82	1.31	0.000684098	TRUE	2.47942
XLOC_019056	Padi2	chr4:140906359-140957902	OK	2.11	3.42	1.31	0.000684098	TRUE	2.47942
XLOC_005927	Mfsd7c	chr12:85746538-85814597	OK	-2.61	-1.32	1.3	0.00416943	TRUE	2.46229
XLOC_006771	-	chr13:23298926-23299388	OK	-0.49	0.81	1.3	0.0430711	TRUE	2.46229
XLOC_007197	4921509O07Rik	chr13:113446287-113511926	OK	-1.55	-0.25	1.3	0.000684098	TRUE	2.46229
XLOC_014937	-	chr2:91070493-91071620	OK	-0.74	0.56	1.3	0.00179785	TRUE	2.46229
XLOC_017632	-	chr3:19627726-19628201	OK	0.46	1.76	1.3	0.00461407	TRUE	2.46229
XLOC_029399	Ikbkg	chrX:74393290-74453827	OK	2.94	4.24	1.3	0.000684098	TRUE	2.46229
XLOC_006635	-	chr12:113406620-113416318	OK	-0.93	0.36	1.29	0.0189847	TRUE	2.44528
XLOC_001511	Adora1	chr1:134193375-134235431	OK	4.39	5.68	1.29	0.000684098	TRUE	2.44528
XLOC_013264	Ablim3	chr18:61799392-61911852	OK	3.5	4.79	1.29	0.000684098	TRUE	2.44528
XLOC_003224	-	chr10:118918099-118919169	OK	-1.27	0.01	1.28	0.010401	TRUE	2.42839
XLOC_012720	-	chr18:32450076-32451112	OK	-1.91	-0.63	1.28	0.0411851	TRUE	2.42839
XLOC_010670	AU021092	chr16:5211628-5222299	OK	0.1	1.38	1.28	0.000684098	TRUE	2.42839
XLOC_001769	Adck3	chr1:179959877-180199655	OK	3.62	4.89	1.27	0.000684098	TRUE	2.41162
XLOC_018027	-	chr3:99839046-99843430	OK	0.53	1.79	1.27	0.000684098	TRUE	2.41162
XLOC_019444	Ptpn3	chr4:57190840-57302643	OK	1.95	3.22	1.27	0.000684098	TRUE	2.41162
XLOC_021657	Rilpl1	chr5:124482900-124532485	OK	3.71	4.98	1.27	0.000684098	TRUE	2.41162
XLOC_027961	Rasl12	chr9:65398487-65422773	OK	-2.01	-0.74	1.27	0.000684098	TRUE	2.41162
XLOC_001534	-	chr1:135798250-135799315	OK	-1.36	-0.09	1.26	0.01173	TRUE	2.39496
XLOC_011390	-	chr17:26659275-26660476	OK	-1.8	-0.54	1.26	0.0238444	TRUE	2.39496
XLOC_014524	Ak8	chr2:28700160-28813165	OK	-0.32	0.94	1.26	0.0110714	TRUE	2.39496
XLOC_001572	-	chr1:151240185-151250967	OK	3.29	4.55	1.26	0.000684098	TRUE	2.39496
XLOC_000964	Slco5a1	chr1:12866514-12992721	OK	-0.72	0.54	1.25	0.000684098	TRUE	2.37841
XLOC_008827	-	chr14:76771961-76774583	OK	-2.47	-1.22	1.25	0.00631516	TRUE	2.37841
XLOC_011911	-	chr17:7980571-7981838	OK	-0.55	0.7	1.25	0.000684098	TRUE	2.37841
XLOC_016288	-	chr2:113971459-113973209	OK	-2.81	-1.56	1.25	0.0486795	TRUE	2.37841
XLOC_019113	Nppb	chr4:147985788-147987205	OK	-0.78	0.47	1.25	0.0107549	TRUE	2.37841
XLOC_012924	Pmaip1	chr18:66458603-66465558	OK	4.17	5.41	1.25	0.000684098	TRUE	2.37841
XLOC_010353	-	chr16:24096249-24159576	OK	-1.01	0.22	1.24	0.00375503	TRUE	2.36199
XLOC_010405	-	chr16:33771878-33773837	OK	-1.79	-0.55	1.24	0.000684098	TRUE	2.36199
XLOC_015064	Fam98b	chr2:117249738-117271548	OK	2.23	3.47	1.24	0.000684098	TRUE	2.36199
XLOC_026495	Palm3	chr8:84020273-84042575	OK	0.46	1.69	1.23	0.000684098	TRUE	2.34567
XLOC_029269	Zbtb33	chrX:38189792-38197046	OK	1.49	2.72	1.23	0.000684098	TRUE	2.34567
XLOC_023836	Lgals4,Lgals6	chr7:28833793-28841703	OK	-1.55	-0.33	1.22	0.00631516	TRUE	2.32947
XLOC_014712	Pkp4	chr2:59160845-59355205	OK	3.15	4.37	1.22	0.000684098	TRUE	2.32947
XLOC_016216	Hipk3,Mir1902	chr2:104425390-104494514	OK	4.48	5.69	1.22	0.000684098	TRUE	2.32947
XLOC_027956	Cilp	chr9:65265179-65280605	OK	-0.21	1.01	1.22	0.000684098	TRUE	2.32947
XLOC_002796	Armc2	chr10:41914813-42018382	OK	-1.32	-0.11	1.21	0.0134158	TRUE	2.31338
XLOC_007150	-	chr13:102674843-102677133	OK	-2.59	-1.38	1.21	0.0134158	TRUE	2.31338
XLOC_015561	-	chr2:180412404-180417403	OK	-2.7	-1.49	1.21	0.000684098	TRUE	2.31338
XLOC_006650	Itgb8	chr12:119158053-119238850	OK	1.7	2.92	1.21	0.000684098	TRUE	2.31338
XLOC_010404	Heg1	chr16:33684465-33771766	OK	4.13	5.34	1.21	0.000684098	TRUE	2.31338
XLOC_016477	Tmx4	chr2:134594501-134644121	OK	4.48	5.69	1.21	0.000684098	TRUE	2.31338
XLOC_009501	Pcbp2	chr15:102470631-102517004	OK	4.29	5.49	1.2	0.000684098	TRUE	2.2974
XLOC_012012	-	chr17:23548692-23548878	OK	2.99	4.18	1.2	0.0207	TRUE	2.2974
XLOC_024719	Dhcr7	chr7:143823166-143848410	OK	3.81	5	1.2	0.000684098	TRUE	2.2974
XLOC_029779	Gm14635	chrX:12325882-12355074	OK	2.64	3.84	1.2	0.000684098	TRUE	2.2974
XLOC_027066	-	chr8:61508853-61510651	OK	-2.57	-1.37	1.2	0.0426974	TRUE	2.2974
XLOC_001175	4933402D24Rik	chr1:63754908-63769267	OK	-2.67	-1.48	1.19	0.0466467	TRUE	2.28153
XLOC_009551	Nckap1l	chr15:103402458-103498805	OK	-1.13	0.06	1.19	0.000684098	TRUE	2.28153
XLOC_017612	-	chr3:13326015-13327818	OK	-2.59	-1.39	1.19	0.0347355	TRUE	2.28153
XLOC_023112	Arhgap25	chr6:87459384-87533235	OK	-2.27	-1.08	1.19	0.00375503	TRUE	2.28153
XLOC_024874	Gltscr1	chr7:15970691-16047987	OK	-0.36	0.83	1.19	0.000684098	TRUE	2.28153
XLOC_000286	Wnt10a	chr1:74792018-74804175	OK	3.94	5.13	1.19	0.000684098	TRUE	2.28153
XLOC_029756	Porcn	chrX:8193845-8206525	OK	4.99	6.18	1.19	0.000684098	TRUE	2.28153
XLOC_000755	-	chr1:171111453-171112022	OK	-0.56	0.62	1.18	0.0409764	TRUE	2.26577
XLOC_001845	1700065J18Rik	chr1:192833066-192842739	OK	-1.09	0.09	1.18	0.000684098	TRUE	2.26577
XLOC_003469	-	chr11:30317226-30333841	OK	-0.82	0.36	1.18	0.00548908	TRUE	2.26577
XLOC_013263	-	chr18:61788987-61790300	OK	-1.82	-0.64	1.18	0.0305445	TRUE	2.26577
XLOC_018521	-	chr4:55535164-55536627	OK	-2.3	-1.12	1.18	0.0442299	TRUE	2.26577
XLOC_007911	Asb14	chr14:26894601-26916039	OK	1.31	2.49	1.18	0.000684098	TRUE	2.26577
XLOC_025091	Actn4	chr7:28881655-28962389	OK	4.83	6.01	1.18	0.000684098	TRUE	2.26577
XLOC_026280	Sorbs2	chr8:45507787-45827906	OK	4.7	5.88	1.18	0.000684098	TRUE	2.26577
XLOC_027738	Scn3b	chr9:40269215-40291618	OK	-1.58	-0.41	1.18	0.000684098	TRUE	2.26577
XLOC_004590	-	chr11:29621699-29626753	OK	-2.23	-1.06	1.17	0.0258647	TRUE	2.25012
XLOC_006511	-	chr12:98669820-98672077	OK	-2.09	-0.92	1.17	0.0078839	TRUE	2.25012
XLOC_002720	Tmem200a	chr10:25991185-26079447	OK	0.23	1.4	1.17	0.000684098	TRUE	2.25012
XLOC_004657	-	chr11:48941362-48943042	OK	0.26	1.43	1.17	0.000684098	TRUE	2.25012
XLOC_010451	Mir568,Zbtb20	chr16:42875901-43644274	OK	3.05	4.21	1.17	0.000684098	TRUE	2.25012
XLOC_015609	Sec61a2	chr2:5844961-5895383	OK	3.22	4.38	1.17	0.000684098	TRUE	2.25012
XLOC_021144	Slc5a6	chr5:31035942-31078680	OK	1.65	2.82	1.17	0.0204507	TRUE	2.25012
XLOC_028939	-	chr9:104408562-104408733	OK	3.37	4.54	1.17	0.0281575	TRUE	2.25012
XLOC_012108	-	chr17:27235074-27242728	OK	-1.67	-0.52	1.16	0.00231209	TRUE	2.23457
XLOC_019305	Mob3b	chr4:34949073-35157484	OK	-2.15	-0.99	1.16	0.000684098	TRUE	2.23457
XLOC_007652	Lrrc14b	chr13:74350316-74365783	OK	1.63	2.79	1.16	0.0224371	TRUE	2.23457
XLOC_008231	Egr3	chr14:70076853-70082726	OK	3.61	4.77	1.16	0.000684098	TRUE	2.23457
XLOC_010833	Atp13a3,Gp5	chr16:30306744-31275697	OK	5.98	7.15	1.16	0.000684098	TRUE	2.23457
XLOC_017734	-	chr3:53764419-53777573	OK	0.5	1.66	1.16	0.00231209	TRUE	2.23457
XLOC_020364	Cpeb2	chr5:43151685-43289851	OK	1.3	2.46	1.16	0.000684098	TRUE	2.23457
XLOC_016199	-	chr2:98662235-98667332	OK	0	1.14	1.15	0.0059309	TRUE	2.21914
XLOC_018737	Calr4	chr4:109204793-109254724	OK	-0.11	1.04	1.15	0.000684098	TRUE	2.21914
XLOC_000590	Mybph	chr1:134193375-134235431	OK	7.73	8.88	1.15	0.000684098	TRUE	2.21914
XLOC_004277	Myl4	chr11:104502408-104596122	OK	9.74	10.9	1.15	0.000684098	TRUE	2.21914
XLOC_018179	Myoz2	chr3:123006205-123035050	OK	6	7.15	1.15	0.000684098	TRUE	2.21914
XLOC_027953	Igdcc4	chr9:65101042-65137943	OK	2.15	3.3	1.15	0.000684098	TRUE	2.21914
XLOC_011098	-	chr16:92902774-92904099	OK	-1.86	-0.72	1.14	0.0349312	TRUE	2.20381
XLOC_011642	Rn45s	chr17:39842996-39848829	OK	3.65	4.8	1.14	0.000684098	TRUE	2.20381
XLOC_024473	Tead1	chr7:112679319-112907131	OK	3.35	4.5	1.14	0.000684098	TRUE	2.20381
XLOC_026026	Nctc1	chr7:142544606-142558889	OK	-0.23	0.92	1.14	0.000684098	TRUE	2.20381
XLOC_006837	Serpinb9g	chr13:33483587-33496000	OK	-1	0.12	1.13	0.000684098	TRUE	2.18859
XLOC_007735	2310020H05Rik	chr13:99071708-99087939	OK	-0.24	0.9	1.13	0.0460195	TRUE	2.18859
XLOC_017877	Rxfp4	chr3:88651897-88653728	OK	-1.29	-0.16	1.13	0.0202069	TRUE	2.18859
XLOC_026633	Fam65a,Mir1966	chr8:105593652-105622218	OK	3.09	4.22	1.13	0.000684098	TRUE	2.18859
XLOC_019432	-	chr4:55512991-55515119	OK	-2.55	-1.44	1.12	0.0335456	TRUE	2.17347
XLOC_019764	-	chr4:123893773-123898426	OK	-1.36	-0.24	1.12	0.000684098	TRUE	2.17347
XLOC_003292	Erbb3	chr10:128567313-128590247	OK	4.87	5.98	1.12	0.000684098	TRUE	2.17347
XLOC_010848	Pak2,Pigx	chr16:32016306-32099727	OK	4.38	5.5	1.12	0.000684098	TRUE	2.17347
XLOC_026030	Ins2	chr7:142678655-142699676	OK	1.13	2.25	1.12	0.000684098	TRUE	2.17347
XLOC_029164	Tspan7	chrX:10485115-10596604	OK	4.53	5.65	1.12	0.000684098	TRUE	2.17347
XLOC_010406	-	chr16:33773952-33775980	OK	-1.6	-0.49	1.11	0.00126857	TRUE	2.15846
XLOC_017412	Slc44a3	chr3:121459527-121532344	OK	-1.68	-0.57	1.11	0.00231209	TRUE	2.15846
XLOC_006888	C78339	chr13:46669296-46727849	OK	4.42	5.53	1.11	0.000684098	TRUE	2.15846
XLOC_010912	Tigit	chr16:43648309-43664428	OK	-0.39	0.71	1.1	0.00416943	TRUE	2.14355
XLOC_015415	-	chr2:160726943-160728446	OK	-1.82	-0.72	1.1	0.0264586	TRUE	2.14355
XLOC_020772	Setd1b	chr5:123142192-123168630	OK	-0.32	0.78	1.1	0.000684098	TRUE	2.14355
XLOC_004884	Tnk1	chr11:69845579-69858730	OK	0.91	2.01	1.1	0.000684098	TRUE	2.14355
XLOC_017316	Casq2	chr3:102086196-102204693	OK	7.9	9	1.1	0.000684098	TRUE	2.14355
XLOC_020546	Shroom3	chr5:92683434-92965759	OK	1.34	2.44	1.1	0.000684098	TRUE	2.14355
XLOC_026044	Tnfrsf22	chr7:143636724-143649638	OK	1.94	3.04	1.1	0.000684098	TRUE	2.14355
XLOC_029092	Tmem158	chr9:123259056-123260789	OK	3.46	4.56	1.1	0.000684098	TRUE	2.14355
XLOC_026338	-	chr8:61912618-61922834	OK	-1.6	-0.5	1.1	0.0114143	TRUE	2.14355
XLOC_027152	-	chr8:72130136-72131873	OK	-1.98	-0.88	1.1	0.0215464	TRUE	2.14355
XLOC_000120	Il1rl1	chr1:40439648-40465414	OK	-1.81	-0.72	1.09	0.000684098	TRUE	2.12874
XLOC_001119	-	chr1:53748824-53752424	OK	-0.43	0.66	1.09	0.000684098	TRUE	2.12874
XLOC_019980	Clcnkb	chr4:141404356-141415988	OK	-2.65	-1.57	1.09	0.0291667	TRUE	2.12874
XLOC_022581	-	chr6:128303149-128304281	OK	-1.7	-0.62	1.09	0.0493782	TRUE	2.12874
XLOC_022633	Gprc5d	chr6:135103017-135118787	OK	-1	0.1	1.09	0.0437596	TRUE	2.12874
XLOC_023466	Abcc9	chr6:142587861-142702274	OK	-1.49	-0.41	1.09	0.000684098	TRUE	2.12874
XLOC_001656	Dcaf6	chr1:165329052-165460549	OK	4.48	5.57	1.09	0.000684098	TRUE	2.12874
XLOC_007246	Actn2	chr13:12269426-12361106	OK	4.26	5.36	1.09	0.000684098	TRUE	2.12874
XLOC_008956	Lmbrd2	chr15:9140511-9202481	OK	3.42	4.51	1.09	0.000684098	TRUE	2.12874
XLOC_010952	Alcam	chr16:52248995-52452997	OK	2.03	3.12	1.09	0.000684098	TRUE	2.12874
XLOC_013886	Syt12	chr19:4425456-4477636	OK	2.74	3.83	1.09	0.000684098	TRUE	2.12874
XLOC_020709	Wsb2	chr5:117357304-117378589	OK	5.48	6.58	1.09	0.000684098	TRUE	2.12874
XLOC_022227	Chmp3	chr6:71543853-71581574	OK	4.83	5.93	1.09	0.000684098	TRUE	2.12874
XLOC_008583	Rnase1	chr14:51145001-51146767	OK	-0.71	0.38	1.08	0.010401	TRUE	2.11404
XLOC_008985	-	chr15:25817199-25819146	OK	-2	-0.92	1.08	0.0189847	TRUE	2.11404
XLOC_020713	Nos1	chr5:117781064-117953813	OK	-2.26	-1.18	1.08	0.000684098	TRUE	2.11404
XLOC_001557	Cdc73	chr1:143597632-143702684	OK	2.6	3.68	1.08	0.00231209	TRUE	2.11404
XLOC_008118	Dcaf11	chr14:55558988-55570101	OK	3.13	4.21	1.08	0.000684098	TRUE	2.11404
XLOC_014587	Ppapdc3	chr2:32095650-32110820	OK	3.49	4.57	1.08	0.000684098	TRUE	2.11404
XLOC_020057	Tmem201	chr4:149715378-149738036	OK	2.1	3.18	1.08	0.000684098	TRUE	2.11404
XLOC_028642	Gm684	chr9:51270257-51284340	OK	1.28	2.35	1.08	0.000684098	TRUE	2.11404
XLOC_028302	-	chr9:120519249-120523503	OK	-1.1	-0.02	1.08	0.000684098	TRUE	2.11404
XLOC_009224	-	chr15:76976870-76980271	OK	-1.69	-0.63	1.07	0.0164806	TRUE	2.09943
XLOC_011130	Mx1	chr16:97447034-97462906	OK	-2.57	-1.5	1.07	0.0189847	TRUE	2.09943
XLOC_001535	Pkp1	chr1:135871394-135919253	OK	3.23	4.29	1.07	0.000684098	TRUE	2.09943
XLOC_020184	-	chr5:12155117-12155206	OK	9.78	10.85	1.07	0.0202069	TRUE	2.09943
XLOC_026102	Atp11a	chr8:12757015-12868838	OK	3.6	4.67	1.07	0.000684098	TRUE	2.09943
XLOC_028038	Klhl31	chr9:77618158-77660211	OK	3.67	4.73	1.07	0.000684098	TRUE	2.09943
XLOC_029710	Trappc2	chrX:166440824-166452543	OK	3.58	4.65	1.07	0.000684098	TRUE	2.09943
XLOC_029604	Cldn2	chrX:139800807-139811388	OK	-0.88	0.18	1.07	0.000684098	TRUE	2.09943
XLOC_022242	-	chr6:72383069-72384466	OK	-1.71	-0.65	1.06	0.0354608	TRUE	2.08493
XLOC_009896	Tmem184b	chr15:79360668-79403303	OK	4.3	5.36	1.06	0.000684098	TRUE	2.08493
XLOC_014588	Prrc2b	chr2:32151089-32234537	OK	4.46	5.52	1.06	0.000684098	TRUE	2.08493
XLOC_019979	Clcnka	chr4:141384596-141398706	OK	0.54	1.6	1.06	0.000684098	TRUE	2.08493
XLOC_020306	Ywhah	chr5:33018815-33027966	OK	5.53	6.59	1.06	0.000684098	TRUE	2.08493
XLOC_021714	Hip1	chr5:135406228-135545195	OK	4.41	5.47	1.06	0.000684098	TRUE	2.08493
XLOC_001004	Tram2	chr1:21001262-21079246	OK	1.59	2.65	1.05	0.000684098	TRUE	2.07053
XLOC_013078	B4galt6	chr18:20684598-20746404	OK	3.22	4.27	1.05	0.000684098	TRUE	2.07053
XLOC_021628	Atp2a2	chr5:122448918-122502225	OK	7.13	8.18	1.05	0.000684098	TRUE	2.07053
XLOC_003202	-	chr10:117339804-117341625	OK	-2.29	-1.24	1.04	0.0430711	TRUE	2.05623
XLOC_005101	-	chr11:94127874-94155773	OK	-0.71	0.33	1.04	0.0150928	TRUE	2.05623
XLOC_017227	Gm128	chr3:95236919-95251193	OK	-1.96	-0.92	1.04	0.0322387	TRUE	2.05623
XLOC_019301	-	chr4:34793242-34796966	OK	-1.23	-0.19	1.04	0.000684098	TRUE	2.05623
XLOC_001253	Obsl1	chr1:75485824-75506717	OK	5.37	6.41	1.04	0.000684098	TRUE	2.05623
XLOC_005127	-	chr11:95221798-95259640	OK	0.46	1.49	1.04	0.000684098	TRUE	2.05623
XLOC_008067	-	chr14:51089491-51089768	OK	3.76	4.8	1.04	0.000684098	TRUE	2.05623
XLOC_024062	Nav2	chr7:48959072-49610199	OK	3.13	4.18	1.04	0.000684098	TRUE	2.05623
XLOC_004656	Gm12185	chr11:48904469-48927159	OK	-1.75	-0.73	1.03	0.000684098	TRUE	2.04202
XLOC_008683	Gja3	chr14:57034459-57058030	OK	-0.56	0.47	1.03	0.000684098	TRUE	2.04202
XLOC_010926	-	chr16:45330381-45333067	OK	-2.14	-1.11	1.03	0.0130636	TRUE	2.04202
XLOC_016754	Hrh3	chr2:180099469-180104222	OK	-1.84	-0.81	1.03	0.0078839	TRUE	2.04202
XLOC_023077	Cyp26b1	chr6:84571413-84593908	OK	-0.39	0.64	1.03	0.000684098	TRUE	2.04202
XLOC_010126	Krt80	chr15:101348274-101370388	OK	3.17	4.19	1.03	0.000684098	TRUE	2.04202
XLOC_016322	Phgr1	chr2:118771740-118778164	OK	0.47	1.5	1.03	0.0273515	TRUE	2.04202
XLOC_027425	Slc7a5	chr8:121881145-121907686	OK	4.03	5.06	1.03	0.000684098	TRUE	2.04202
XLOC_000305	Slc4a3	chr1:75545974-75560890	OK	3.74	4.77	1.02	0.000684098	TRUE	2.02792
XLOC_004365	Smim5	chr11:115892594-115933492	OK	3.09	4.11	1.02	0.00179785	TRUE	2.02792
XLOC_007632	-	chr13:70649649-70681030	OK	1.91	2.92	1.02	0.000684098	TRUE	2.02792
XLOC_008993	2015-03-11	chr15:26308997-26412586	OK	3.27	4.29	1.02	0.000684098	TRUE	2.02792
XLOC_009458	Atf1	chr15:100227845-100263225	OK	3.23	4.25	1.02	0.000684098	TRUE	2.02792
XLOC_016813	Car3	chr3:14837849-14872529	OK	3.25	4.27	1.02	0.000684098	TRUE	2.02792
XLOC_022093	-	chr6:47978998-47979443	OK	0.75	1.77	1.02	0.0204507	TRUE	2.02792
XLOC_029024	Arpp21	chr9:112065090-112348925	OK	3.85	4.87	1.02	0.000684098	TRUE	2.02792
XLOC_007550	Ctla2b	chr13:60895287-60897447	OK	-0.98	0.03	1.01	0.0291667	TRUE	2.01391
XLOC_022040	Trpv6	chr6:41620618-41636405	OK	-0.56	0.45	1.01	0.00749122	TRUE	2.01391
XLOC_003022	Fam108a	chr10:80583637-80590341	OK	3.98	4.99	1.01	0.000684098	TRUE	2.01391
XLOC_010746	Med15	chr16:17651220-17722933	OK	3.1	4.11	1.01	0.000684098	TRUE	2.01391
XLOC_012890	Camk2a	chr18:60925631-60988152	OK	3.29	4.3	1.01	0.000684098	TRUE	2.01391
XLOC_013066	Ss18	chr18:14625628-14682914	OK	3.39	4.39	1.01	0.000684098	TRUE	2.01391
XLOC_012897	-	chr18:61595394-61597880	OK	-1.14	-0.14	1	0.00126857	TRUE	2
XLOC_013743	-	chr19:44388651-44389541	OK	-1.05	-0.05	1	0.0482861	TRUE	2
XLOC_019009	-	chr4:136358397-136360071	OK	-2.07	-1.07	1	0.0498302	TRUE	2
XLOC_019792	Eif2c4	chr4:126489493-126533458	OK	-0.2	0.79	1	0.000684098	TRUE	2
XLOC_003238	Rassf3	chr10:121410350-121476250	OK	4.54	5.54	1	0.000684098	TRUE	2
XLOC_003782	Plscr3	chr11:69845579-69858730	OK	2.44	3.44	1	0.000684098	TRUE	2
XLOC_004170	Erbb2	chr11:98412483-98438988	OK	4.28	5.29	1	0.000684098	TRUE	2
XLOC_015092	Chac1	chr2:119351241-119354327	OK	1.84	2.84	1	0.000684098	TRUE	2
XLOC_017725	Setd7	chr3:51515220-51567116	OK	4.31	5.31	1	0.000684098	TRUE	2
XLOC_028303	Entpd3	chr9:120523574-120568326	OK	-0.53	0.48	1	0.0192894	TRUE	2
XLOC_004693	Sec24a	chr11:51692020-51758020	OK	1.54	2.53	0.99	0.000684098	TRUE	1.98618
XLOC_009781	Eif2c2	chr15:73095737-73184947	OK	3.88	4.86	0.99	0.000684098	TRUE	1.98618
XLOC_022087	-	chr6:47781414-47781925	OK	6.84	7.83	0.99	0.000684098	TRUE	1.98618
XLOC_001441	Map3k19	chr1:127814674-127840290	OK	-0.9	0.08	0.98	0.000684098	TRUE	1.97247
XLOC_012925	-	chr18:66470837-66471723	OK	-0.9	0.08	0.98	0.0430711	TRUE	1.97247
XLOC_020689	Oasl1	chr5:114923239-114937911	OK	-2.26	-1.28	0.98	0.0390161	TRUE	1.97247
XLOC_003369	Dusp18	chr11:3895239-3901349	OK	3.99	4.97	0.98	0.000684098	TRUE	1.97247
XLOC_003611	Aff4	chr11:53350757-53423136	OK	4.22	5.2	0.98	0.000684098	TRUE	1.97247
XLOC_015822	Pbx3	chr2:34171451-34372728	OK	3.41	4.39	0.98	0.000684098	TRUE	1.97247
XLOC_029417	Dmd	chrX:82948758-85205050	OK	2.23	3.21	0.98	0.000684098	TRUE	1.97247
XLOC_004287	Ace	chr11:105967944-105989964	OK	-1.28	-0.3	0.97	0.000684098	TRUE	1.95884
XLOC_001020	Gm13363,Ptp4a1	chr1:30940301-30950086	OK	5.17	6.13	0.97	0.000684098	TRUE	1.95884
XLOC_004206	Eif1	chr11:100319995-100322096	OK	6.53	7.5	0.97	0.000684098	TRUE	1.95884
XLOC_018493	Tgfbr1	chr4:47353246-47415107	OK	2.93	3.9	0.97	0.000684098	TRUE	1.95884
XLOC_023069	Stambp	chr6:83542998-83572504	OK	1.65	2.63	0.97	0.000684098	TRUE	1.95884
XLOC_023578	Usp29	chr7:6730646-6976662	OK	-0.78	0.18	0.97	0.0110714	TRUE	1.95884
XLOC_004419	-	chr11:119902215-119904796	OK	-1.13	-0.17	0.96	0.00231209	TRUE	1.94531
XLOC_008979	Cdh10	chr15:18820328-19014234	OK	-2.46	-1.51	0.96	0.0167757	TRUE	1.94531
XLOC_009961	1700001L05Rik	chr15:83350796-83367297	OK	-1.11	-0.15	0.96	0.000684098	TRUE	1.94531
XLOC_011975	-	chr17:15801358-15803725	OK	-2.08	-1.12	0.96	0.026775	TRUE	1.94531
XLOC_004866	Kdm6b	chr11:69398417-69420306	OK	1.36	2.31	0.96	0.000684098	TRUE	1.94531
XLOC_004875	Polr2a	chr11:69734001-69758652	OK	3.03	3.99	0.96	0.000684098	TRUE	1.94531
XLOC_019439	-	chr4:56866981-56873068	OK	1.86	2.82	0.96	0.000684098	TRUE	1.94531
XLOC_021462	Hsd17b11	chr5:103989764-104021796	OK	1.19	2.15	0.96	0.000684098	TRUE	1.94531
XLOC_022587	-	chr6:128838958-128839421	OK	1.05	2.01	0.96	0.0140407	TRUE	1.94531
XLOC_026097	Arhgef7	chr8:11728104-11835252	OK	2.72	3.68	0.96	0.000684098	TRUE	1.94531
XLOC_028312	Zfp651	chr9:121760032-121771742	OK	2.28	3.24	0.96	0.000684098	TRUE	1.94531
XLOC_007631	-	chr13:70646981-70649422	OK	-2.47	-1.52	0.95	0.0466467	TRUE	1.93187
XLOC_001278	Cul3	chr1:80265155-80340436	OK	5.49	6.43	0.95	0.000684098	TRUE	1.93187
XLOC_007946	Eaf1	chr14:31495078-31509858	OK	3.7	4.65	0.95	0.000684098	TRUE	1.93187
XLOC_012933	Tubb6	chr18:67390730-67404197	OK	7.54	8.49	0.95	0.000684098	TRUE	1.93187
XLOC_013329	Ctif	chr18:75431220-75697696	OK	2.53	3.48	0.95	0.000684098	TRUE	1.93187
XLOC_013368	Socs6	chr18:88865062-88894346	OK	3.88	4.83	0.95	0.000684098	TRUE	1.93187
XLOC_018256	Sh3glb1	chr3:144684935-144720399	OK	7.76	8.71	0.95	0.000684098	TRUE	1.93187
XLOC_020314	Fgfr3	chr5:33721723-33737318	OK	0.38	1.32	0.95	0.000684098	TRUE	1.93187
XLOC_020560	Cxcl13	chr5:95956938-95961068	OK	0.32	1.27	0.95	0.00126857	TRUE	1.93187
XLOC_026452	Hmox1	chr8:75093617-75100593	OK	3.51	4.47	0.95	0.000684098	TRUE	1.93187
XLOC_022418	-	chr6:109882497-109884276	OK	-1.77	-0.82	0.95	0.0407666	TRUE	1.93187
XLOC_002918	-	chr10:68938600-68965350	OK	-0.2	0.74	0.94	0.00416943	TRUE	1.91853
XLOC_007796	-	chr13:113587325-113589926	OK	-1.84	-0.9	0.94	0.0137209	TRUE	1.91853
XLOC_008184	Tdh	chr14:63492346-63509092	OK	-1.31	-0.37	0.94	0.000684098	TRUE	1.91853
XLOC_008824	-	chr14:76760594-76763245	OK	-2.36	-1.42	0.94	0.0365228	TRUE	1.91853
XLOC_013318	-	chr18:73764946-73767603	OK	-0.85	0.09	0.94	0.000684098	TRUE	1.91853
XLOC_003101	Mybpc1	chr10:88518278-88605193	OK	3.1	4.04	0.94	0.000684098	TRUE	1.91853
XLOC_009182	-	chr15:75158676-75222657	OK	1.27	2.21	0.94	0.000684098	TRUE	1.91853
XLOC_018008	Pdzk1	chr3:96829825-96870926	OK	1.33	2.27	0.94	0.00548908	TRUE	1.91853
XLOC_024268	Gab2	chr7:97081750-97308951	OK	1.98	2.93	0.94	0.000684098	TRUE	1.91853
XLOC_022413	-	chr6:109875032-109877837	OK	-1.82	-0.88	0.94	0.0114143	TRUE	1.91853
XLOC_028618	-	chr9:49876145-49878716	OK	-1.32	-0.39	0.94	0.00749122	TRUE	1.91853
XLOC_012914	-	chr18:64827792-64829213	OK	-1.48	-0.55	0.93	0.0444257	TRUE	1.90528
XLOC_014577	-	chr2:31454823-31461189	OK	-1.35	-0.42	0.93	0.0416578	TRUE	1.90528
XLOC_016392	-	chr2:125826331-125828219	OK	-1.83	-0.9	0.93	0.0373073	TRUE	1.90528
XLOC_027795	Fxyd6	chr9:45370184-45396169	OK	1.24	2.17	0.93	0.000684098	TRUE	1.90528
XLOC_024566	2015-09-01	chr7:127214441-127218445	OK	-0.5	0.43	0.93	0.00179785	TRUE	1.90528
XLOC_003072	Aldh1l2	chr10:83487388-83534140	OK	0.99	1.91	0.92	0.000684098	TRUE	1.89212
XLOC_008217	Kctd9	chr14:67716097-67744421	OK	4.02	4.94	0.92	0.000684098	TRUE	1.89212
XLOC_011861	Ppp1r21	chr17:88530123-88588367	OK	2.18	3.1	0.92	0.000684098	TRUE	1.89212
XLOC_011927	-	chr17:10196198-10199635	OK	0.51	1.43	0.92	0.000684098	TRUE	1.89212
XLOC_015889	Stam2	chr2:52691541-52742431	OK	4.1	5.02	0.92	0.000684098	TRUE	1.89212
XLOC_008485	Ppyr1	chr14:34144662-34152443	OK	-1.79	-0.88	0.91	0.0093543	TRUE	1.87905
XLOC_015564	Slco4a1	chr2:180456254-180474853	OK	-1.02	-0.11	0.91	0.000684098	TRUE	1.87905
XLOC_016308	4930412B13Rik	chr2:117821927-118102593	OK	-0.82	0.09	0.91	0.0247022	TRUE	1.87905
XLOC_004045	-	chr11:88215523-88254062	OK	2.51	3.42	0.91	0.000684098	TRUE	1.87905
XLOC_004187	Rapgefl1	chr11:98836784-98853109	OK	0.15	1.06	0.91	0.000684098	TRUE	1.87905
XLOC_008249	Gm9199	chr14:73025602-73026890	OK	0.38	1.29	0.91	0.000684098	TRUE	1.87905
XLOC_008495	Ldb3	chr14:34526605-34588708	OK	5.61	6.52	0.91	0.000684098	TRUE	1.87905
XLOC_010654	Srl	chr16:4474391-4523582	OK	7	7.91	0.91	0.000684098	TRUE	1.87905
XLOC_016440	Snrpb	chr2:130171635-130179364	OK	6	6.91	0.91	0.000684098	TRUE	1.87905
XLOC_019710	Ptprf	chr4:118207963-118291397	OK	2.9	3.8	0.91	0.000684098	TRUE	1.87905
XLOC_020620	Pcgf3	chr5:108433244-108504066	OK	4.86	5.76	0.91	0.000684098	TRUE	1.87905
XLOC_020831	Kctd7	chr5:130144887-130155808	OK	1.67	2.57	0.91	0.000684098	TRUE	1.87905
XLOC_022441	Jagn1	chr6:113442516-113448229	OK	3.89	4.8	0.91	0.000684098	TRUE	1.87905
XLOC_028754	-	chr9:65195785-65196850	OK	-0.21	0.7	0.91	0.0130636	TRUE	1.87905
XLOC_002525	BC048403	chr10:121739936-121753190	OK	0.03	0.94	0.9	0.000684098	TRUE	1.86607
XLOC_008532	Fermt2	chr14:45458791-45530246	OK	4.97	5.88	0.9	0.000684098	TRUE	1.86607
XLOC_013502	Hnrnpul2	chr19:8808775-8834142	OK	2.04	2.94	0.9	0.000684098	TRUE	1.86607
XLOC_013679	Pcgf5	chr19:36348475-36460930	OK	3.16	4.06	0.9	0.000684098	TRUE	1.86607
XLOC_018374	Gpr63	chr4:24966427-25009908	OK	0.81	1.71	0.9	0.000684098	TRUE	1.86607
XLOC_021666	-	chr5:125408785-125409094	OK	2.72	3.62	0.9	0.0028143	TRUE	1.86607
XLOC_027887	Scamp2	chr9:57560943-57588798	OK	4.17	5.08	0.9	0.000684098	TRUE	1.86607
XLOC_028932	Cdv3	chr9:103353023-103365780	OK	6.13	7.03	0.9	0.000684098	TRUE	1.86607
XLOC_030010	Lage3	chrX:74352161-74353618	OK	3.29	4.18	0.9	0.000684098	TRUE	1.86607
XLOC_000776	Pex19	chr1:172126754-172136691	OK	4.77	5.66	0.89	0.000684098	TRUE	1.85318
XLOC_002922	Phyhipl	chr10:70440660-70599291	OK	0.58	1.47	0.89	0.00631516	TRUE	1.85318
XLOC_003249	Usp15	chr10:123108669-123196975	OK	4.49	5.38	0.89	0.000684098	TRUE	1.85318
XLOC_004659	9930111J21Rik1,9930111J21Rik2	chr11:48946104-48979398	OK	0.74	1.63	0.89	0.000684098	TRUE	1.85318
XLOC_008303	Klf5	chr14:99298690-99315012	OK	5.21	6.1	0.89	0.000684098	TRUE	1.85318
XLOC_011935	-	chr17:12356175-12370443	OK	1.11	2	0.89	0.000684098	TRUE	1.85318
XLOC_018877	Col8a2	chr4:126286793-126314330	OK	0.3	1.19	0.89	0.000684098	TRUE	1.85318
XLOC_025177	Lsm14a	chr7:34344710-34389592	OK	3.81	4.7	0.89	0.000684098	TRUE	1.85318
XLOC_029211	-	chrX:23809450-23812603	OK	-1.78	-0.89	0.89	0.00861167	TRUE	1.85318
XLOC_001705	Klhdc9	chr1:171358448-171360798	OK	-0.55	0.33	0.88	0.0078839	TRUE	1.84038
XLOC_013328	-	chr18:75359443-75364834	OK	-0.87	0.01	0.88	0.0335456	TRUE	1.84038
XLOC_002834	Gopc	chr10:52337023-52382124	OK	2.52	3.4	0.88	0.000684098	TRUE	1.84038
XLOC_011284	Ppp2r1a	chr17:20945453-20965905	OK	5.9	6.78	0.88	0.000684098	TRUE	1.84038
XLOC_012166	Brd4	chr17:32195120-32284723	OK	3.03	3.91	0.88	0.000684098	TRUE	1.84038
XLOC_014449	Pnpla7	chr2:24975955-25054131	OK	1.09	1.98	0.88	0.000684098	TRUE	1.84038
XLOC_014737	Cers6	chr2:68861136-69114281	OK	4.46	5.34	0.88	0.000684098	TRUE	1.84038
XLOC_016960	Naa15	chr3:51414568-51479595	OK	3.61	4.49	0.88	0.000684098	TRUE	1.84038
XLOC_019735	Foxo6	chr4:120173263-120287527	OK	2.57	3.44	0.88	0.000684098	TRUE	1.84038
XLOC_020624	Fgfrl1	chr5:108694203-108706950	OK	4.84	5.72	0.88	0.000684098	TRUE	1.84038
XLOC_022632	Gprc5d	chr6:135103017-135118787	OK	0.69	1.56	0.88	0.00126857	TRUE	1.84038
XLOC_022790	Prrt4	chr6:29169221-29182338	OK	-0.31	0.57	0.88	0.000684098	TRUE	1.84038
XLOC_018255	-	chr3:144678754-144682869	OK	-2.26	-1.38	0.87	0.0144025	TRUE	1.82766
XLOC_000093	Hs6st1	chr1:36068399-36106446	OK	3.15	4.02	0.87	0.000684098	TRUE	1.82766
XLOC_000594	Cyb5r1	chr1:134405967-134411757	OK	5.8	6.67	0.87	0.000684098	TRUE	1.82766
XLOC_005166	Pip4k2b	chr11:97715156-97744704	OK	4.06	4.93	0.87	0.000684098	TRUE	1.82766
XLOC_008477	3425401B19Rik	chr14:32659118-32707911	OK	0.1	0.97	0.87	0.000684098	TRUE	1.82766
XLOC_010330	Chrd	chr16:20723669-20742384	OK	3.02	3.89	0.87	0.000684098	TRUE	1.82766
XLOC_010666	Rogdi	chr16:5008728-5013553	OK	2.57	3.44	0.87	0.000684098	TRUE	1.82766
XLOC_015219	Prnp	chr2:131909927-131938431	OK	6.19	7.06	0.87	0.000684098	TRUE	1.82766
XLOC_017952	Snx27	chr3:94497429-94582702	OK	3.17	4.04	0.87	0.000684098	TRUE	1.82766
XLOC_018405	Dnaja1,Mir207	chr4:40720142-40757885	OK	6.05	6.92	0.87	0.000684098	TRUE	1.82766
XLOC_019139	Rere	chr4:150281687-150622140	OK	2.29	3.16	0.87	0.000684098	TRUE	1.82766
XLOC_021399	Cxcl10	chr5:92331840-92414627	OK	1.03	1.9	0.87	0.0059309	TRUE	1.82766
XLOC_022904	-	chr6:47788078-47788175	OK	12.87	13.73	0.87	0.000684098	TRUE	1.82766
XLOC_027949	-	chr9:64738002-64738365	OK	1.94	2.82	0.87	0.0157803	TRUE	1.82766
XLOC_022366	-	chr6:91647612-91651848	OK	-0.51	0.35	0.87	0.00126857	TRUE	1.82766
XLOC_004589	-	chr11:29619263-29621637	OK	-2.09	-1.23	0.86	0.0473461	TRUE	1.81504
XLOC_006457	Nek9	chr12:85299513-85339362	OK	4.24	5.1	0.86	0.000684098	TRUE	1.81504
XLOC_013381	1700055N04Rik,Aldh3b2	chr19:3958807-3981665	OK	1.51	2.37	0.86	0.000684098	TRUE	1.81504
XLOC_014143	Gldc	chr19:30098404-30175441	OK	0.19	1.05	0.86	0.000684098	TRUE	1.81504
XLOC_016588	Uqcc	chr2:155846837-155930686	OK	4.14	5.01	0.86	0.000684098	TRUE	1.81504
XLOC_017964	Mllt11	chr3:95218543-95228677	OK	3.73	4.59	0.86	0.000684098	TRUE	1.81504
XLOC_019164	Cep104	chr4:153975170-154008730	OK	3.11	3.97	0.86	0.000684098	TRUE	1.81504
XLOC_020748	Atxn2	chr5:121711608-121837636	OK	3.72	4.57	0.86	0.000684098	TRUE	1.81504
XLOC_025331	Csrp3	chr7:48830397-48848476	OK	5.79	6.65	0.86	0.000684098	TRUE	1.81504
XLOC_027301	Tk2	chr8:104226690-104248558	OK	1.45	2.31	0.86	0.000684098	TRUE	1.81504
XLOC_029498	Uprt	chrX:104482781-104512212	OK	2.87	3.73	0.86	0.000684098	TRUE	1.81504
XLOC_023375	Clec1a	chr6:129426683-129452000	OK	-1.78	-0.92	0.86	0.00710622	TRUE	1.81504
XLOC_001520	Lgr6	chr1:134983301-135105276	OK	-0.34	0.51	0.85	0.000684098	TRUE	1.8025
XLOC_003246	-	chr10:122987075-122989490	OK	-1.84	-0.99	0.85	0.0367895	TRUE	1.8025
XLOC_012469	-	chr17:66331126-66334088	OK	-1.91	-1.06	0.85	0.0247022	TRUE	1.8025
XLOC_001167	Raph1	chr1:60482308-60567289	OK	2.97	3.82	0.85	0.000684098	TRUE	1.8025
XLOC_003900	Coro6	chr11:77462245-77469652	OK	4.35	5.2	0.85	0.000684098	TRUE	1.8025
XLOC_006512	Ptpn21	chr12:98676629-98737609	OK	3.71	4.56	0.85	0.000684098	TRUE	1.8025
XLOC_012160	Sik1	chr17:31844249-31855792	OK	4.7	5.55	0.85	0.000684098	TRUE	1.8025
XLOC_014117	Pgm5	chr19:24656594-24861842	OK	4.44	5.3	0.85	0.000684098	TRUE	1.8025
XLOC_017132	Ash1l	chr3:88920802-89079556	OK	2.98	3.82	0.85	0.000684098	TRUE	1.8025
XLOC_017273	-	chr3:96497782-96498163	OK	1.44	2.29	0.85	0.03825	TRUE	1.8025
XLOC_026891	-	chr8:13685742-13696354	OK	-0.29	0.56	0.85	0.0416578	TRUE	1.8025
XLOC_004766	2610507I01Rik	chr11:59197792-59202431	OK	-1.67	-0.83	0.84	0.0174093	TRUE	1.79005
XLOC_004802	Usp22	chr11:61151780-61175059	OK	4.12	4.96	0.84	0.000684098	TRUE	1.79005
XLOC_006449	Ltbp2	chr12:84782975-84879755	OK	2.94	3.78	0.84	0.000684098	TRUE	1.79005
XLOC_010966	Tfg	chr16:56690328-56717530	OK	4.77	5.61	0.84	0.000684098	TRUE	1.79005
XLOC_011928	Qk	chr17:10205167-10319387	OK	6.26	7.11	0.84	0.000684098	TRUE	1.79005
XLOC_013486	Pla2g16	chr19:7557458-7588545	OK	4.6	5.43	0.84	0.000684098	TRUE	1.79005
XLOC_017370	Amigo1	chr3:108186334-108192628	OK	1.51	2.35	0.84	0.000684098	TRUE	1.79005
XLOC_023176	Frmd4b	chr6:97286815-97617657	OK	0.72	1.56	0.84	0.000684098	TRUE	1.79005
XLOC_026661	Cyb5b	chr8:107150660-107187470	OK	5.42	6.25	0.84	0.000684098	TRUE	1.79005
XLOC_026885	Dcun1d2	chr8:13255962-13322924	OK	3.63	4.47	0.84	0.00126857	TRUE	1.79005
XLOC_027380	Ctrb1	chr8:111686509-111691010	OK	1.6	2.44	0.84	0.000684098	TRUE	1.79005
XLOC_026791	-	chr8:123631155-123645051	OK	-0.33	0.51	0.84	0.00126857	TRUE	1.79005
XLOC_014280	Wdr96	chr19:47736856-47837361	OK	-2.31	-1.48	0.83	0.01173	TRUE	1.77769
XLOC_016899	-	chr3:37646681-37648542	OK	-0.85	-0.02	0.83	0.0110714	TRUE	1.77769
XLOC_000544	R3hdm1	chr1:128103305-128237797	OK	2.98	3.81	0.83	0.000684098	TRUE	1.77769
XLOC_000589	Chi3l1	chr1:134181099-134193317	OK	0.7	1.52	0.83	0.0305445	TRUE	1.77769
XLOC_007082	Mef2c	chr13:83503943-83667093	OK	6.07	6.91	0.83	0.000684098	TRUE	1.77769
XLOC_007443	Atxn1	chr13:45507438-45965015	OK	2.13	2.95	0.83	0.000684098	TRUE	1.77769
XLOC_007928	Sfmbt1	chr14:30714848-30822829	OK	1.07	1.9	0.83	0.000684098	TRUE	1.77769
XLOC_009674	Abra	chr15:41865292-41869720	OK	4.88	5.71	0.83	0.000684098	TRUE	1.77769
XLOC_013366	-	chr18:87851670-87852043	OK	3.11	3.94	0.83	0.00231209	TRUE	1.77769
XLOC_014034	AW112010,Ms4a8a	chr19:11047611-11081116	OK	2.05	2.88	0.83	0.000684098	TRUE	1.77769
XLOC_014272	Sh3pxd2a	chr19:47259699-47464540	OK	5.21	6.04	0.83	0.000684098	TRUE	1.77769
XLOC_015231	Crls1	chr2:132846665-132866768	OK	4.3	5.13	0.83	0.000684098	TRUE	1.77769
XLOC_015682	Nelfb	chr2:25199711-25211489	OK	3.58	4.41	0.83	0.000684098	TRUE	1.77769
XLOC_017493	-	chr3:137914718-137916621	OK	1.54	2.37	0.83	0.000684098	TRUE	1.77769
XLOC_020974	Arpc1b	chr5:145114255-145167104	OK	6.32	7.15	0.83	0.000684098	TRUE	1.77769
XLOC_023103	Snrnp27	chr6:86675168-86684491	OK	5.26	6.09	0.83	0.000684098	TRUE	1.77769
XLOC_024283	-	chr7:98815417-98815624	OK	3.46	4.29	0.83	0.0344872	TRUE	1.77769
XLOC_029128	Prickle3	chrX:7657292-7671278	OK	2.78	3.6	0.83	0.026775	TRUE	1.77769
XLOC_025113	-	chr7:29970588-29983765	OK	-0.64	0.19	0.83	0.0337987	TRUE	1.77769
XLOC_025256	Prr12	chr7:45027706-45052881	OK	-0.03	0.8	0.83	0.000684098	TRUE	1.77769
XLOC_003908	-	chr11:77869283-77871815	OK	-1.93	-1.1	0.82	0.0407666	TRUE	1.76541
XLOC_000979	Stau2	chr1:16228741-16519302	OK	3.48	4.3	0.82	0.000684098	TRUE	1.76541
XLOC_001955	Ctgf	chr10:24595441-24600333	OK	4.19	5.01	0.82	0.000684098	TRUE	1.76541
XLOC_004051	-	chr11:88254249-88256988	OK	2.57	3.39	0.82	0.000684098	TRUE	1.76541
XLOC_005442	Prpsap1	chr11:116470815-116490346	OK	3.92	4.74	0.82	0.000684098	TRUE	1.76541
XLOC_006675	Dip2c	chr13:9276524-9669245	OK	3.94	4.76	0.82	0.000684098	TRUE	1.76541
XLOC_007941	Tnnc1	chr14:31208311-31211711	OK	10.32	11.15	0.82	0.000684098	TRUE	1.76541
XLOC_008771	Rhobtb2	chr14:69784739-69824792	OK	4.18	5.01	0.82	0.000684098	TRUE	1.76541
XLOC_013600	Rfk	chr19:17394042-17401349	OK	4.02	4.83	0.82	0.000684098	TRUE	1.76541
XLOC_015852	Rc3h2	chr2:37370070-37423004	OK	3.99	4.81	0.82	0.000684098	TRUE	1.76541
XLOC_016388	Fbn1	chr2:125300521-125506867	OK	4.3	5.12	0.82	0.000684098	TRUE	1.76541
XLOC_017372	Sort1	chr3:108284063-108361529	OK	2.26	3.08	0.82	0.000684098	TRUE	1.76541
XLOC_021532	Ulk1	chr5:110784404-110810094	OK	2.74	3.56	0.82	0.000684098	TRUE	1.76541
XLOC_026703	Gan	chr8:117156102-117216332	OK	3.32	4.14	0.82	0.000684098	TRUE	1.76541
XLOC_027392	Cdyl2	chr8:116568705-116732991	OK	0.19	1.01	0.82	0.000684098	TRUE	1.76541
XLOC_027841	Rdx	chr9:52002060-52102882	OK	5.02	5.84	0.82	0.000684098	TRUE	1.76541
XLOC_015640	-	chr2:14017498-14020707	OK	-1.16	-0.36	0.81	0.00231209	TRUE	1.75321
XLOC_016778	Zbtb46	chr2:181388694-181463063	OK	-0.13	0.68	0.81	0.000684098	TRUE	1.75321
XLOC_000654	-	chr1:147229404-147314178	OK	1.25	2.06	0.81	0.00126857	TRUE	1.75321
XLOC_003225	-	chr10:118919542-119002527	OK	2.6	3.41	0.81	0.00506185	TRUE	1.75321
XLOC_003693	Gid4	chr11:60417144-60445277	OK	3.06	3.87	0.81	0.000684098	TRUE	1.75321
XLOC_004969	Fam101b	chr11:76019194-76027782	OK	3.24	4.05	0.81	0.000684098	TRUE	1.75321
XLOC_016224	Qser1	chr2:104754626-104816712	OK	2.97	3.79	0.81	0.000684098	TRUE	1.75321
XLOC_019068	Hspb7	chr4:141420778-141425950	OK	3.51	4.32	0.81	0.000684098	TRUE	1.75321
XLOC_021661	Ncor2	chr5:125016389-125179214	OK	2.94	3.75	0.81	0.000684098	TRUE	1.75321
XLOC_028001	Adam10	chr9:70679000-70780269	OK	3.98	4.8	0.81	0.000684098	TRUE	1.75321
XLOC_028565	-	chr9:44142892-44144293	OK	0.24	1.05	0.81	0.00548908	TRUE	1.75321
XLOC_019038	Camk2n1	chr4:138455147-138460126	OK	-2.24	-1.43	0.81	0.0349312	TRUE	1.75321
XLOC_014959	Chst1	chr2:92599706-92615252	OK	-0.04	0.76	0.8	0.000684098	TRUE	1.7411
XLOC_003679	Wnt9a	chr11:59306929-59333552	OK	2.23	3.03	0.8	0.000684098	TRUE	1.7411
XLOC_004855	-	chr11:69062882-69063242	OK	1.9	2.7	0.8	0.0252963	TRUE	1.7411
XLOC_010364	Ccdc50	chr16:27388976-27452218	OK	3.47	4.27	0.8	0.000684098	TRUE	1.7411
XLOC_012874	Slc12a2	chr18:57878677-57946821	OK	4.11	4.92	0.8	0.000684098	TRUE	1.7411
XLOC_018391	Cnr1	chr4:33924631-33948831	OK	0.83	1.63	0.8	0.000684098	TRUE	1.7411
XLOC_019738	Kcnq4	chr4:120696136-120747453	OK	4.52	5.32	0.8	0.000684098	TRUE	1.7411
XLOC_020073	Tas1r1,Zbtb48	chr4:152019528-152038490	OK	3.22	4.02	0.8	0.000684098	TRUE	1.7411
XLOC_021634	Anapc5	chr5:122787460-122821339	OK	5.83	6.63	0.8	0.000684098	TRUE	1.7411
XLOC_022312	Aak1	chr6:86847538-87005036	OK	2.19	2.99	0.8	0.000684098	TRUE	1.7411
XLOC_023264	Wnk1	chr6:119902630-120038681	OK	5.68	6.48	0.8	0.000684098	TRUE	1.7411
XLOC_023525	Cacng6	chr7:3421612-3435904	OK	0.83	1.63	0.8	0.000684098	TRUE	1.7411
XLOC_024059	-	chr7:48856608-48859047	OK	0.31	1.1	0.8	0.000684098	TRUE	1.7411
XLOC_024565	Mylpf	chr7:127211607-127214287	OK	11.81	12.61	0.8	0.000684098	TRUE	1.7411
XLOC_025175	4931406P16Rik	chr7:34236487-34313565	OK	3.47	4.26	0.8	0.000684098	TRUE	1.7411
XLOC_025491	Fam108c	chr7:84109355-84151893	OK	3.92	4.71	0.8	0.000684098	TRUE	1.7411
XLOC_026028	Igf2	chr7:142650767-142670356	OK	3.93	4.73	0.8	0.000684098	TRUE	1.7411
XLOC_026704	Cmip	chr8:117257018-117461505	OK	2.53	3.33	0.8	0.000684098	TRUE	1.7411
XLOC_028676	C230081A13Rik	chr9:56199707-56418114	OK	2.82	3.62	0.8	0.000684098	TRUE	1.7411
XLOC_024729	AU018091	chr7:3154658-3169203	OK	-0.25	0.55	0.8	0.000684098	TRUE	1.7411
XLOC_001163	-	chr1:60071866-60074060	OK	-1.59	-0.79	0.79	0.0428847	TRUE	1.72907
XLOC_013120	Reep5	chr18:34344885-34373415	OK	5.86	6.65	0.79	0.000684098	TRUE	1.72907
XLOC_018483	Tmod1	chr4:46039221-46138475	OK	3.39	4.18	0.79	0.00179785	TRUE	1.72907
XLOC_022387	Mitf	chr6:97807029-98021456	OK	1.33	2.13	0.79	0.000684098	TRUE	1.72907
XLOC_024596	Trim72	chr7:128003640-128017787	OK	6.61	7.4	0.79	0.000684098	TRUE	1.72907
XLOC_022685	-	chr6:146079674-146081936	OK	-0.16	0.63	0.79	0.000684098	TRUE	1.72907
XLOC_013033	-	chr18:6191592-6196139	OK	-1.54	-0.76	0.78	0.00416943	TRUE	1.71713
XLOC_001042	Lman2l	chr1:36418499-36445249	OK	2.88	3.66	0.78	0.000684098	TRUE	1.71713
XLOC_001048	Actr1b	chr1:36698093-36710008	OK	4.93	5.71	0.78	0.000684098	TRUE	1.71713
XLOC_001134	Satb2	chr1:56793500-56975196	OK	0.52	1.29	0.78	0.000684098	TRUE	1.71713
XLOC_001589	Dhx9	chr1:153455510-153487681	OK	4.12	4.89	0.78	0.000684098	TRUE	1.71713
XLOC_002285	Mfsd12	chr10:81357527-81378485	OK	2.65	3.42	0.78	0.00416943	TRUE	1.71713
XLOC_002976	Pwp2	chr10:78170909-78185149	OK	2.47	3.24	0.78	0.000684098	TRUE	1.71713
XLOC_003180	Tbc1d15	chr10:115197870-115251493	OK	2.95	3.72	0.78	0.000684098	TRUE	1.71713
XLOC_003380	Lif	chr11:4257567-4272716	OK	1.23	2.01	0.78	0.000684098	TRUE	1.71713
XLOC_003744	Dhrs7c	chr11:67798194-67816004	OK	4.61	5.39	0.78	0.000684098	TRUE	1.71713
XLOC_005156	Npepps	chr11:97205855-97280576	OK	4.37	5.15	0.78	0.000684098	TRUE	1.71713
XLOC_005171	-	chr11:97798798-97798974	OK	5.01	5.79	0.78	0.00749122	TRUE	1.71713
XLOC_014053	-	chr19:12009529-12009764	OK	4.67	5.45	0.78	0.000684098	TRUE	1.71713
XLOC_018515	Fktn,Tal2	chr4:53713982-53787937	OK	2.81	3.59	0.78	0.000684098	TRUE	1.71713
XLOC_024191	Me3	chr7:89632723-89854359	OK	0.09	0.87	0.78	0.000684098	TRUE	1.71713
XLOC_024610	Tacc2	chr7:130553016-130764784	OK	3.33	4.11	0.78	0.000684098	TRUE	1.71713
XLOC_026045	Tnfrsf23	chr7:143665806-143685874	OK	3.62	4.4	0.78	0.000684098	TRUE	1.71713
XLOC_027110	Crtc1	chr8:70382267-70439601	OK	1.14	1.92	0.78	0.000684098	TRUE	1.71713
XLOC_028111	Tfdp2	chr9:96196274-96323646	OK	2.31	3.09	0.78	0.000684098	TRUE	1.71713
XLOC_029742	Plp2	chrX:7657292-7671278	OK	6.46	7.24	0.78	0.000684098	TRUE	1.71713
XLOC_026779	Dpep1	chr8:123186234-123201813	OK	-0.09	0.69	0.78	0.00179785	TRUE	1.71713
XLOC_030051	Pet2	chrX:89403847-89409689	OK	-0.1	0.68	0.78	0.000684098	TRUE	1.71713
XLOC_002318	Txnrd1	chr10:82833950-82897724	OK	5.35	6.12	0.77	0.000684098	TRUE	1.70527
XLOC_003501	Pank3	chr11:35769494-35791285	OK	4.46	5.23	0.77	0.000684098	TRUE	1.70527
XLOC_004072	Tob1	chr11:94211453-94215492	OK	4.8	5.57	0.77	0.000684098	TRUE	1.70527
XLOC_005657	Sypl	chr12:32953944-32979502	OK	4.22	4.99	0.77	0.000684098	TRUE	1.70527
XLOC_007422	Bloc1s5	chr13:38602703-38635109	OK	3.26	4.03	0.77	0.000684098	TRUE	1.70527
XLOC_007528	Ubqln1	chr13:58176155-58215653	OK	4.74	5.51	0.77	0.000684098	TRUE	1.70527
XLOC_008030	Naa30	chr14:49172170-49191031	OK	3.35	4.13	0.77	0.000684098	TRUE	1.70527
XLOC_009641	Pabpc1	chr15:36595657-36608973	OK	6.52	7.3	0.77	0.000684098	TRUE	1.70527
XLOC_009752	Asap1	chr15:64086839-64383723	OK	3.72	4.5	0.77	0.000684098	TRUE	1.70527
XLOC_010459	Naa50	chr16:44139803-44163916	OK	4.92	5.69	0.77	0.000684098	TRUE	1.70527
XLOC_014175	Cpeb3	chr19:37021208-37207421	OK	0.14	0.9	0.77	0.000684098	TRUE	1.70527
XLOC_015098	Rtf1	chr2:119675067-119735407	OK	2.38	3.15	0.77	0.000684098	TRUE	1.70527
XLOC_015545	-	chr2:179178312-179178532	OK	3.75	4.52	0.77	0.0202069	TRUE	1.70527
XLOC_015825	Gapvd1	chr2:34676174-34755271	OK	3.67	4.45	0.77	0.000684098	TRUE	1.70527
XLOC_016373	Duox2,Duoxa1	chr2:122279247-122314878	OK	1.71	2.48	0.77	0.000684098	TRUE	1.70527
XLOC_016982	Dclk1	chr3:55241967-55539068	OK	7.16	7.92	0.77	0.000684098	TRUE	1.70527
XLOC_017162	-	chr3:90363148-90363584	OK	1.94	2.71	0.77	0.0154551	TRUE	1.70527
XLOC_019654	Ttc39a	chr4:109407099-109448037	OK	0.19	0.97	0.77	0.0291667	TRUE	1.70527
XLOC_024313	Pde2a	chr7:101421690-101512829	OK	2.6	3.37	0.77	0.000684098	TRUE	1.70527
XLOC_024529	Tnrc6a	chr7:123123873-123195401	OK	2.43	3.2	0.77	0.000684098	TRUE	1.70527
XLOC_026291	Casp3	chr8:46617386-46639685	OK	4.01	4.78	0.77	0.000684098	TRUE	1.70527
XLOC_026665	Zfhx3	chr8:108704141-108962107	OK	1.38	2.15	0.77	0.000684098	TRUE	1.70527
XLOC_028297	Rpsa	chr9:120127692-120134094	OK	8.16	8.93	0.77	0.000684098	TRUE	1.70527
XLOC_028857	Tbx18	chr9:87702799-87731260	OK	2.92	3.69	0.77	0.000684098	TRUE	1.70527
XLOC_029377	Bgn	chrX:73483605-73495937	OK	7.38	8.15	0.77	0.000684098	TRUE	1.70527
XLOC_017466	-	chr3:132845554-132849040	OK	-1.71	-0.94	0.77	0.0150928	TRUE	1.70527
XLOC_018071	-	chr3:105722206-105725255	OK	-2.13	-1.36	0.77	0.047562	TRUE	1.70527
XLOC_005315	-	chr11:103121914-103124954	OK	-1.33	-0.57	0.76	0.01173	TRUE	1.69349
XLOC_003381	-	chr11:4286919-4333446	OK	1.59	2.35	0.76	0.0028143	TRUE	1.69349
XLOC_008379	Fam107a	chr14:8296270-8317635	OK	1.35	2.11	0.76	0.000684098	TRUE	1.69349
XLOC_010000	Plxnb2	chr15:89155511-89181380	OK	5.53	6.3	0.76	0.000684098	TRUE	1.69349
XLOC_013905	Tmem151a	chr19:5079336-5085477	OK	1.73	2.48	0.76	0.000684098	TRUE	1.69349
XLOC_016280	Ryr3	chr2:112492963-113217258	OK	1.3	2.06	0.76	0.000684098	TRUE	1.69349
XLOC_017060	Fam198b	chr3:79884557-79946278	OK	0.98	1.73	0.76	0.000684098	TRUE	1.69349
XLOC_019851	Trnau1ap	chr4:132311201-132329538	OK	3.71	4.46	0.76	0.000684098	TRUE	1.69349
XLOC_020458	Slain2	chr5:72912285-72978828	OK	4.45	5.21	0.76	0.000684098	TRUE	1.69349
XLOC_023683	Ckm	chr7:19411076-19423006	OK	6.91	7.67	0.76	0.000684098	TRUE	1.69349
XLOC_024748	Dnaaf3,Tnni3	chr7:4518223-4532442	OK	1.44	2.2	0.76	0.00179785	TRUE	1.69349
XLOC_025911	Cox6a2	chr7:128173945-128206366	OK	4.72	5.49	0.76	0.000684098	TRUE	1.69349
XLOC_027631	Zbtb44	chr9:31030638-31075915	OK	1.38	2.14	0.76	0.000684098	TRUE	1.69349
XLOC_029652	Iqsec2	chrX:152144267-152225236	OK	0.54	1.3	0.76	0.000684098	TRUE	1.69349
XLOC_016219	-	chr2:104668837-104672410	OK	-0.4	0.37	0.76	0.00126857	TRUE	1.69349
XLOC_001608	Tor3a	chr1:156653616-156674339	OK	5.26	6.01	0.75	0.000684098	TRUE	1.68179
XLOC_002265	Amh,Sf3a2	chr10:80796098-80807648	OK	3.07	3.82	0.75	0.012385	TRUE	1.68179
XLOC_002686	Tnfaip3	chr10:19000909-19015439	OK	2.73	3.48	0.75	0.000684098	TRUE	1.68179
XLOC_003706	Kcnj12	chr11:61022563-61073349	OK	1.97	2.72	0.75	0.000684098	TRUE	1.68179
XLOC_007122	Col4a3bp	chr13:96542734-96640167	OK	3.58	4.34	0.75	0.000684098	TRUE	1.68179
XLOC_010609	Morc3	chr16:93832120-93876073	OK	4.3	5.05	0.75	0.000684098	TRUE	1.68179
XLOC_011845	Rhoq	chr17:86963110-87025401	OK	5.89	6.63	0.75	0.000684098	TRUE	1.68179
XLOC_015697	Ptgds	chr2:25466711-25469802	OK	0.5	1.25	0.75	0.0335456	TRUE	1.68179
XLOC_017255	Otud7b	chr3:96080595-96161291	OK	3.75	4.5	0.75	0.000684098	TRUE	1.68179
XLOC_018232	Mttp	chr3:138089851-138159820	OK	2.89	3.64	0.75	0.000684098	TRUE	1.68179
XLOC_019434	Klf4	chr4:55527136-55532475	OK	4.25	5	0.75	0.000684098	TRUE	1.68179
XLOC_022656	Aebp2	chr6:140622662-140677418	OK	4.6	5.35	0.75	0.000684098	TRUE	1.68179
XLOC_027858	Ireb2	chr9:54863754-54912534	OK	3.2	3.95	0.75	0.000684098	TRUE	1.68179
XLOC_029997	L1cam	chrX:73853778-73880834	OK	0.7	1.45	0.75	0.000684098	TRUE	1.68179
XLOC_023901	-	chr7:36095822-36101358	OK	-1.32	-0.58	0.75	0.0291667	TRUE	1.68179
XLOC_004508	-	chr11:6098583-6101456	OK	-1.54	-0.79	0.74	0.0279231	TRUE	1.67018
XLOC_007919	Lrtm1	chr14:28904942-29721864	OK	-0.02	0.73	0.74	0.0392465	TRUE	1.67018
XLOC_008830	-	chr14:76777660-76825429	OK	-1.84	-1.1	0.74	0.0319909	TRUE	1.67018
XLOC_012881	F830016B08Rik	chr18:60293379-60303016	OK	-1.52	-0.78	0.74	0.0192894	TRUE	1.67018
XLOC_001043	Ankrd23	chr1:36530533-36535729	OK	5.39	6.13	0.74	0.000684098	TRUE	1.67018
XLOC_001758	2310043L19Rik	chr1:177641541-177645541	OK	2.55	3.29	0.74	0.00126857	TRUE	1.67018
XLOC_002666	Stx11	chr10:12939357-12964510	OK	2.74	3.48	0.74	0.000684098	TRUE	1.67018
XLOC_002862	Mcu	chr10:59446983-59616692	OK	4.9	5.64	0.74	0.000684098	TRUE	1.67018
XLOC_003083	Cry1	chr10:85131699-85185054	OK	2.69	3.43	0.74	0.000684098	TRUE	1.67018
XLOC_003172	Zdhhc17	chr10:110940711-111010149	OK	2.78	3.53	0.74	0.000684098	TRUE	1.67018
XLOC_004093	Tac4	chr11:95261485-95269324	OK	1.04	1.78	0.74	0.00179785	TRUE	1.67018
XLOC_005345	Scn4a	chr11:106317353-106382641	OK	3.65	4.39	0.74	0.000684098	TRUE	1.67018
XLOC_006959	B230219D22Rik	chr13:55693029-55703571	OK	4.43	5.17	0.74	0.000684098	TRUE	1.67018
XLOC_012983	Pstpip2	chr18:77794549-77882879	OK	3.98	4.72	0.74	0.000684098	TRUE	1.67018
XLOC_013746	Hif1an	chr19:44562853-44598771	OK	3.65	4.4	0.74	0.000684098	TRUE	1.67018
XLOC_013851	Grk5	chr19:60889748-61096358	OK	1.15	1.9	0.74	0.000684098	TRUE	1.67018
XLOC_015740	Tmem8c	chr2:27056960-27072254	OK	7.85	8.59	0.74	0.000684098	TRUE	1.67018
XLOC_015795	Fam78a	chr2:32066866-32084871	OK	1.3	2.04	0.74	0.000684098	TRUE	1.67018
XLOC_017161	-	chr3:90361760-90362909	OK	2.48	3.21	0.74	0.000684098	TRUE	1.67018
XLOC_018274	Ifi44	chr3:151730922-151749959	OK	0.86	1.61	0.74	0.000684098	TRUE	1.67018
XLOC_023774	Tgfb1	chr7:25687001-25704996	OK	3.28	4.02	0.74	0.000684098	TRUE	1.67018
XLOC_027124	Mast3	chr8:70778103-70804986	OK	2.47	3.21	0.74	0.000684098	TRUE	1.67018
XLOC_008636	Zfhx2	chr14:55060201-55092319	OK	-1.13	-0.4	0.73	0.000684098	TRUE	1.65864
XLOC_000105	Inpp4a	chr1:37299892-37410735	OK	1.71	2.43	0.73	0.000684098	TRUE	1.65864
XLOC_000898	Ptpn14	chr1:189728267-189877099	OK	2.07	2.79	0.73	0.000684098	TRUE	1.65864
XLOC_001125	Ankrd44	chr1:54645339-54926387	OK	1.7	2.44	0.73	0.000684098	TRUE	1.65864
XLOC_001846	Sertad4	chr1:192844487-192857534	OK	4.06	4.79	0.73	0.000684098	TRUE	1.65864
XLOC_007018	Ptdss1	chr13:66912097-67032405	OK	3.97	4.7	0.73	0.000684098	TRUE	1.65864
XLOC_008707	Tnfrsf19	chr14:60963833-61046855	OK	1.56	2.29	0.73	0.000684098	TRUE	1.65864
XLOC_008792	Rb1	chr14:73186422-73325897	OK	5.14	5.87	0.73	0.000684098	TRUE	1.65864
XLOC_012869	Megf10	chr18:57132903-57297467	OK	5.77	6.5	0.73	0.000684098	TRUE	1.65864
XLOC_014537	Gle1	chr2:29935408-29959432	OK	3.28	4	0.73	0.000684098	TRUE	1.65864
XLOC_015095	Chp1	chr2:119547706-119587022	OK	4.91	5.64	0.73	0.000684098	TRUE	1.65864
XLOC_019504	Tnc	chr4:63959784-64047254	OK	5.03	5.76	0.73	0.000684098	TRUE	1.65864
XLOC_023568	Zfp667	chr7:6286205-6308050	OK	1.18	1.91	0.73	0.000684098	TRUE	1.65864
XLOC_027219	Nfix	chr8:84701456-84800340	OK	5.28	6.01	0.73	0.000684098	TRUE	1.65864
XLOC_027304	Cmtm4	chr8:104348192-104395807	OK	1.85	2.58	0.73	0.000684098	TRUE	1.65864
XLOC_028293	Wdr48	chr9:119894886-119937558	OK	3.08	3.8	0.73	0.000684098	TRUE	1.65864
XLOC_029097	Fyco1	chr9:123789433-123862029	OK	3.26	3.99	0.73	0.000684098	TRUE	1.65864
XLOC_030158	Armcx2	chrX:134804078-134809221	OK	4.02	4.75	0.73	0.000684098	TRUE	1.65864
XLOC_023490	-	chr6:145992473-145994603	OK	-1.4	-0.67	0.73	0.048467	TRUE	1.65864
XLOC_030266	Phex	chrX:157162074-157415286	OK	-0.68	0.05	0.73	0.00126857	TRUE	1.65864
XLOC_013283	Ccbe1	chr18:66056855-66291838	OK	-0.59	0.14	0.72	0.00126857	TRUE	1.64718
XLOC_000304	Stk11ip	chr1:75521528-75538167	OK	3.07	3.79	0.72	0.000684098	TRUE	1.64718
XLOC_004268	Arf2	chr11:103966595-103985336	OK	4.95	5.67	0.72	0.000684098	TRUE	1.64718
XLOC_004901	Chrne	chr11:70614882-70619232	OK	0.57	1.29	0.72	0.00461407	TRUE	1.64718
XLOC_005247	Krt14	chr11:100203161-100207510	OK	1.66	2.38	0.72	0.000684098	TRUE	1.64718
XLOC_005642	Adi1	chr12:28675206-28682174	OK	3.18	3.9	0.72	0.000684098	TRUE	1.64718
XLOC_011786	Myom1	chr17:71019556-71126856	OK	4.79	5.51	0.72	0.000684098	TRUE	1.64718
XLOC_013262	Afap1l1	chr18:61730261-61786662	OK	3.04	3.77	0.72	0.000684098	TRUE	1.64718
XLOC_014088	Vps13a	chr19:16614907-16780963	OK	3.08	3.8	0.72	0.000684098	TRUE	1.64718
XLOC_018053	Hipk1	chr3:103739807-103791275	OK	3.72	4.44	0.72	0.000684098	TRUE	1.64718
XLOC_020685	Ankrd13a	chr5:114773680-114805823	OK	4.42	5.14	0.72	0.000684098	TRUE	1.64718
XLOC_021143	Preb	chr5:30950065-30961586	OK	4.3	5.02	0.72	0.000684098	TRUE	1.64718
XLOC_021649	Vps37b	chr5:124004640-124032260	OK	2.43	3.15	0.72	0.000684098	TRUE	1.64718
XLOC_023528	Cnot3,Mir3572	chr7:3645256-3677553	OK	1.95	2.67	0.72	0.00231209	TRUE	1.64718
XLOC_024515	Polr3e	chr7:120917743-120947432	OK	1.26	1.98	0.72	0.000684098	TRUE	1.64718
XLOC_026394	Rab3a	chr8:70754678-70760921	OK	2.6	3.32	0.72	0.0110714	TRUE	1.64718
XLOC_026653	Cdh1	chr8:106603367-106670246	OK	0.03	0.75	0.72	0.000684098	TRUE	1.64718
XLOC_027822	1600029D21Rik	chr9:50488798-50505966	OK	1.54	2.26	0.72	0.000684098	TRUE	1.64718
XLOC_014085	Tle4	chr19:14448071-14598139	OK	-0.32	0.4	0.72	0.00126857	TRUE	1.64718
XLOC_001600	-	chr1:155520185-155527656	OK	1.72	2.43	0.71	0.000684098	TRUE	1.6358
XLOC_007253	Prl2c3,Prl2c4	chr13:12790817-12803140	OK	2.23	2.94	0.71	0.0324851	TRUE	1.6358
XLOC_007394	Serpinb1a,Serpinb1c	chr13:32842091-32939366	OK	6.06	6.76	0.71	0.000684098	TRUE	1.6358
XLOC_009268	Syngr1	chr15:80091333-80119501	OK	2.08	2.79	0.71	0.00179785	TRUE	1.6358
XLOC_017046	Ppm1l	chr3:69316839-69560950	OK	2.08	2.79	0.71	0.000684098	TRUE	1.6358
XLOC_017146	Kcnn3	chr3:89520150-89675200	OK	1.72	2.43	0.71	0.000684098	TRUE	1.6358
XLOC_017160	Gatad2b	chr3:90293296-90361698	OK	3.23	3.94	0.71	0.000684098	TRUE	1.6358
XLOC_019984	Spen	chr4:141444672-141538649	OK	2.21	2.92	0.71	0.00749122	TRUE	1.6358
XLOC_029200	Cdk16,Mir5097	chrX:20688492-20699877	OK	4.67	5.37	0.71	0.000684098	TRUE	1.6358
XLOC_029782	Cask	chrX:13517076-13846777	OK	3	3.71	0.71	0.000684098	TRUE	1.6358
XLOC_014471	-	chr2:25462525-25466434	OK	-1.68	-0.96	0.71	0.0224371	TRUE	1.6358
XLOC_010260	-	chr16:14477414-14480649	OK	-1.41	-0.71	0.7	0.021803	TRUE	1.6245
XLOC_011025	Robo2	chr16:73892305-74411609	OK	-0.22	0.48	0.7	0.00231209	TRUE	1.6245
XLOC_002678	Heca	chr10:17898962-17948067	OK	2.9	3.6	0.7	0.000684098	TRUE	1.6245
XLOC_004600	Bod1	chr11:31665149-31671922	OK	5.51	6.21	0.7	0.000684098	TRUE	1.6245
XLOC_007690	Msh3	chr13:92211788-92389053	OK	1.45	2.15	0.7	0.0186856	TRUE	1.6245
XLOC_008966	Amacr,C1qtnf3	chr15:10952066-10997905	OK	7.48	8.18	0.7	0.000684098	TRUE	1.6245
XLOC_011795	Ypel5	chr17:72836626-72854054	OK	4.19	4.89	0.7	0.000684098	TRUE	1.6245
XLOC_012050	Slc9a3r2	chr17:24639249-24650315	OK	3.55	4.26	0.7	0.000684098	TRUE	1.6245
XLOC_012363	Gltscr1l	chr17:46798048-46890413	OK	1.27	1.97	0.7	0.000684098	TRUE	1.6245
XLOC_013773	Trim8	chr19:46501385-46516455	OK	4.87	5.57	0.7	0.000684098	TRUE	1.6245
XLOC_014210	Mms19	chr19:41933471-41981237	OK	3.29	3.98	0.7	0.00179785	TRUE	1.6245
XLOC_014344	Frmd4a	chr2:4152862-4614043	OK	3.76	4.46	0.7	0.000684098	TRUE	1.6245
XLOC_016973	Postn	chr3:54358722-54391046	OK	4.74	5.43	0.7	0.000684098	TRUE	1.6245
XLOC_020351	Jakmip1	chr5:37041755-37125298	OK	1.58	2.27	0.7	0.000684098	TRUE	1.6245
XLOC_020443	Limch1	chr5:66745839-67057159	OK	0.83	1.53	0.7	0.0028143	TRUE	1.6245
XLOC_020706	2410137F16Rik	chr5:116433436-116591817	OK	0.65	1.35	0.7	0.00231209	TRUE	1.6245
XLOC_023215	Srgap3	chr6:112717964-112958175	OK	2.68	3.38	0.7	0.000684098	TRUE	1.6245
XLOC_024302	Ucp2	chr7:100493318-100514815	OK	3.39	4.09	0.7	0.000684098	TRUE	1.6245
XLOC_025312	Uevld	chr7:46923215-46958518	OK	2.77	3.47	0.7	0.000684098	TRUE	1.6245
XLOC_027193	Elmod2	chr8:83312631-83332486	OK	3.28	3.98	0.7	0.000684098	TRUE	1.6245
XLOC_027784	Ddx6	chr9:44604667-44640780	OK	4.68	5.39	0.7	0.000684098	TRUE	1.6245
XLOC_029755	Ebp	chrX:8185330-8193512	OK	5.81	6.51	0.7	0.000684098	TRUE	1.6245
XLOC_013198	Trim36	chr18:46165299-46212607	OK	-2.1	-1.4	0.7	0.0264586	TRUE	1.6245
XLOC_001657	Mpzl1	chr1:165592180-165634541	OK	0.69	1.38	0.69	0.000684098	TRUE	1.61328
XLOC_003740	Myh1,Myh2,Myh3,Myh4,Myh8	chr11:67078299-67308633	OK	9.57	10.25	0.69	0.00126857	TRUE	1.61328
XLOC_004669	Cnot6	chr11:49671292-49712710	OK	3.99	4.68	0.69	0.000684098	TRUE	1.61328
XLOC_009285	Zc3h7b	chr15:81744847-81796269	OK	3.86	4.56	0.69	0.000684098	TRUE	1.61328
XLOC_011097	Runx1	chr16:92601465-92826066	OK	4.88	5.57	0.69	0.000684098	TRUE	1.61328
XLOC_011410	Pacsin1	chr17:27655611-27711133	OK	2.73	3.41	0.69	0.000684098	TRUE	1.61328
XLOC_019440	Tmem245	chr4:56873128-56947429	OK	2.37	3.06	0.69	0.000684098	TRUE	1.61328
XLOC_020837	Gatsl2	chr5:134099680-134144340	OK	2.71	3.4	0.69	0.000684098	TRUE	1.61328
XLOC_025849	Atp2a1	chr7:126428766-126464465	OK	5.93	6.62	0.69	0.000684098	TRUE	1.61328
XLOC_026561	Gnao1	chr8:93810837-93970481	OK	2.71	3.4	0.69	0.000684098	TRUE	1.61328
XLOC_027191	Il15	chr8:82331239-82403083	OK	0.94	1.63	0.69	0.00506185	TRUE	1.61328
XLOC_013186	-	chr18:43472663-43475058	OK	-0.72	-0.03	0.69	0.0170901	TRUE	1.61328
XLOC_015703	Gm996	chr2:25575415-25582576	OK	-1.96	-1.26	0.69	0.021803	TRUE	1.61328
XLOC_019786	-	chr4:126226587-126229576	OK	-1.49	-0.8	0.69	0.0322387	TRUE	1.61328
XLOC_004022	Tex14	chr11:87405064-87555823	OK	-0.9	-0.22	0.68	0.000684098	TRUE	1.60214
XLOC_004336	-	chr11:114825207-114827625	OK	-0.95	-0.27	0.68	0.0291667	TRUE	1.60214
XLOC_008246	Gfra2	chr14:70890129-70979838	OK	-1.36	-0.68	0.68	0.0204507	TRUE	1.60214
XLOC_004306	Helz	chr11:107547640-107693814	OK	1.81	2.49	0.68	0.000684098	TRUE	1.60214
XLOC_004953	Rap1gap2	chr11:74383315-74590158	OK	4.84	5.52	0.68	0.000684098	TRUE	1.60214
XLOC_005176	Cacnb1	chr11:97997072-98022639	OK	5.9	6.57	0.68	0.000684098	TRUE	1.60214
XLOC_006526	-	chr12:101221710-101222305	OK	8.74	9.42	0.68	0.000684098	TRUE	1.60214
XLOC_007896	Zmiz1	chr14:25458942-25666804	OK	2.57	3.25	0.68	0.000684098	TRUE	1.60214
XLOC_007968	Anxa8	chr14:34051129-34106606	OK	7.18	7.86	0.68	0.000684098	TRUE	1.60214
XLOC_008416	Synpo2l	chr14:20658954-20668353	OK	5.99	6.68	0.68	0.000684098	TRUE	1.60214
XLOC_009212	Scx	chr15:76380512-76477269	OK	6.65	7.33	0.68	0.00631516	TRUE	1.60214
XLOC_009405	Pfkm	chr15:98033778-98132452	OK	6.86	7.54	0.68	0.000684098	TRUE	1.60214
XLOC_010647	Adcy9	chr16:4284866-4455450	OK	2.12	2.81	0.68	0.000684098	TRUE	1.60214
XLOC_010974	Col8a1	chr16:57624255-57754737	OK	4.51	5.19	0.68	0.000684098	TRUE	1.60214
XLOC_011191	4732491K20Rik	chr17:12318852-12341345	OK	0.57	1.25	0.68	0.00710622	TRUE	1.60214
XLOC_014433	Apbb1ip	chr2:22774326-22875653	OK	0.54	1.21	0.68	0.00179785	TRUE	1.60214
XLOC_016349	Zfp106	chr2:120506677-120563831	OK	6.25	6.93	0.68	0.000684098	TRUE	1.60214
XLOC_017524	2015-09-15	chr3:144570426-144597676	OK	7.24	7.92	0.68	0.000684098	TRUE	1.60214
XLOC_017683	Ankrd50	chr3:38449217-38484816	OK	3.91	4.59	0.68	0.000684098	TRUE	1.60214
XLOC_025263	Mir5121,Rpl13a,Snord33	chr7:45125562-45128745	OK	9.28	9.97	0.68	0.000684098	TRUE	1.60214
XLOC_025933	Fam53b,Mettl10	chr7:132711964-132852709	OK	4.21	4.9	0.68	0.00126857	TRUE	1.60214
XLOC_026623	Hsf4	chr8:105269800-105275995	OK	1.13	1.81	0.68	0.000684098	TRUE	1.60214
XLOC_026662	Nfat5	chr8:107293465-107379772	OK	2.67	3.35	0.68	0.000684098	TRUE	1.60214
XLOC_026750	-	chr8:122161124-122272782	OK	0.18	0.86	0.68	0.000684098	TRUE	1.60214
XLOC_027060	Galnt7	chr8:57523824-57663430	OK	2.61	3.28	0.68	0.000684098	TRUE	1.60214
XLOC_027396	Gcsh	chr8:116981827-116993449	OK	3.38	4.05	0.68	0.000684098	TRUE	1.60214
XLOC_015912	-	chr2:60744670-60748910	OK	-1.02	-0.33	0.68	0.00548908	TRUE	1.60214
XLOC_018047	Nr1h5	chr3:102939518-102964133	OK	-0.68	0.01	0.68	0.00670103	TRUE	1.60214
XLOC_020562	Fras1	chr5:96373954-96784728	OK	-1.98	-1.3	0.68	0.000684098	TRUE	1.60214
XLOC_022537	-	chr6:124475441-124480122	OK	-1.24	-0.56	0.68	0.00825195	TRUE	1.60214
XLOC_023346	-	chr6:128169705-128200631	OK	-0.88	-0.19	0.68	0.000684098	TRUE	1.60214
XLOC_026939	-	chr8:23159052-23167483	OK	-0.53	0.14	0.68	0.000684098	TRUE	1.60214
XLOC_003218	Dyrk2	chr10:118855412-118870566	OK	5.46	6.14	0.67	0.000684098	TRUE	1.59107
XLOC_004530	Hus1	chr11:8993105-9011303	OK	1.64	2.31	0.67	0.000684098	TRUE	1.59107
XLOC_007200	Arl15	chr13:113794507-114159050	OK	2.84	3.51	0.67	0.000684098	TRUE	1.59107
XLOC_014673	Acvr2a	chr2:48814057-48949267	OK	3.32	3.99	0.67	0.0192894	TRUE	1.59107
XLOC_016502	Ralgapa2	chr2:146241149-146512045	OK	1.44	2.11	0.67	0.000684098	TRUE	1.59107
XLOC_020417	Tbc1d1	chr5:64159684-64351486	OK	5.49	6.16	0.67	0.000684098	TRUE	1.59107
XLOC_021815	Baiap2l1	chr5:144241821-144358112	OK	5.36	6.03	0.67	0.000684098	TRUE	1.59107
XLOC_023003	Gadd45a	chr6:67035095-67080652	OK	6.5	7.17	0.67	0.000684098	TRUE	1.59107
XLOC_027598	1810026J23Rik	chr9:21546893-21595970	OK	3.43	4.1	0.67	0.00861167	TRUE	1.59107
XLOC_029644	Fam120c	chrX:151344222-151474134	OK	1.8	2.47	0.67	0.000684098	TRUE	1.59107
XLOC_029683	Rps6ka3	chrX:159255677-159368312	OK	3.3	3.98	0.67	0.0147422	TRUE	1.59107
XLOC_029857	Lamp2	chrX:38405063-38456455	OK	6.67	7.33	0.67	0.000684098	TRUE	1.59107
XLOC_013623	Dock8	chr19:24999528-25202432	OK	-0.33	0.34	0.67	0.000684098	TRUE	1.59107
XLOC_018114	Sypl2	chr3:108212265-108226599	OK	-1.15	-0.48	0.67	0.018384	TRUE	1.59107
XLOC_021027	Fry	chr5:150118746-150497835	OK	-0.65	0.02	0.67	0.000684098	TRUE	1.59107
XLOC_002001	-	chr10:41533095-41538368	OK	-1.14	-0.48	0.66	0.00749122	TRUE	1.58008
XLOC_000094	Arid5a	chr1:36307732-36327137	OK	2.3	2.96	0.66	0.000684098	TRUE	1.58008
XLOC_000419	2015-09-02	chr1:93478992-93509732	OK	6.91	7.57	0.66	0.000684098	TRUE	1.58008
XLOC_002065	Smpdl3a	chr10:57794543-57811830	OK	0.99	1.64	0.66	0.00231209	TRUE	1.58008
XLOC_005385	Cdc42ep4	chr11:113726849-113751815	OK	2.67	3.33	0.66	0.000684098	TRUE	1.58008
XLOC_006024	Hhipl1	chr12:108305593-108329480	OK	0.14	0.8	0.66	0.0028143	TRUE	1.58008
XLOC_010553	Jam2	chr16:84774122-84826375	OK	4.94	5.6	0.66	0.000684098	TRUE	1.58008
XLOC_017457	Lef1	chr3:131110296-131224518	OK	1.27	1.92	0.66	0.000684098	TRUE	1.58008
XLOC_019150	Plekhg5,Tnfrsf25	chr4:152071644-152120368	OK	4.37	5.03	0.66	0.000684098	TRUE	1.58008
XLOC_019463	Ptbp3	chr4:59471713-59549375	OK	4.21	4.87	0.66	0.000684098	TRUE	1.58008
XLOC_024628	Fam175b	chr7:132859224-132885156	OK	4.57	5.23	0.66	0.000684098	TRUE	1.58008
XLOC_026269	Slc7a2	chr8:40862366-40922070	OK	1	1.66	0.66	0.000684098	TRUE	1.58008
XLOC_028770	Rab8b	chr9:66843663-66919705	OK	2.38	3.04	0.66	0.000684098	TRUE	1.58008
XLOC_021414	-	chr5:96063586-96070178	OK	-0.66	0	0.66	0.00126857	TRUE	1.58008
XLOC_026824	-	chr8:128738585-128743624	OK	-1.14	-0.48	0.66	0.00461407	TRUE	1.58008
XLOC_002256	-	chr10:80399531-80401829	OK	-0.37	0.29	0.65	0.0147422	TRUE	1.56917
XLOC_009877	Il2rb	chr15:78479159-78511857	OK	-0.02	0.63	0.65	0.00416943	TRUE	1.56917
XLOC_000354	Chrng,Eif4e2	chr1:87205527-87240779	OK	7.45	8.1	0.65	0.000684098	TRUE	1.56917
XLOC_002578	Slc39a5	chr10:128395270-128401224	OK	2.45	3.1	0.65	0.0028143	TRUE	1.56917
XLOC_007879	Zswim8	chr14:20707321-20734581	OK	3.68	4.34	0.65	0.000684098	TRUE	1.56917
XLOC_010624	B3galt5	chr16:96235800-96319858	OK	1.54	2.19	0.65	0.000684098	TRUE	1.56917
XLOC_012602	Zeb1	chr18:5491500-5781013	OK	4.8	5.45	0.65	0.000684098	TRUE	1.56917
XLOC_015430	R3hdml	chr2:163491513-163541721	OK	4.58	5.23	0.65	0.000684098	TRUE	1.56917
XLOC_017290	Prkab2	chr3:97658211-97673904	OK	3.01	3.66	0.65	0.000684098	TRUE	1.56917
XLOC_019124	Casz1	chr4:148804391-149099834	OK	2.17	2.82	0.65	0.0437596	TRUE	1.56917
XLOC_021542	Myo18b	chr5:112688875-112896471	OK	1.64	2.29	0.65	0.000684098	TRUE	1.56917
XLOC_021720	Ywhag	chr5:135908378-135934641	OK	5.7	6.35	0.65	0.000684098	TRUE	1.56917
XLOC_022271	Mogs	chr6:83115505-83118898	OK	3.39	4.05	0.65	0.000684098	TRUE	1.56917
XLOC_022295	Smyd5	chr6:85431975-85446429	OK	2.8	3.45	0.65	0.000684098	TRUE	1.56917
XLOC_022762	Fam3c	chr6:22306521-22356081	OK	2.9	3.55	0.65	0.000684098	TRUE	1.56917
XLOC_024426	Ppfibp2	chr7:107595050-107758032	OK	0.94	1.58	0.65	0.000684098	TRUE	1.56917
XLOC_013659	Papss2	chr19:32595714-32667187	OK	-1.52	-0.87	0.65	0.0370556	TRUE	1.56917
XLOC_014571	-	chr2:31219455-31224407	OK	-1.29	-0.64	0.65	0.00972588	TRUE	1.56917
XLOC_018447	Tmem8b	chr4:43668970-43692667	OK	-0.67	-0.02	0.65	0.00375503	TRUE	1.56917
XLOC_022869	-	chr6:41197799-41200992	OK	-0.48	0.17	0.65	0.00506185	TRUE	1.56917
XLOC_001212	Fn1	chr1:71585472-71653248	OK	8.58	9.22	0.64	0.00179785	TRUE	1.55833
XLOC_002876	Eif4ebp2	chr10:61428252-61452883	OK	3.38	4.02	0.64	0.000684098	TRUE	1.55833
XLOC_003024	Mknk2	chr10:80665287-80676211	OK	5.63	6.27	0.64	0.000684098	TRUE	1.55833
XLOC_003937	Nf1	chr11:79339667-79581609	OK	3.39	4.03	0.64	0.000684098	TRUE	1.55833
XLOC_004104	Zfp652	chr11:95713128-95772350	OK	2.76	3.39	0.64	0.000684098	TRUE	1.55833
XLOC_004254	Fzd2	chr11:102604174-102609322	OK	3.58	4.22	0.64	0.000684098	TRUE	1.55833
XLOC_010611	Sim2	chr16:94085259-94127032	OK	2.29	2.93	0.64	0.000684098	TRUE	1.55833
XLOC_013724	Ankrd2	chr19:42034939-42045112	OK	4.14	4.77	0.64	0.000684098	TRUE	1.55833
XLOC_015368	Trp53inp2	chr2:155381855-155389929	OK	5.09	5.73	0.64	0.000684098	TRUE	1.55833
XLOC_017136	Fam189b	chr3:89182980-89189289	OK	2	2.64	0.64	0.000684098	TRUE	1.55833
XLOC_019156	Gpr153	chr4:152273128-152285702	OK	2.27	2.91	0.64	0.000684098	TRUE	1.55833
XLOC_019332	AI464131	chr4:41495529-41503109	OK	4.16	4.8	0.64	0.000684098	TRUE	1.55833
XLOC_021713	Pom121	chr5:135369952-135394546	OK	1.65	2.29	0.64	0.0107549	TRUE	1.55833
XLOC_026246	Tmem66	chr8:34154562-34170847	OK	5.84	6.48	0.64	0.000684098	TRUE	1.55833
XLOC_026251	D8Ertd82e	chr8:36094803-36147787	OK	0.93	1.57	0.64	0.000684098	TRUE	1.55833
XLOC_028913	Pik3cb	chr9:99038196-99140211	OK	2.49	3.14	0.64	0.000684098	TRUE	1.55833
XLOC_029130	Gpkow	chrX:7697133-7710259	OK	2.93	3.57	0.64	0.000684098	TRUE	1.55833
XLOC_029586	Tceal7	chrX:136224040-136226100	OK	5.74	6.38	0.64	0.000684098	TRUE	1.55833
XLOC_029664	Ubqln2	chrX:153498231-153501558	OK	2.71	3.35	0.64	0.000684098	TRUE	1.55833
XLOC_024253	Dlg2	chr7:91090785-92449246	OK	-1.04	-0.39	0.64	0.00126857	TRUE	1.55833
XLOC_000880	Bpnt1	chr1:185332158-185357769	OK	3.33	3.96	0.63	0.000684098	TRUE	1.54756
XLOC_001715	Pea15a	chr1:172196728-172206781	OK	6.31	6.93	0.63	0.000684098	TRUE	1.54756
XLOC_006824	Foxf2	chr13:31625815-31631829	OK	0.44	1.07	0.63	0.00416943	TRUE	1.54756
XLOC_009104	Zhx2	chr15:57694666-57839832	OK	3.08	3.71	0.63	0.000684098	TRUE	1.54756
XLOC_014303	Ablim1	chr19:57033229-57239573	OK	5.67	6.3	0.63	0.000684098	TRUE	1.54756
XLOC_015204	Ptpra	chr2:130450243-130563749	OK	5.03	5.66	0.63	0.000684098	TRUE	1.54756
XLOC_015550	Ss18l1	chr2:180042482-180070201	OK	1.05	1.68	0.63	0.000684098	TRUE	1.54756
XLOC_018279	Nexn	chr3:152236983-152266320	OK	4.5	5.13	0.63	0.000684098	TRUE	1.54756
XLOC_019655	Rnf11	chr4:109452601-109484714	OK	7.28	7.91	0.63	0.000684098	TRUE	1.54756
XLOC_019837	Serinc2	chr4:130253496-130275586	OK	4.93	5.55	0.63	0.000684098	TRUE	1.54756
XLOC_022506	Usp18	chr6:121245905-121270917	OK	0.97	1.6	0.63	0.00231209	TRUE	1.54756
XLOC_026022	Ifitm10	chr7:142326109-142373750	OK	1.11	1.74	0.63	0.0089954	TRUE	1.54756
XLOC_029062	Scn10a	chr9:119607915-119719032	OK	0.21	0.84	0.63	0.000684098	TRUE	1.54756
XLOC_000595	Adipor1	chr1:134415445-134433662	OK	6.35	6.97	0.62	0.000684098	TRUE	1.53688
XLOC_001581	Tsen15	chr1:152370735-152386682	OK	3.33	3.96	0.62	0.000684098	TRUE	1.53688
XLOC_003886	Ywhae	chr11:75732886-75765841	OK	6.91	7.53	0.62	0.000684098	TRUE	1.53688
XLOC_004338	Cd300a,Gprc5c	chr11:114851170-114904651	OK	6.01	6.63	0.62	0.000684098	TRUE	1.53688
XLOC_008681	Zmym5	chr14:56790584-56811741	OK	2.31	2.93	0.62	0.000684098	TRUE	1.53688
XLOC_009785	Gpr20	chr15:73694606-73707505	OK	1.28	1.9	0.62	0.00231209	TRUE	1.53688
XLOC_010319	Dvl3	chr16:20516966-20532625	OK	2.94	3.56	0.62	0.000684098	TRUE	1.53688
XLOC_011401	Mir3083	chr17:26946574-26972420	OK	1.86	2.48	0.62	0.00861167	TRUE	1.53688
XLOC_011405	Itpr3	chr17:27057303-27122223	OK	3.41	4.03	0.62	0.000684098	TRUE	1.53688
XLOC_011660	Clic5	chr17:44188571-44280246	OK	0.87	1.49	0.62	0.000684098	TRUE	1.53688
XLOC_012330	Runx2	chr17:44495978-45119321	OK	1.61	2.23	0.62	0.00461407	TRUE	1.53688
XLOC_012968	Smad2	chr18:76241271-76313046	OK	2.66	3.28	0.62	0.000684098	TRUE	1.53688
XLOC_013223	Sema6a	chr18:47245143-47369127	OK	3.87	4.49	0.62	0.000684098	TRUE	1.53688
XLOC_014796	Gm6793,Hnrnpa3	chr2:75659143-75671265	OK	5.9	6.52	0.62	0.00126857	TRUE	1.53688
XLOC_015734	Surf4	chr2:26913377-26933511	OK	6.25	6.87	0.62	0.000684098	TRUE	1.53688
XLOC_020186	Sema3a	chr5:13365372-13607184	OK	3.41	4.04	0.62	0.000684098	TRUE	1.53688
XLOC_020254	Hadhb	chr5:30155321-30184620	OK	5.55	6.17	0.62	0.000684098	TRUE	1.53688
XLOC_021205	Bloc1s4	chr5:36746676-36748679	OK	2.51	3.13	0.62	0.000684098	TRUE	1.53688
XLOC_021223	Rab28	chr5:41624975-41708166	OK	4.44	5.06	0.62	0.000684098	TRUE	1.53688
XLOC_025586	P2ry2	chr7:100996571-101011991	OK	1.93	2.55	0.62	0.000684098	TRUE	1.53688
XLOC_028761	Zfp609	chr9:65691582-65827564	OK	0.95	1.58	0.62	0.000684098	TRUE	1.53688
XLOC_028854	Me1	chr9:86581362-86701253	OK	3.99	4.61	0.62	0.000684098	TRUE	1.53688
XLOC_012447	Efna5	chr17:62602956-62881317	OK	-0.54	0.08	0.62	0.00506185	TRUE	1.53688
XLOC_001679	Hsd17b7	chr1:169949536-169969317	OK	2.87	3.47	0.61	0.000684098	TRUE	1.52626
XLOC_001787	Enah	chr1:181902401-182019983	OK	4.44	5.05	0.61	0.000684098	TRUE	1.52626
XLOC_002368	Timp3	chr10:86048745-86498896	OK	5.44	6.05	0.61	0.000684098	TRUE	1.52626
XLOC_004575	Rel	chr11:23736861-23770995	OK	0.58	1.19	0.61	0.00825195	TRUE	1.52626
XLOC_007187	Ppap2a	chr13:112800791-112867680	OK	6.54	7.14	0.61	0.000684098	TRUE	1.52626
XLOC_009999	Mapk11	chr15:89142440-89149606	OK	2.45	3.06	0.61	0.000684098	TRUE	1.52626
XLOC_011400	Phf1	chr17:26933126-26937890	OK	2.45	3.06	0.61	0.000684098	TRUE	1.52626
XLOC_013518	Fth1	chr19:9980599-9985111	OK	9.85	10.45	0.61	0.000684098	TRUE	1.52626
XLOC_013756	Btrc	chr19:45363733-45533467	OK	1.95	2.55	0.61	0.000684098	TRUE	1.52626
XLOC_015528	Gm14306,Gm14436	chr2:175470024-175483322	OK	2.79	3.4	0.61	0.000684098	TRUE	1.52626
XLOC_020567	Fgf5	chr5:98254016-98277783	OK	0.75	1.36	0.61	0.00179785	TRUE	1.52626
XLOC_020649	Pitpnb	chr5:111330702-111388359	OK	3.36	3.97	0.61	0.000684098	TRUE	1.52626
XLOC_022772	Wasl	chr6:24607295-24664995	OK	3.11	3.72	0.61	0.000684098	TRUE	1.52626
XLOC_023099	Pcbp1	chr6:86524496-86526165	OK	5.52	6.13	0.61	0.000684098	TRUE	1.52626
XLOC_024011	Hrc	chr7:45335268-45370564	OK	5.91	6.52	0.61	0.000684098	TRUE	1.52626
XLOC_026292	Irf2	chr8:46739733-46848181	OK	1.93	2.54	0.61	0.000684098	TRUE	1.52626
XLOC_018682	Ak4	chr4:101419288-101467771	OK	-0.14	0.47	0.61	0.00231209	TRUE	1.52626
XLOC_026356	Sh2d4a	chr8:68276527-68347704	OK	-0.12	0.49	0.61	0.0110714	TRUE	1.52626
XLOC_000135	AI597479	chr1:43098709-43115946	OK	3.44	4.04	0.6	0.000684098	TRUE	1.51572
XLOC_002105	Tysnd1	chr10:61695513-61702773	OK	2.43	3.03	0.6	0.0241125	TRUE	1.51572
XLOC_002521	Gns	chr10:121365089-121397245	OK	5.44	6.03	0.6	0.000684098	TRUE	1.51572
XLOC_002852	Serinc1	chr10:57515774-57532529	OK	7.19	7.8	0.6	0.000684098	TRUE	1.51572
XLOC_003478	Cpeb4	chr11:31870869-31935748	OK	3.63	4.24	0.6	0.000684098	TRUE	1.51572
XLOC_003607	9530068E07Rik	chr11:52396427-52408723	OK	6.34	6.94	0.6	0.000684098	TRUE	1.51572
XLOC_005300	Fam171a2	chr11:102436980-102447663	OK	5.53	6.13	0.6	0.000684098	TRUE	1.51572
XLOC_005424	Galk1	chr11:115974724-116012719	OK	4.2	4.79	0.6	0.000684098	TRUE	1.51572
XLOC_005536	Rab40b	chr11:121356095-121388394	OK	3.64	4.24	0.6	0.000684098	TRUE	1.51572
XLOC_006412	Zfp36l1	chr12:80107759-80113013	OK	4.39	4.99	0.6	0.000684098	TRUE	1.51572
XLOC_007940	Nt5dc2	chr14:31131099-31168641	OK	4.42	5.02	0.6	0.000684098	TRUE	1.51572
XLOC_008015	Samd4	chr14:46880343-47105860	OK	4.19	4.79	0.6	0.000684098	TRUE	1.51572
XLOC_013764	Nfkb2	chr19:46304736-46327156	OK	4.21	4.8	0.6	0.000684098	TRUE	1.51572
XLOC_018724	0610037L13Rik	chr4:107889824-107899526	OK	3.41	4	0.6	0.000684098	TRUE	1.51572
XLOC_020099	Ski	chr4:155154074-155222735	OK	4.59	5.19	0.6	0.000684098	TRUE	1.51572
XLOC_021231	Tapt1	chr5:44175158-44226606	OK	4.07	4.67	0.6	0.000684098	TRUE	1.51572
XLOC_022631	Gprc5a	chr6:135065661-135084708	OK	1.39	1.99	0.6	0.00328469	TRUE	1.51572
XLOC_024155	Adamtsl3	chr7:82335357-82614871	OK	1.95	2.55	0.6	0.000684098	TRUE	1.51572
XLOC_024297	Pgm2l1	chr7:100227606-100278872	OK	-1	-0.4	0.6	0.00179785	TRUE	1.51572
XLOC_024553	Mapk3	chr7:126759625-126765816	OK	3.83	4.43	0.6	0.000684098	TRUE	1.51572
XLOC_025123	Lrfn3	chr7:30355513-30362772	OK	0.28	0.88	0.6	0.00375503	TRUE	1.51572
XLOC_028107	Pcolce2	chr9:95637415-95697083	OK	3.13	3.73	0.6	0.000684098	TRUE	1.51572
XLOC_029419	Tab3	chrX:85574021-85634811	OK	1.08	1.68	0.6	0.000684098	TRUE	1.51572
XLOC_029682	Klhl34	chrX:157817898-157821565	OK	0.04	0.64	0.6	0.0028143	TRUE	1.51572
XLOC_000373	Sh3bp4	chr1:89070380-89155113	OK	4.37	4.96	0.59	0.000684098	TRUE	1.50525
XLOC_001599	Xpr1	chr1:155275656-155417444	OK	3.51	4.1	0.59	0.000684098	TRUE	1.50525
XLOC_002264	Dot1l	chr10:80755171-80795516	OK	2.42	3.01	0.59	0.000684098	TRUE	1.50525
XLOC_004457	Fn3k,Tbcd	chr11:121434952-121673291	OK	5.18	5.77	0.59	0.000684098	TRUE	1.50525
XLOC_004762	Obscn	chr11:58994058-59139278	OK	4.02	4.61	0.59	0.000684098	TRUE	1.50525
XLOC_005665	Snx13	chr12:35044660-35147477	OK	4.22	4.81	0.59	0.000684098	TRUE	1.50525
XLOC_005884	Sipa1l1	chr12:82169409-82451981	OK	3.31	3.89	0.59	0.000684098	TRUE	1.50525
XLOC_008866	Klf12	chr14:99866181-100149882	OK	-0.52	0.07	0.59	0.0093543	TRUE	1.50525
XLOC_011330	Rnps1	chr17:24414674-24425897	OK	5.63	6.22	0.59	0.000684098	TRUE	1.50525
XLOC_016644	Tomm34	chr2:164053527-164071138	OK	3.45	4.04	0.59	0.000684098	TRUE	1.50525
XLOC_016728	Pmepa1	chr2:173222494-173276583	OK	5.7	6.29	0.59	0.000684098	TRUE	1.50525
XLOC_017035	Gm21949,Iqcj,Schip1	chr3:67892219-68626482	OK	4.96	5.54	0.59	0.000684098	TRUE	1.50525
XLOC_017300	Tbx15	chr3:99253213-99354260	OK	6.3	6.89	0.59	0.000684098	TRUE	1.50525
XLOC_018011	Bcl9	chr3:97203496-97297822	OK	0.29	0.88	0.59	0.00179785	TRUE	1.50525
XLOC_018605	Adamtsl1	chr4:86053912-86428559	OK	1.04	1.63	0.59	0.000684098	TRUE	1.50525
XLOC_020345	Ablim2	chr5:35757879-35884984	OK	2.12	2.71	0.59	0.000684098	TRUE	1.50525
XLOC_022392	Gxylt2	chr6:100704730-100810908	OK	2.55	3.13	0.59	0.0114143	TRUE	1.50525
XLOC_022761	Tspan12	chr6:21771394-21894539	OK	5.13	5.72	0.59	0.000684098	TRUE	1.50525
XLOC_025991	Hras1	chr7:141188782-141194004	OK	4.63	5.22	0.59	0.000684098	TRUE	1.50525
XLOC_026242	Gsr	chr8:33653237-33698162	OK	4	4.59	0.59	0.000684098	TRUE	1.50525
XLOC_026595	Ndrg4,Setd6	chr8:95678310-95719088	OK	6.79	7.38	0.59	0.000684098	TRUE	1.50525
XLOC_027011	Cnot7	chr8:40492481-40634792	OK	4.55	5.14	0.59	0.018384	TRUE	1.50525
XLOC_027404	Hsdl1	chr8:119561912-119575200	OK	2.85	3.43	0.59	0.000684098	TRUE	1.50525
XLOC_027444	Cbfa2t3	chr8:122625135-122699109	OK	1.16	1.75	0.59	0.000684098	TRUE	1.50525
